# Supplementary material for: ﻿Rhagophthalmidae Olivier, 1907 (Coleoptera, Elateroidea): described genera and species, current problems, and prospects for the bioluminescent and paedomorphic beetle lineage
Source: Zookeys. 2022 Nov 1;1126:55–130. doi: 10.3897/zookeys.1126.90233 (PMC9881481; doi:10.3897/zookeys.1126.90233)
Supplement: XML Treatment for Rhagophthalmidae [file zookeys.1126.90233-treatment1.xml]

<!DOCTYPE tp:taxon-treatment
  PUBLIC "-//TaxonX//DTD Taxonomic Treatment Publishing DTD v0 20100105//EN" "tax-treatment-NSO.dtd">
<tp:taxon-treatment xmlns:tp="http://www.plazi.org/taxpub"><tp:treatment-meta><kwd-group><label>Taxon classification</label><kwd>
              <named-content content-type="kingdom">Animalia</named-content>
            </kwd><kwd>
              <named-content content-type="order">Coleoptera</named-content>
            </kwd><kwd>
              <named-content content-type="family">Rhagophthalmidae</named-content>
            </kwd></kwd-group><mixed-citation publication-type="journal"><person-group><name><surname>Kundrata</surname><given-names>Robin</given-names></name><name><surname>Hoffmannova</surname><given-names>Johana</given-names></name><name><surname>Hinson</surname><given-names>Kevin R.</given-names></name><name><surname>Keller</surname><given-names>Oliver</given-names></name><name><surname>Packova</surname><given-names>Gabriela</given-names></name></person-group><article-title>﻿<tp:taxon-name><tp:taxon-name-part taxon-name-part-type="family">Rhagophthalmidae</tp:taxon-name-part></tp:taxon-name> Olivier, 1907 (<tp:taxon-name><tp:taxon-name-part taxon-name-part-type="order">Coleoptera</tp:taxon-name-part></tp:taxon-name>, <tp:taxon-name><tp:taxon-name-part taxon-name-part-type="superfamily">Elateroidea</tp:taxon-name-part></tp:taxon-name>): described genera and species, current problems, and prospects for the bioluminescent and paedomorphic beetle lineage</article-title><source>Zookeys</source><day>01</day><month>11</month><year>2022</year><volume>1126</volume><fpage>55</fpage><lpage>130</lpage><pub-id pub-id-type="doi">10.3897/zookeys.1126.90233</pub-id></mixed-citation></tp:treatment-meta><tp:nomenclature><label>﻿</label><tp:taxon-name>
            <object-id xmlns:xlink="http://www.w3.org/1999/xlink" content-type="arpha" xlink:type="simple">D27F3E3C-1F04-5C21-94A8-DF877076DE15</object-id>
            <tp:taxon-name-part taxon-name-part-type="family">Rhagophthalmidae</tp:taxon-name-part>
          </tp:taxon-name><tp:taxon-authority>Olivier, 1907</tp:taxon-authority><tp:nomenclature-citation-list><tp:nomenclature-citation><tp:taxon-name>
                <tp:taxon-name-part taxon-name-part-type="family">Rhagophthalmidae</tp:taxon-name-part>
              </tp:taxon-name><comment>E. Olivier, 1907: 63. Type genus. <tp:taxon-name><tp:taxon-name-part taxon-name-part-type="genus" reg="Rhagophthalmus">Rhagophthalmus</tp:taxon-name-part></tp:taxon-name> Motschulsky, 1854.</comment></tp:nomenclature-citation><tp:nomenclature-citation><tp:taxon-name>
                <tp:taxon-name-part taxon-name-part-type="family">Rhagophtalmidae</tp:taxon-name-part>
              </tp:taxon-name><comment>: <xref ref-type="bibr" rid="B125">Junk 1912</xref>: 24 [unavailable name, incorrect subsequent spelling not in prevailing usage].</comment></tp:nomenclature-citation><tp:nomenclature-citation><tp:taxon-name>
                <tp:taxon-name-part taxon-name-part-type="family">Rhagophthalmidae</tp:taxon-name-part>
              </tp:taxon-name><comment>: Blair in <xref ref-type="bibr" rid="B77">Gahan 1925</xref>: vi [unavailable name, incorrect subsequent spelling not in prevailing usage].</comment></tp:nomenclature-citation><tp:nomenclature-citation><tp:taxon-name>
                <tp:taxon-name-part taxon-name-part-type="genus" reg="Rhagophthalmus"/>
              </tp:taxon-name><comment>
                Rhagopthalmidae: <xref ref-type="bibr" rid="B102">Harvey 1952</xref>: 389 [unavailable name, incorrect subsequent spelling not in prevailing usage]. </comment></tp:nomenclature-citation><tp:nomenclature-citation><tp:taxon-name>
                <tp:taxon-name-part taxon-name-part-type="genus" reg="Rhagophthalmus"/>
              </tp:taxon-name><comment>
                Rhagophthalidae: <xref ref-type="bibr" rid="B209">Ohba 1998</xref>: 2 [unavailable name, incorrect subsequent spelling not in prevailing usage]. </comment></tp:nomenclature-citation><tp:nomenclature-citation><tp:taxon-name>
                <tp:taxon-name-part taxon-name-part-type="genus" reg="Rhagophthalmus"/>
              </tp:taxon-name><comment>
                Rhagophthammidae: <xref ref-type="bibr" rid="B268">Suzuki and Kobayashi 2009</xref>: 31 [unavailable name, incorrect subsequent spelling not in prevailing usage]. </comment></tp:nomenclature-citation></tp:nomenclature-citation-list></tp:nomenclature><tp:treatment-sec sec-type="Literature" id="SECID0EHRAG"><title>Literature.</title><p><xref ref-type="bibr" rid="B218">Olivier (1907</xref>: 1, 63): catalogue; <xref ref-type="bibr" rid="B162">Lefroy (1909</xref>: 327): catalogue; <xref ref-type="bibr" rid="B220">Olivier (1910</xref>: 3): catalogue; <xref ref-type="bibr" rid="B119">Jakobson (1911</xref>: 662, 687): catalogue [as <tp:taxon-name><tp:taxon-name-part taxon-name-part-type="tribe">Rhagophthalmini</tp:taxon-name-part></tp:taxon-name>]; <xref ref-type="bibr" rid="B125">Junk (1912</xref>: 24): bibliography [as <tp:taxon-name><tp:taxon-name-part taxon-name-part-type="family">Rhagophtalmidae</tp:taxon-name-part></tp:taxon-name> [sic!]]; <xref ref-type="bibr" rid="B222">Olivier (1912</xref>: 467): revision of <italic><tp:taxon-name><tp:taxon-name-part taxon-name-part-type="genus" reg="Rhagophthalmus">Rhagophthalmus</tp:taxon-name-part></tp:taxon-name></italic>; <xref ref-type="bibr" rid="B15">Blair (1915a</xref>: 411): bioluminescence; <xref ref-type="bibr" rid="B233">Pic (1923</xref>: 25): catalogue; <xref ref-type="bibr" rid="B77">Gahan (1925</xref>: vi): remark [as Phagophthalmidae [sic!]; attributed to KG Blair]; <xref ref-type="bibr" rid="B98">Handlirsch (1925</xref>: 589): catalogue [as <tp:taxon-name><tp:taxon-name-part taxon-name-part-type="tribe">Rhagophthalmini</tp:taxon-name-part></tp:taxon-name>]; <xref ref-type="bibr" rid="B290">Winkler (1925</xref>: 522): catalogue; <xref ref-type="bibr" rid="B247">Ridley (1934</xref>: 58): larval biology and morphology; <xref ref-type="bibr" rid="B240">Pic (1937</xref>: 137): genus description; <xref ref-type="bibr" rid="B102">Harvey (1952</xref>: 389, 450): remark, bioluminescence [also as Rhagopthalmidae [sic!], also as Rhagopthalminae [sic!]]; <xref ref-type="bibr" rid="B36">Brues et al. (1954</xref>: 565): classification; <xref ref-type="bibr" rid="B54">Crowson (1955</xref>: 68): remark, morphology [as <tp:taxon-name><tp:taxon-name-part taxon-name-part-type="subfamily">Rhagophthalminae</tp:taxon-name-part></tp:taxon-name>]; <xref ref-type="bibr" rid="B103">Harvey (1955</xref>: 19): checklist, bioluminescence; <xref ref-type="bibr" rid="B246">Raj (1957</xref>: 788): larval biology; <xref ref-type="bibr" rid="B187">McDermott (1964</xref>: 49): revision [as <tp:taxon-name><tp:taxon-name-part taxon-name-part-type="subfamily">Rhagophthalminae</tp:taxon-name-part></tp:taxon-name>]; <xref ref-type="bibr" rid="B188">McDermott (1966</xref>: preface (unnumbered),121): catalogue, distribution [as <tp:taxon-name><tp:taxon-name-part taxon-name-part-type="subfamily">Rhagophthalminae</tp:taxon-name-part></tp:taxon-name>]; <xref ref-type="bibr" rid="B192">Mikšić and Mikšić (1966</xref>: 31): remark [as <tp:taxon-name><tp:taxon-name-part taxon-name-part-type="subfamily">Rhagophthalminae</tp:taxon-name-part></tp:taxon-name>]; <xref ref-type="bibr" rid="B198">Nakane (1968</xref>: 3): remark [as <tp:taxon-name><tp:taxon-name-part taxon-name-part-type="subfamily">Rhagophthalminae</tp:taxon-name-part></tp:taxon-name>]; <xref ref-type="bibr" rid="B55">Crowson (1972</xref>: 50): classification, morphology [as <tp:taxon-name><tp:taxon-name-part taxon-name-part-type="subfamily">Rhagophthalminae</tp:taxon-name-part></tp:taxon-name>]; <xref ref-type="bibr" rid="B189">McElroy et al. (1974</xref>: 415): remark [as Rhagopthalmidae [sic!]]; <xref ref-type="bibr" rid="B154">Lawrence (1982</xref>: 512): remark; <xref ref-type="bibr" rid="B101">Haneda (1985</xref>: 167): bioluminescence [as Rhagopthalmidae [sic!]]; <xref ref-type="bibr" rid="B109">Herring (1987</xref>: 158): checklist [as <tp:taxon-name><tp:taxon-name-part taxon-name-part-type="subfamily">Rhagophthalminae</tp:taxon-name-part></tp:taxon-name>]; <xref ref-type="bibr" rid="B163">LeSage (1991</xref>: 424): remark [also as <tp:taxon-name><tp:taxon-name-part taxon-name-part-type="subfamily">Rhagophthalminae</tp:taxon-name-part></tp:taxon-name>]; <xref ref-type="bibr" rid="B299">Wittmer and Ohba (1994</xref>: 341): taxonomy, biology; <xref ref-type="bibr" rid="B157">Lawrence and Newton (1995</xref>: 857): catalogue, review [as <tp:taxon-name><tp:taxon-name-part taxon-name-part-type="subfamily">Rhagophthalminae</tp:taxon-name-part></tp:taxon-name>]; <xref ref-type="bibr" rid="B44">Chen and Ho (1996</xref>: 46): distribution; <xref ref-type="bibr" rid="B212">Ohba et al. (1996a</xref>: 1): morphology, biology; <xref ref-type="bibr" rid="B206">Ohba (1997a</xref>: 5): checklist; <xref ref-type="bibr" rid="B208">Ohba (1997c</xref>: 51): breeding; <xref ref-type="bibr" rid="B267">Suzuki (1997</xref>: 11, 38): phylogeny, biology [also as <tp:taxon-name><tp:taxon-name-part taxon-name-part-type="subfamily">Rhagophthalminae</tp:taxon-name-part></tp:taxon-name>]; <xref ref-type="bibr" rid="B298">Wittmer (1997</xref>: 257): species descriptions; <xref ref-type="bibr" rid="B45">Chen and Ho (1998</xref>: 34): bioluminescence; <xref ref-type="bibr" rid="B209">Ohba (1998</xref>: 2): biology [also as Rhagophthalidae [sic!]]; <xref ref-type="bibr" rid="B53">Costa et al. (1999</xref>: 22): remark [as <tp:taxon-name><tp:taxon-name-part taxon-name-part-type="subfamily">Rhagophthalminae</tp:taxon-name-part></tp:taxon-name>]; <xref ref-type="bibr" rid="B93">Goto and Kawashima (2000</xref>: 141): distribution; <xref ref-type="bibr" rid="B123">Jeng et al. (2000</xref>: 316): remark; <xref ref-type="bibr" rid="B128">Kawashima (2000</xref>: 131): genus description; <xref ref-type="bibr" rid="B135">Kim et al. (2000</xref>: 214): molecular phylogeny; <xref ref-type="bibr" rid="B215">Ohmiya et al. (2000</xref>: 32): luciferase; <xref ref-type="bibr" rid="B33">Branham and Wenzel (2001</xref>: 565): phylogeny [also as <tp:taxon-name><tp:taxon-name-part taxon-name-part-type="subfamily">Rhagophthalminae</tp:taxon-name-part></tp:taxon-name> and Rhagopthalmidae [sic!]]; <xref ref-type="bibr" rid="B130">Kawashima and Satô (2001</xref>: 423): species descriptions; <xref ref-type="bibr" rid="B136">Kobayashi et al. (2001</xref>: 1): embryogenesis, morphology [also as <tp:taxon-name><tp:taxon-name-part taxon-name-part-type="subfamily">Rhagophthalminae</tp:taxon-name-part></tp:taxon-name>]; <xref ref-type="bibr" rid="B115">Hua (2002</xref>: 71): catalogue; <xref ref-type="bibr" rid="B129">Kawashima (2002</xref>: 487): species description; <xref ref-type="bibr" rid="B137">Kobayashi et al. (2002</xref>: 1): embryogenesis, morphology [also as <tp:taxon-name><tp:taxon-name-part taxon-name-part-type="subfamily">Rhagophthalminae</tp:taxon-name-part></tp:taxon-name>]; <xref ref-type="bibr" rid="B34">Branham and Wenzel (2003</xref>: 3): phylogeny; <xref ref-type="bibr" rid="B43">Chen (2003</xref>: 52): morphology, bioluminescence; <xref ref-type="bibr" rid="B105">Hayashi and Suzuki (2003</xref>: 4): biology, morphology, phylogeny, figure of mating; <xref ref-type="bibr" rid="B131">Kawashima and Sugaya (2003</xref>: 353): species description; <xref ref-type="bibr" rid="B132">Kawashima et al. (2003</xref>: 255): catalogue; <xref ref-type="bibr" rid="B138">Kobayashi et al. (2003</xref>: 19): embryogenesis, morphology; <xref ref-type="bibr" rid="B59">DeCock (2004</xref>: 341): bioluminescence; <xref ref-type="bibr" rid="B210">Ohba (2004a</xref>: 225): bioluminescence, biology; <xref ref-type="bibr" rid="B152">Lau and Meyer-Rochow (2006</xref>: 19): eye morphology; <xref ref-type="bibr" rid="B166">Li et al. (2006</xref>: 817): molecular phylogeny; <xref ref-type="bibr" rid="B8">Arnoldi et al. (2007</xref>: 2): molecular phylogeny, remark; <xref ref-type="bibr" rid="B18">Bocak (2007</xref>: 224): catalogue [as <tp:taxon-name><tp:taxon-name-part taxon-name-part-type="subfamily">Rhagophthalminae</tp:taxon-name-part></tp:taxon-name>]; <xref ref-type="bibr" rid="B23">Bocakova et al. (2007</xref>: 477): molecular phylogeny [also as <tp:taxon-name><tp:taxon-name-part taxon-name-part-type="subfamily">Rhagophthalminae</tp:taxon-name-part></tp:taxon-name>]; <xref ref-type="bibr" rid="B116">Hunt et al. (2007</xref>: 1915): molecular phylogeny; <xref ref-type="bibr" rid="B167">Li et al. (2007</xref>: 197): mitochondrial genome, phylogeny [also as <tp:taxon-name><tp:taxon-name-part taxon-name-part-type="subfamily">Rhagophthalminae</tp:taxon-name-part></tp:taxon-name>]; <xref ref-type="bibr" rid="B256">Sagegami-Oba et al. (2007</xref>: 110): molecular phylogeny [also as <tp:taxon-name><tp:taxon-name-part taxon-name-part-type="subfamily">Rhagophthalminae</tp:taxon-name-part></tp:taxon-name>]; <xref ref-type="bibr" rid="B265">Stanger-Hall et al. (2007</xref>: 38): molecular phylogeny; <xref ref-type="bibr" rid="B19">Bocak et al. (2008</xref>: 2021): molecular phylogeny; <xref ref-type="bibr" rid="B165">Li and Liang (2008</xref>: 109): female morphology; <xref ref-type="bibr" rid="B168">Li et al. (2008a</xref>: 259): species descriptions, distribution [also as <tp:taxon-name><tp:taxon-name-part taxon-name-part-type="subfamily">Rhagophthalminae</tp:taxon-name-part></tp:taxon-name>]; <xref ref-type="bibr" rid="B169">Li et al. (2008b</xref>: 494): review [also as <tp:taxon-name><tp:taxon-name-part taxon-name-part-type="subfamily">Rhagophthalminae</tp:taxon-name-part></tp:taxon-name>]; <xref ref-type="bibr" rid="B24">Bogahawatta et al. (2009</xref>: 5): distributional remark [as <tp:taxon-name><tp:taxon-name-part taxon-name-part-type="subfamily">Rhagophthalminae</tp:taxon-name-part></tp:taxon-name>]; <xref ref-type="bibr" rid="B164">Levkanicova and Bocak (2009</xref>: 212): molecular phylogeny; <xref ref-type="bibr" rid="B268">Suzuki and Kobayashi (2009</xref>: 30): embryogenesis [also as <tp:taxon-name><tp:taxon-name-part taxon-name-part-type="subfamily">Rhagophthalminae</tp:taxon-name-part></tp:taxon-name> and Rhagophthammidae [sic!]]; <xref ref-type="bibr" rid="B46">Chen et al. (2010</xref>: 196): biology, bioluminescence; <xref ref-type="bibr" rid="B133">Kawashima et al. (2010</xref>: 135): book chapter [also as <tp:taxon-name><tp:taxon-name-part taxon-name-part-type="subfamily">Rhagophthalminae</tp:taxon-name-part></tp:taxon-name>]; <xref ref-type="bibr" rid="B158">Lawrence et al. (2010a</xref>: 5): classification; <xref ref-type="bibr" rid="B159">Lawrence et al. (2010b</xref>: 165): remark; <xref ref-type="bibr" rid="B25">Bouchard et al. (2011</xref>: 326): family-group names catalogue; <xref ref-type="bibr" rid="B140">Kundrata and Bocak (2011a</xref>: 57): revision of <italic><tp:taxon-name><tp:taxon-name-part taxon-name-part-type="genus" reg="Pseudothilmanus">Pseudothilmanus</tp:taxon-name-part></tp:taxon-name></italic>; <xref ref-type="bibr" rid="B141">Kundrata and Bocak (2011b</xref>: 364): molecular phylogeny [also as <tp:taxon-name><tp:taxon-name-part taxon-name-part-type="subfamily">Rhagophthalminae</tp:taxon-name-part></tp:taxon-name>]; <xref ref-type="bibr" rid="B160">Lawrence et al. (2011</xref>: 7): phylogeny; <xref ref-type="bibr" rid="B203">Oba et al. (2011</xref>: 775): biology, bioluminescence [also as <tp:taxon-name><tp:taxon-name-part taxon-name-part-type="subfamily">Rhagophthalminae</tp:taxon-name-part></tp:taxon-name>]; <xref ref-type="bibr" rid="B301">Yiu (2011a</xref>: 14): remark; <xref ref-type="bibr" rid="B302">Yiu (2011b</xref>: 20): bioluminescence, larva; <xref ref-type="bibr" rid="B1">Amaral et al. (2012</xref>: 1262): luciferase, phylogeny [as <tp:taxon-name><tp:taxon-name-part taxon-name-part-type="subfamily">Rhagophthalminae</tp:taxon-name-part></tp:taxon-name>]; <xref ref-type="bibr" rid="B112">Ho et al. (2012</xref>: 1): species descriptions; <xref ref-type="bibr" rid="B124">Johnson et al. (2012</xref>: 178): ICZN case; <xref ref-type="bibr" rid="B134">Kazantsev (2012</xref>: 349): species descriptions; <xref ref-type="bibr" rid="B270">Timmermans and Vogler (2012</xref>: 299): remark, molecular phylogeny; <xref ref-type="bibr" rid="B143">Kundrata et al. (2013</xref>: 201): molecular phylogeny; <xref ref-type="bibr" rid="B304">Yiu (2013</xref>: 101): remark, bioluminescence; <xref ref-type="bibr" rid="B2">Amaral et al. (2014</xref>: 415): molecular phylogeny; <xref ref-type="bibr" rid="B20">Bocak et al. (2014</xref>: 103): molecular phylogeny; <xref ref-type="bibr" rid="B114">Hosoe et al. (2014</xref>: 331): biology; <xref ref-type="bibr" rid="B118">ICZN (2014</xref>: 195): ICZN case; <xref ref-type="bibr" rid="B144">Kundrata et al. (2014</xref>: 163): molecular phylogeny; <xref ref-type="bibr" rid="B170">Li et al. (2015</xref>: 269): catalogue; <xref ref-type="bibr" rid="B183">Martin et al. (2015</xref>: 516): molecular phylogeny; <xref ref-type="bibr" rid="B190">McKenna et al. (2015</xref>: 843): molecular phylogeny [also as Rhagopthalmidae [sic!]]; <xref ref-type="bibr" rid="B202">Oba (2015</xref>: 99): bioluminescence; <xref ref-type="bibr" rid="B3">Amaral et al. (2016</xref>: 255): molecular phylogeny; <xref ref-type="bibr" rid="B21">Bocak et al. (2016</xref>: 2): molecular phylogeny; <xref ref-type="bibr" rid="B145">Kundrata et al. (2016</xref>: 293): molecular phylogeny; <xref ref-type="bibr" rid="B156">Lawrence (2016</xref>: 17): classification; <xref ref-type="bibr" rid="B289">Wijekoon et al. (2016</xref>: 69): checklist [also as <tp:taxon-name><tp:taxon-name-part taxon-name-part-type="subfamily">Rhagophthalminae</tp:taxon-name-part></tp:taxon-name>]; <xref ref-type="bibr" rid="B4">Amaral et al. (2017a</xref>: 674): mitogenome, phylogeny; <xref ref-type="bibr" rid="B146">Kundrata et al. (2017</xref>: 153): molecular phylogeny; <xref ref-type="bibr" rid="B184">Martin et al. (2017</xref>: 564): phylogeny; <xref ref-type="bibr" rid="B286">Wang et al. (2017</xref>: 1): phylogeny; <xref ref-type="bibr" rid="B305">Yiu (2017</xref>: 60): species descriptions, key; <xref ref-type="bibr" rid="B22">Bocak et al. (2018</xref>: 2): molecular phylogeny; <xref ref-type="bibr" rid="B68">Fallon et al. (2018</xref>: 2, 96): genomes, bioluminiscence; <xref ref-type="bibr" rid="B148">Kusy et al. (2018a</xref>: 5): molecular phylogeny; <xref ref-type="bibr" rid="B149">Kusy et al. (2018b</xref>: 2): molecular phylogeny; <xref ref-type="bibr" rid="B269">Tan (2018</xref>: 127, 135): distribution, photographs; <xref ref-type="bibr" rid="B309">Zhang et al. (2018</xref>: 3): molecular phylogeny; <xref ref-type="bibr" rid="B7">Amaral et al. (2019</xref>: 283): molecular phylogeny [also as <tp:taxon-name><tp:taxon-name-part taxon-name-part-type="family">Rhagophtalmidae</tp:taxon-name-part></tp:taxon-name> [sic!]]; <xref ref-type="bibr" rid="B47">Chen et al. (2019</xref>: 4): molecular phylogeny; <xref ref-type="bibr" rid="B122">Jeng (2019</xref>: 8): biofluorescence, biology; <xref ref-type="bibr" rid="B147">Kundrata et al. (2019</xref>: 1259): molecular phylogeny; <xref ref-type="bibr" rid="B185">Martin et al. (2019</xref>: 2): molecular phylogeny [also as <tp:taxon-name><tp:taxon-name-part taxon-name-part-type="subfamily">Rhagophthalminae</tp:taxon-name-part></tp:taxon-name>]; <xref ref-type="bibr" rid="B191">McKenna et al. (2019</xref>: 4): molecular phylogeny; <xref ref-type="bibr" rid="B174">Liu et al. (2020</xref>: 46): luciferase, phylogeny [also as <tp:taxon-name><tp:taxon-name-part taxon-name-part-type="subfamily">Rhagophthalminae</tp:taxon-name-part></tp:taxon-name>]; <xref ref-type="bibr" rid="B248">Rosa et al. (2020</xref>: 7): molecular phylogeny; <xref ref-type="bibr" rid="B249">Roza (2020</xref>: 421): morphology, distribution; <xref ref-type="bibr" rid="B310">Zhang et al. (2020</xref>: 1): molecular phylogeny, bioluminescence; <xref ref-type="bibr" rid="B62">Douglas et al. (2021</xref>: 2): molecular phylogeny; <xref ref-type="bibr" rid="B78">Ge et al. (2021</xref>: 3): mitogenomic phylogeny; <xref ref-type="bibr" rid="B150">Kusy et al. (2021</xref>: 111): molecular phylogeny; <xref ref-type="bibr" rid="B171">Li et al. (2021a</xref>: 5): remark; <xref ref-type="bibr" rid="B172">Li et al. (2021b</xref>: 1): phylogeny, distribution, morphology; <xref ref-type="bibr" rid="B259">Seri and Rahman (2021</xref>: 715): remark; <xref ref-type="bibr" rid="B39">Cai et al. (2022</xref>: 6): molecular phylogeny; <xref ref-type="bibr" rid="B79">Ge et al. (2022</xref>: 2): mitogenomic phylogeny; <xref ref-type="bibr" rid="B244">Powell et al. (2022</xref>: 1): molecular phylogeny, bioluminescence [also as <tp:taxon-name><tp:taxon-name-part taxon-name-part-type="family">Rhagophtalmidae</tp:taxon-name-part></tp:taxon-name> [sic!]]. In addition to the aforementioned literature, <tp:taxon-name><tp:taxon-name-part taxon-name-part-type="family">Rhagophthalmidae</tp:taxon-name-part></tp:taxon-name> were mentioned in some student works, e.g., PhD theses by <xref ref-type="bibr" rid="B111">Ho (2002)</xref>, <xref ref-type="bibr" rid="B121">Jeng (2008)</xref>, and <xref ref-type="bibr" rid="B250">Roza (2022)</xref>.</p></tp:treatment-sec><tp:treatment-sec sec-type="remarks" id="SECID0EWIBG"><title>Remarks.</title><p>As defined here, <tp:taxon-name><tp:taxon-name-part taxon-name-part-type="family">Rhagophthalmidae</tp:taxon-name-part></tp:taxon-name> include 12 genera (one of them with two subgenera) and 66 species distributed primarily in East, South, and Southeast Asia, with a few species found on the border of South and Central Asia (i.e., Afghanistan). Males can be recognized by antennae with 12 antennomeres, with antennomere III longer than antennomere II. In cases where the antennae are serrate or pectinate, antennomere III is not simple, i.e., the serration or rami begin on antennomere III. Females are more (e.g., <italic><tp:taxon-name><tp:taxon-name-part taxon-name-part-type="genus" reg="Diplocladon">Diplocladon</tp:taxon-name-part></tp:taxon-name></italic> or <italic><tp:taxon-name><tp:taxon-name-part taxon-name-part-type="genus" reg="Haplocladon">Haplocladon</tp:taxon-name-part></tp:taxon-name></italic>; see Remarks under these genera) or less (e.g., <italic><tp:taxon-name><tp:taxon-name-part taxon-name-part-type="genus" reg="Rhagophthalmus">Rhagophthalmus</tp:taxon-name-part></tp:taxon-name></italic>) larviform (for more information, see <xref ref-type="bibr" rid="B133">Kawashima et al. 2010</xref>). Known larvae are predators of millipedes, similar to larvae of the closely related <tp:taxon-name><tp:taxon-name-part taxon-name-part-type="family">Phengodidae</tp:taxon-name-part></tp:taxon-name>. Although <tp:taxon-name><tp:taxon-name-part taxon-name-part-type="family">Rhagophthalmidae</tp:taxon-name-part></tp:taxon-name> were credited by <xref ref-type="bibr" rid="B188">McDermott (1966)</xref> to “Olivier, 1902”, we found no evidence of the publication to which McDermott referred, similar to <xref ref-type="bibr" rid="B157">Lawrence and Newton (1995</xref>: 858).</p></tp:treatment-sec><ref-list><ref id="B125"><mixed-citation xmlns:xlink="http://www.w3.org/1999/xlink" xlink:type="simple"><person-group><name name-style="western"><surname>Junk</surname><given-names>W</given-names></name></person-group> (<year>1912</year>) Bibliographia coleopterologica. W. Junk, Berlin, 1–146. <ext-link xlink:type="simple" ext-link-type="doi" xlink:href="10.1007/978-94-017-6615-9_1">https://doi.org/10.1007/978-94-017-6615-9_1</ext-link></mixed-citation></ref><ref id="B77"><mixed-citation xmlns:xlink="http://www.w3.org/1999/xlink" xlink:type="simple"><person-group><name name-style="western"><surname>Gahan</surname><given-names>CJ</given-names></name></person-group> (<year>1925</year>) Living fireflies from Argentina. In: Green EE (Ed.) The Proceedings of the Entomological Society of London for the year 1924, Wednesday, February 6<sup>th</sup>, 1924. Transactions of the Entomological Society of London 1925: v–vii.</mixed-citation></ref><ref id="B102"><mixed-citation xmlns:xlink="http://www.w3.org/1999/xlink" xlink:type="simple"><person-group><name name-style="western"><surname>Harvey</surname><given-names>EN</given-names></name></person-group> (<year>1952</year>) <article-title><tp:taxon-name><tp:taxon-name-part taxon-name-part-type="order">Coleoptera</tp:taxon-name-part></tp:taxon-name>.</article-title> In: <person-group><name name-style="western"><surname>Harvey</surname><given-names>EN</given-names></name></person-group> (<role>Ed.</role>) <issue-title>Bioluminescence.</issue-title><source>Academic Press, New York</source>, <fpage>389</fpage>–<lpage>471</lpage>.</mixed-citation></ref><ref id="B209"><mixed-citation xmlns:xlink="http://www.w3.org/1999/xlink" xlink:type="simple"><person-group><name name-style="western"><surname>Ohba</surname><given-names>N</given-names></name></person-group> (<year>1998</year>) <article-title>Biology of the fireflies.</article-title><source>Konchu to Shizen</source><volume>33</volume>: <fpage>2</fpage>–<lpage>6</lpage>. [Insects and Nature]</mixed-citation></ref><ref id="B268"><mixed-citation xmlns:xlink="http://www.w3.org/1999/xlink" xlink:type="simple"><person-group><name name-style="western"><surname>Suzuki</surname><given-names>H</given-names></name><name name-style="western"><surname>Kobayashi</surname><given-names>Y</given-names></name></person-group> (<year>2009</year>) <article-title>Embryogenesis of firefly: Phylogenetic implication of the family <tp:taxon-name><tp:taxon-name-part taxon-name-part-type="family">Rhagophthalmidae</tp:taxon-name-part></tp:taxon-name>.</article-title> In: <person-group><name name-style="western"><surname>Napompeth</surname><given-names>B</given-names></name></person-group> (<role>Ed.</role>) <issue-title>International Symposium on Diversity and Conservation of Fireflies.</issue-title><source>Queen Sirikit Botanic Garden, Chiang Mai, Thailand</source>, <fpage>30</fpage>–<lpage>35</lpage>.</mixed-citation></ref><ref id="B218"><mixed-citation xmlns:xlink="http://www.w3.org/1999/xlink" xlink:type="simple"><person-group><name name-style="western"><surname>Olivier</surname><given-names>E</given-names></name></person-group> (<year>1907</year>) 53me Fascicule. <tp:taxon-name><tp:taxon-name-part taxon-name-part-type="order">Coleoptera</tp:taxon-name-part></tp:taxon-name>. Fam. <tp:taxon-name><tp:taxon-name-part taxon-name-part-type="family">Lampyridae</tp:taxon-name-part></tp:taxon-name>. In: Genera Insectorum. Vol. VIII. Verteneuil &amp; Desmet, Bruxelles, Belgium, 1–74.</mixed-citation></ref><ref id="B162"><mixed-citation xmlns:xlink="http://www.w3.org/1999/xlink" xlink:type="simple"><person-group><name name-style="western"><surname>Lefroy</surname><given-names>HM</given-names></name></person-group> (<year>1909</year>) <source>Indian Insect Life. A manual of the insects of the plains (tropical India). Calcutta &amp; Simla, Thacker, Spink &amp; Co., W. Thacker &amp; Co.</source><publisher-name>, 2 Creed Lane</publisher-name>, <publisher-loc>London</publisher-loc>, <size units="page">786 pp</size>.</mixed-citation></ref><ref id="B220"><mixed-citation xmlns:xlink="http://www.w3.org/1999/xlink" xlink:type="simple"><person-group><name name-style="western"><surname>Olivier</surname><given-names>E</given-names></name></person-group> (<year>1910</year>) <article-title><tp:taxon-name><tp:taxon-name-part taxon-name-part-type="family">Rhagophthalmidae</tp:taxon-name-part></tp:taxon-name>, <tp:taxon-name><tp:taxon-name-part taxon-name-part-type="family">Drilidae</tp:taxon-name-part></tp:taxon-name>.</article-title> In: <person-group><name name-style="western"><surname>Junk</surname><given-names>W</given-names></name><name name-style="western"><surname>Schenkling</surname><given-names>S</given-names></name></person-group> (<role>Eds</role>) <issue-title>Coleopterorum Catalogus, pars 10.</issue-title><source>W. Junk, Berlin, Germany</source>, <fpage>1</fpage>–<lpage>10</lpage>. <ext-link xlink:type="simple" ext-link-type="doi" xlink:href="10.1007/978-94-011-9697-0_1">https://doi.org/10.1007/978-94-011-9697-0_1</ext-link></mixed-citation></ref><ref id="B119"><mixed-citation xmlns:xlink="http://www.w3.org/1999/xlink" xlink:type="simple"><person-group><name name-style="western"><surname>Jakobson</surname><given-names>GG</given-names></name></person-group> (<year>1911</year>) Zhuki Rossii i zapadnoy Evropy. Fasc. 9. St. Petersburg, Izdaniye A. Devriena, 653–687.</mixed-citation></ref><ref id="B222"><mixed-citation xmlns:xlink="http://www.w3.org/1999/xlink" xlink:type="simple"><person-group><name name-style="western"><surname>Olivier</surname><given-names>E</given-names></name></person-group> (<year>1912</year>) <article-title>Revision du genre <italic><tp:taxon-name><tp:taxon-name-part taxon-name-part-type="genus">Rhagophthalmus</tp:taxon-name-part></tp:taxon-name></italic> (Col. Lampyr.) et descriptions d’espèces nouvelles.</article-title><source>Annales de la Société entomologique de France</source><volume>80</volume> [<issue>1911</issue>]: <fpage>467</fpage>–<lpage>472</lpage>.</mixed-citation></ref><ref id="B15"><mixed-citation xmlns:xlink="http://www.w3.org/1999/xlink" xlink:type="simple"><person-group><name name-style="western"><surname>Blair</surname><given-names>KG</given-names></name></person-group> (<year>1915a</year>) <article-title>Luminous insects.</article-title><source>Nature</source><volume>96</volume>(<issue>2406</issue>): <fpage>411</fpage>–<lpage>415</lpage>. <ext-link xlink:type="simple" ext-link-type="doi" xlink:href="10.1038/096411a0">https://doi.org/10.1038/096411a0</ext-link></mixed-citation></ref><ref id="B233"><mixed-citation xmlns:xlink="http://www.w3.org/1999/xlink" xlink:type="simple"><person-group><name name-style="western"><surname>Pic</surname><given-names>M</given-names></name></person-group> (<year>1923</year>) <article-title>Étude des Malacodermes de L'Indochine recueillis par M. R. Vitalis de Salvaza.</article-title><source>Faune Entomologique de l'Indochine Française</source><volume>6</volume>: <fpage>7</fpage>–<lpage>63</lpage>.</mixed-citation></ref><ref id="B98"><mixed-citation xmlns:xlink="http://www.w3.org/1999/xlink" xlink:type="simple"><person-group><name name-style="western"><surname>Handlirsch</surname><given-names>A</given-names></name></person-group> (<year>1925</year>) <article-title>Systematische Übersicht.</article-title> In: <person-group><name name-style="western"><surname>Schröder</surname><given-names>C</given-names></name></person-group> (<role>Ed.</role>) <issue-title>Handbuch der Entomologie.</issue-title><source>Band III. Geschichte, Literatur, Technik, Palaontologie, Phylogenie, Systematik. Verlag von Gustav Fischer, Jena</source>, <fpage>377</fpage>–<lpage>1139</lpage>.</mixed-citation></ref><ref id="B290"><mixed-citation xmlns:xlink="http://www.w3.org/1999/xlink" xlink:type="simple"><person-group><name name-style="western"><surname>Winkler</surname><given-names>A</given-names></name></person-group> (<year>1925</year>) <source>Catalogus Coleopterorum regionis palaearcticae. I. A. <tp:taxon-name><tp:taxon-name-part taxon-name-part-type="superfamily">Caraboidea</tp:taxon-name-part></tp:taxon-name>, B. Palpicornia, <tp:taxon-name><tp:taxon-name-part taxon-name-part-type="superfamily">Staphylinoidea</tp:taxon-name-part></tp:taxon-name>, C. Diversicornia. Pars 5 [pp. 497–624].</source><publisher-name>Albert Winkler</publisher-name>, <publisher-loc>Wien</publisher-loc>, <size units="page">1698 pp</size>.</mixed-citation></ref><ref id="B247"><mixed-citation xmlns:xlink="http://www.w3.org/1999/xlink" xlink:type="simple"><person-group><name name-style="western"><surname>Ridley</surname><given-names>HN</given-names></name></person-group> (<year>1934</year>) <article-title>Further observations made in Singapore, upon Geckos and distasteful moths and upon a luminous Coleopterous, probably Rhagophthalmid, larva.</article-title><source>Proceedings of the Royal Entomological Society of London</source><volume>9</volume>: <fpage>58</fpage>–<lpage>60</lpage>.</mixed-citation></ref><ref id="B240"><mixed-citation xmlns:xlink="http://www.w3.org/1999/xlink" xlink:type="simple"><person-group><name name-style="western"><surname>Pic</surname><given-names>M</given-names></name></person-group> (<year>1937</year>) <article-title>Malacodermes exotiques. L'Échange.</article-title><source>Revue Linnéenne</source><volume>53</volume>: <fpage>137</fpage>–<lpage>148</lpage>.</mixed-citation></ref><ref id="B36"><mixed-citation xmlns:xlink="http://www.w3.org/1999/xlink" xlink:type="simple"><person-group><name name-style="western"><surname>Brues</surname><given-names>CT</given-names></name><name name-style="western"><surname>Melander</surname><given-names>AL</given-names></name><name name-style="western"><surname>Carpenter</surname><given-names>FM</given-names></name></person-group> (<year>1954</year>) <article-title>Classification of insects. Keys to the living and extinct families of insects, and to the living families of other terrestrial arthropods.</article-title><source>Bulletin of the Museum of Comparative Zoology</source><volume>108</volume>: <fpage>1</fpage>–<lpage>917</lpage>.</mixed-citation></ref><ref id="B54"><mixed-citation xmlns:xlink="http://www.w3.org/1999/xlink" xlink:type="simple"><person-group><name name-style="western"><surname>Crowson</surname><given-names>RA</given-names></name></person-group> (<year>1955</year>) <source>The natural classification of the families of <tp:taxon-name><tp:taxon-name-part taxon-name-part-type="order">Coleoptera</tp:taxon-name-part></tp:taxon-name>. Nathaniel Lloyd &amp; Co.</source><publisher-name>, Ltd</publisher-name>, <publisher-loc>London</publisher-loc>, <size units="page">186 pp</size>.</mixed-citation></ref><ref id="B103"><mixed-citation xmlns:xlink="http://www.w3.org/1999/xlink" xlink:type="simple"><person-group><name name-style="western"><surname>Harvey</surname><given-names>EN</given-names></name></person-group> (<year>1955</year>) <article-title>Survey of luminous organisms: Problems and prospects.</article-title> In: <person-group><name name-style="western"><surname>Johnson</surname><given-names>FH</given-names></name></person-group> (<role>Ed.</role>) <issue-title>The luminescense of biological systems.</issue-title><source>AAAS, Washington DC</source>, <fpage>1</fpage>–<lpage>24</lpage>.</mixed-citation></ref><ref id="B246"><mixed-citation xmlns:xlink="http://www.w3.org/1999/xlink" xlink:type="simple"><person-group><name name-style="western"><surname>Raj</surname><given-names>JS</given-names></name></person-group> (<year>1957</year>) <article-title>An undescribed luminous beetle larva from south India.</article-title><source>Journal of the Bombay Natural History Society</source><volume>54</volume>: <fpage>788</fpage>–<lpage>789</lpage>.</mixed-citation></ref><ref id="B187"><mixed-citation xmlns:xlink="http://www.w3.org/1999/xlink" xlink:type="simple"><person-group><name name-style="western"><surname>McDermott</surname><given-names>FA</given-names></name></person-group> (<year>1964</year>) <article-title>The taxonomy of the <tp:taxon-name><tp:taxon-name-part taxon-name-part-type="family">Lampyridae</tp:taxon-name-part></tp:taxon-name> (<tp:taxon-name><tp:taxon-name-part taxon-name-part-type="order">Coleoptera</tp:taxon-name-part></tp:taxon-name>).</article-title><source>Transactions of the American Entomological Society</source><volume>90</volume>: <fpage>1</fpage>–<lpage>72</lpage>.</mixed-citation></ref><ref id="B188"><mixed-citation xmlns:xlink="http://www.w3.org/1999/xlink" xlink:type="simple"><person-group><name name-style="western"><surname>McDermott</surname><given-names>FA</given-names></name></person-group> (<year>1966</year>) <article-title><tp:taxon-name><tp:taxon-name-part taxon-name-part-type="family">Lampyridae</tp:taxon-name-part></tp:taxon-name>.</article-title> In: <person-group><name name-style="western"><surname>Steel</surname><given-names>WO</given-names></name></person-group> (<role>Ed.</role>) <issue-title>Coleopterorum Catalogus Supplementa, Pars 9.</issue-title><source>Uitgeverij Dr. W. Junk, Gravenhage</source>, <fpage>1</fpage>–<lpage>149</lpage>.</mixed-citation></ref><ref id="B192"><mixed-citation xmlns:xlink="http://www.w3.org/1999/xlink" xlink:type="simple"><person-group><name name-style="western"><surname>Mikšić</surname><given-names>R</given-names></name><name name-style="western"><surname>Mikšić</surname><given-names>S</given-names></name></person-group> (<year>1966</year>) <article-title><tp:taxon-name><tp:taxon-name-part taxon-name-part-type="family">Lampyridae</tp:taxon-name-part></tp:taxon-name> Jugoslavije.</article-title><source>Akademija nauka i umjetnosti Bosne i Hercegovine</source><volume>29</volume>: <fpage>29</fpage>–<lpage>68</lpage>.</mixed-citation></ref><ref id="B198"><mixed-citation xmlns:xlink="http://www.w3.org/1999/xlink" xlink:type="simple"><person-group><name name-style="western"><surname>Nakane</surname><given-names>T</given-names></name></person-group> (<year>1968</year>) <article-title>The taxonomy of <tp:taxon-name><tp:taxon-name-part taxon-name-part-type="family">Lampyridae</tp:taxon-name-part></tp:taxon-name>.</article-title><source>Konchu to Shizen</source><volume>3</volume>: <fpage>3</fpage>–<lpage>6</lpage>. [in Japanese] [Insects and Nature]</mixed-citation></ref><ref id="B55"><mixed-citation xmlns:xlink="http://www.w3.org/1999/xlink" xlink:type="simple"><person-group><name name-style="western"><surname>Crowson</surname><given-names>RA</given-names></name></person-group> (<year>1972</year>) <article-title>A review of the classification of <tp:taxon-name><tp:taxon-name-part taxon-name-part-type="superfamily">Cantharoidea</tp:taxon-name-part></tp:taxon-name> (<tp:taxon-name><tp:taxon-name-part taxon-name-part-type="order">Coleoptera</tp:taxon-name-part></tp:taxon-name>), with the definition of two new families, <tp:taxon-name><tp:taxon-name-part taxon-name-part-type="family">Cneoglossidae</tp:taxon-name-part></tp:taxon-name> and <tp:taxon-name><tp:taxon-name-part taxon-name-part-type="family">Omethidae</tp:taxon-name-part></tp:taxon-name>.</article-title><source>Revista de la Universidad de Madrid</source><volume>21</volume>: <fpage>35</fpage>–<lpage>77</lpage>.</mixed-citation></ref><ref id="B189"><mixed-citation xmlns:xlink="http://www.w3.org/1999/xlink" xlink:type="simple"><person-group><name name-style="western"><surname>McElroy</surname><given-names>WD</given-names></name><name name-style="western"><surname>Seliger</surname><given-names>HH</given-names></name><name name-style="western"><surname>De Luca</surname><given-names>M</given-names></name></person-group> (<year>1974</year>) <article-title>Insect Bioluminescence.</article-title> In: <person-group><name name-style="western"><surname>Rockstein</surname><given-names>M</given-names></name></person-group> (<role>Ed.</role>) <issue-title>The Physiology of Insecta, 2nd Edn.</issue-title><source>, Vol. II, Academic Press, NY, USA</source>, <fpage>411</fpage>–<lpage>460</lpage>. <ext-link xlink:type="simple" ext-link-type="doi" xlink:href="10.1016/B978-0-12-591602-8.50015-1">https://doi.org/10.1016/B978-0-12-591602-8.50015-1</ext-link></mixed-citation></ref><ref id="B154"><mixed-citation xmlns:xlink="http://www.w3.org/1999/xlink" xlink:type="simple"><person-group><name name-style="western"><surname>Lawrence</surname><given-names>JF</given-names></name></person-group> (<year>1982</year>) <article-title><tp:taxon-name><tp:taxon-name-part taxon-name-part-type="order">Coleoptera</tp:taxon-name-part></tp:taxon-name>.</article-title> In: <person-group><name name-style="western"><surname>Parker</surname><given-names>SP</given-names></name></person-group> (<role>Ed.</role>) <issue-title>Synopsis and classification of living organisms.</issue-title><source>McGraw-Hill Inc., New York</source>, <fpage>483</fpage>–<lpage>553</lpage>.</mixed-citation></ref><ref id="B101"><mixed-citation xmlns:xlink="http://www.w3.org/1999/xlink" xlink:type="simple"><person-group><name name-style="western"><surname>Haneda</surname><given-names>Y</given-names></name></person-group> (<year>1985</year>) <source>Luminous organisms.</source><publisher-name>Kōseisha Kōseikaku</publisher-name>, <publisher-loc>Tokyo, Japan</publisher-loc>, <size units="page">318 pp</size>.</mixed-citation></ref><ref id="B109"><mixed-citation xmlns:xlink="http://www.w3.org/1999/xlink" xlink:type="simple"><person-group><name name-style="western"><surname>Herring</surname><given-names>PJ</given-names></name></person-group> (<year>1987</year>) <article-title>Systematic distribution of bioluminescence in living organisms.</article-title><source>Journal of Bioluminescence and Chemiluminescence</source><volume>1</volume>(<issue>3</issue>): <fpage>147</fpage>–<lpage>163</lpage>. <ext-link xlink:type="simple" ext-link-type="doi" xlink:href="10.1002/bio.1170010303">https://doi.org/10.1002/bio.1170010303</ext-link></mixed-citation></ref><ref id="B163"><mixed-citation xmlns:xlink="http://www.w3.org/1999/xlink" xlink:type="simple"><person-group><name name-style="western"><surname>LeSage</surname><given-names>L</given-names></name></person-group> (<year>1991</year>) <article-title><tp:taxon-name><tp:taxon-name-part taxon-name-part-type="family">Phengodidae</tp:taxon-name-part></tp:taxon-name> (<tp:taxon-name><tp:taxon-name-part taxon-name-part-type="superfamily">Cantharoidea</tp:taxon-name-part></tp:taxon-name>) (including <tp:taxon-name><tp:taxon-name-part taxon-name-part-type="family">Rhagophthalmidae</tp:taxon-name-part></tp:taxon-name>). Lawrence JF (Ed.) Order <tp:taxon-name><tp:taxon-name-part taxon-name-part-type="order">Coleoptera</tp:taxon-name-part></tp:taxon-name>.</article-title> In: <person-group><name name-style="western"><surname>Stehr</surname><given-names>FW</given-names></name></person-group> (<role>Ed.</role>) <issue-title>Immature Insects.</issue-title><source>Vol. 2. Kendall/Hunt Publishing Company, Dubuque, Iowa</source>, <fpage>424</fpage>–<lpage>426</lpage>.</mixed-citation></ref><ref id="B299"><mixed-citation xmlns:xlink="http://www.w3.org/1999/xlink" xlink:type="simple"><person-group><name name-style="western"><surname>Wittmer</surname><given-names>W</given-names></name><name name-style="western"><surname>Ohba</surname><given-names>N</given-names></name></person-group> (<year>1994</year>) <article-title>Neue <tp:taxon-name><tp:taxon-name-part taxon-name-part-type="family">Rhagophthalmidae</tp:taxon-name-part></tp:taxon-name> (<tp:taxon-name><tp:taxon-name-part taxon-name-part-type="order">Coleoptera</tp:taxon-name-part></tp:taxon-name>) aus China und benachbarten Ländern.</article-title><source>Japanese Journal of Entomology</source><volume>62</volume>: <fpage>341</fpage>–<lpage>355</lpage>.</mixed-citation></ref><ref id="B157"><mixed-citation xmlns:xlink="http://www.w3.org/1999/xlink" xlink:type="simple"><person-group><name name-style="western"><surname>Lawrence</surname><given-names>JF</given-names></name><name name-style="western"><surname>Newton</surname><given-names>AF</given-names></name></person-group> (<year>1995</year>) <article-title>Families and subfamilies of <tp:taxon-name><tp:taxon-name-part taxon-name-part-type="order">Coleoptera</tp:taxon-name-part></tp:taxon-name> (with selected genera, notes, references and data on family-group names).</article-title> In: <person-group><name name-style="western"><surname>Pakaluk</surname><given-names>J</given-names></name><name name-style="western"><surname>Ślipiński</surname><given-names>A</given-names></name></person-group> (<role>Eds</role>) <issue-title>Biology, Phylogeny, and Classification of Coleoptera.</issue-title><source>Papers Celebrating the 80<sup>th</sup> Birthday of Roy A Crowson, vol 1, 2. Muzeum i Instytut Zoologii PAN, Warszawa</source>, <fpage>779</fpage>–<lpage>1083</lpage>.</mixed-citation></ref><ref id="B44"><mixed-citation xmlns:xlink="http://www.w3.org/1999/xlink" xlink:type="simple"><person-group><name name-style="western"><surname>Chen</surname><given-names>TR</given-names></name><name name-style="western"><surname>Ho</surname><given-names>JR</given-names></name></person-group> (<year>1996</year>) <article-title>New record of firefly in Taiwan, <italic><tp:taxon-name><tp:taxon-name-part taxon-name-part-type="genus">Rhagophthalmus</tp:taxon-name-part><tp:taxon-name-part taxon-name-part-type="species">ohbai</tp:taxon-name-part></tp:taxon-name></italic> Wittmer.</article-title><source>Nature Conservation Quarterly</source><volume>16</volume>: <fpage>46</fpage>–<lpage>49</lpage>.</mixed-citation></ref><ref id="B212"><mixed-citation xmlns:xlink="http://www.w3.org/1999/xlink" xlink:type="simple"><person-group><name name-style="western"><surname>Ohba</surname><given-names>N</given-names></name><name name-style="western"><surname>Goto</surname><given-names>Y</given-names></name><name name-style="western"><surname>Kawashima</surname><given-names>I</given-names></name></person-group> (<year>1996a</year>) <article-title>External morphology and behavior of <italic><tp:taxon-name><tp:taxon-name-part taxon-name-part-type="genus">Rhagophthalmus</tp:taxon-name-part><tp:taxon-name-part taxon-name-part-type="species">ohbai</tp:taxon-name-part></tp:taxon-name></italic> Wittmer, 1994 (<tp:taxon-name><tp:taxon-name-part taxon-name-part-type="order">Coleoptera</tp:taxon-name-part></tp:taxon-name>; <tp:taxon-name><tp:taxon-name-part taxon-name-part-type="family">Rhagophthalmidae</tp:taxon-name-part></tp:taxon-name>) and its habitat.</article-title><source>Science Report of the Yokosuka City Museum</source><volume>44</volume>: <fpage>1</fpage>–<lpage>19</lpage>.</mixed-citation></ref><ref id="B206"><mixed-citation xmlns:xlink="http://www.w3.org/1999/xlink" xlink:type="simple"><person-group><name name-style="western"><surname>Ohba</surname><given-names>N</given-names></name></person-group> (<year>1997a</year>) <article-title>Twenty years with fireflies – an outline of research in Japan.</article-title><source>The Insectarium</source><volume>34</volume>: <fpage>4</fpage>–<lpage>18</lpage>.</mixed-citation></ref><ref id="B208"><mixed-citation xmlns:xlink="http://www.w3.org/1999/xlink" xlink:type="simple"><person-group><name name-style="western"><surname>Ohba</surname><given-names>N</given-names></name></person-group> (<year>1997c</year>) <article-title>Breeding of the firefly, <italic><tp:taxon-name><tp:taxon-name-part taxon-name-part-type="genus">Rhagophthalmus</tp:taxon-name-part><tp:taxon-name-part taxon-name-part-type="species">ohbai</tp:taxon-name-part></tp:taxon-name></italic> (<tp:taxon-name><tp:taxon-name-part taxon-name-part-type="order">Coleoptera</tp:taxon-name-part></tp:taxon-name>: <tp:taxon-name><tp:taxon-name-part taxon-name-part-type="family">Rhagophthalmidae</tp:taxon-name-part></tp:taxon-name>).</article-title><source>Science Report of the Yokosuka City Museum</source><volume>45</volume>: <fpage>51</fpage>–<lpage>55</lpage>.</mixed-citation></ref><ref id="B267"><mixed-citation xmlns:xlink="http://www.w3.org/1999/xlink" xlink:type="simple"><person-group><name name-style="western"><surname>Suzuki</surname><given-names>H</given-names></name></person-group> (<year>1997</year>) <article-title>Molecular phylogenetic studies of Japanese fireflies and their mating systems (<tp:taxon-name><tp:taxon-name-part taxon-name-part-type="order">Coleoptera</tp:taxon-name-part></tp:taxon-name>: <tp:taxon-name><tp:taxon-name-part taxon-name-part-type="superfamily">Cantharoidea</tp:taxon-name-part></tp:taxon-name>).</article-title><source>Tokyo Metropolitan University Bulletin of Natural History</source><volume>3</volume>: <fpage>1</fpage>–<lpage>53</lpage>.</mixed-citation></ref><ref id="B298"><mixed-citation xmlns:xlink="http://www.w3.org/1999/xlink" xlink:type="simple"><person-group><name name-style="western"><surname>Wittmer</surname><given-names>W</given-names></name></person-group> (<year>1997</year>) <article-title>Neue <tp:taxon-name><tp:taxon-name-part taxon-name-part-type="family">Rhagophthalmidae</tp:taxon-name-part></tp:taxon-name> und <tp:taxon-name><tp:taxon-name-part taxon-name-part-type="family">Phengodidae</tp:taxon-name-part></tp:taxon-name> (<tp:taxon-name><tp:taxon-name-part taxon-name-part-type="order">Coleoptera</tp:taxon-name-part></tp:taxon-name>).</article-title><source>Mitteilungen der Schweizerische Entomologische Gesellschaft</source><volume>70</volume>: <fpage>257</fpage>–<lpage>263</lpage>.</mixed-citation></ref><ref id="B45"><mixed-citation xmlns:xlink="http://www.w3.org/1999/xlink" xlink:type="simple"><person-group><name name-style="western"><surname>Chen</surname><given-names>TZ</given-names></name><name name-style="western"><surname>Ho</surname><given-names>J-Z</given-names></name></person-group> (<year>1998</year>) <article-title>Luminiferous behavior of <italic><tp:taxon-name><tp:taxon-name-part taxon-name-part-type="genus">Rhagophthalmus</tp:taxon-name-part><tp:taxon-name-part taxon-name-part-type="species">ohbai</tp:taxon-name-part></tp:taxon-name></italic> Wittmer.</article-title><source>Nature Conservation Quarterly</source><volume>23</volume>: <fpage>34</fpage>–<lpage>37</lpage>. <ext-link xlink:type="simple" ext-link-type="doi" xlink:href="10.1179/019713698806082967">https://doi.org/10.1179/019713698806082967</ext-link></mixed-citation></ref><ref id="B53"><mixed-citation xmlns:xlink="http://www.w3.org/1999/xlink" xlink:type="simple"><person-group><name name-style="western"><surname>Costa</surname><given-names>C</given-names></name><name name-style="western"><surname>Vanin</surname><given-names>SA</given-names></name><name name-style="western"><surname>Casari</surname><given-names>SA</given-names></name><name name-style="western"><surname>Viviani</surname><given-names>VR</given-names></name></person-group> (<year>1999</year>) <article-title>Larvae of neotropical <tp:taxon-name><tp:taxon-name-part taxon-name-part-type="order">Coleoptera</tp:taxon-name-part></tp:taxon-name>. XXVII. <italic><tp:taxon-name><tp:taxon-name-part taxon-name-part-type="genus">Phrixothrix</tp:taxon-name-part><tp:taxon-name-part taxon-name-part-type="species">hirtus</tp:taxon-name-part></tp:taxon-name></italic>: Immatures, neotenic female, adult male and bionomic data (<tp:taxon-name><tp:taxon-name-part taxon-name-part-type="subfamily">Phengodinae</tp:taxon-name-part></tp:taxon-name>, <tp:taxon-name><tp:taxon-name-part taxon-name-part-type="family">Phengodidae</tp:taxon-name-part></tp:taxon-name>, <tp:taxon-name><tp:taxon-name-part taxon-name-part-type="order">Coleoptera</tp:taxon-name-part></tp:taxon-name>).</article-title><source>Iheringia, Serie Zoologia, Porto Alegre</source><volume>86</volume>: <fpage>9</fpage>–<lpage>28</lpage>.</mixed-citation></ref><ref id="B93"><mixed-citation xmlns:xlink="http://www.w3.org/1999/xlink" xlink:type="simple"><person-group><name name-style="western"><surname>Goto</surname><given-names>Y</given-names></name><name name-style="western"><surname>Kawashima</surname><given-names>I</given-names></name></person-group> (<year>2000</year>) <article-title>Distributional records of some fireflies (<tp:taxon-name><tp:taxon-name-part taxon-name-part-type="order">Coleoptera</tp:taxon-name-part></tp:taxon-name>, <tp:taxon-name><tp:taxon-name-part taxon-name-part-type="family">Lampyridae</tp:taxon-name-part></tp:taxon-name> and <tp:taxon-name><tp:taxon-name-part taxon-name-part-type="family">Rhagophthalmidae</tp:taxon-name-part></tp:taxon-name>) from the Ryukyu Islands, Southwest Japan.</article-title><source>Elytra, Tokyo</source><volume>28</volume>: <fpage>141</fpage>–<lpage>144</lpage>.</mixed-citation></ref><ref id="B123"><mixed-citation xmlns:xlink="http://www.w3.org/1999/xlink" xlink:type="simple"><person-group><name name-style="western"><surname>Jeng</surname><given-names>M-L</given-names></name><name name-style="western"><surname>Lai</surname><given-names>J</given-names></name><name name-style="western"><surname>Yang</surname><given-names>P-S</given-names></name><name name-style="western"><surname>Satô</surname><given-names>M</given-names></name></person-group> (<year>2000</year>) <article-title>Notes on the taxonomy of <italic><tp:taxon-name><tp:taxon-name-part taxon-name-part-type="genus">Lamprigera</tp:taxon-name-part><tp:taxon-name-part taxon-name-part-type="species">yunnana</tp:taxon-name-part></tp:taxon-name></italic> (Fairmaire) and the genus <italic><tp:taxon-name><tp:taxon-name-part taxon-name-part-type="genus">Lamprigera</tp:taxon-name-part></tp:taxon-name></italic> Motschulsky (<tp:taxon-name><tp:taxon-name-part taxon-name-part-type="order">Coleoptera</tp:taxon-name-part></tp:taxon-name><tp:taxon-name><tp:taxon-name-part taxon-name-part-type="family">Lampyridae</tp:taxon-name-part></tp:taxon-name>).</article-title><source>Japanese Journal of Systematic Entomology</source><volume>6</volume>: <fpage>313</fpage>–<lpage>319</lpage>.</mixed-citation></ref><ref id="B128"><mixed-citation xmlns:xlink="http://www.w3.org/1999/xlink" xlink:type="simple"><person-group><name name-style="western"><surname>Kawashima</surname><given-names>I</given-names></name></person-group> (<year>2000</year>) <article-title>A redescription of <italic><tp:taxon-name><tp:taxon-name-part taxon-name-part-type="genus">Rhagophthalmus</tp:taxon-name-part><tp:taxon-name-part taxon-name-part-type="species">ingens</tp:taxon-name-part></tp:taxon-name></italic> Fairmaire (<tp:taxon-name><tp:taxon-name-part taxon-name-part-type="order">Coleoptera</tp:taxon-name-part></tp:taxon-name>, <tp:taxon-name><tp:taxon-name-part taxon-name-part-type="family">Rhagophthalmidae</tp:taxon-name-part></tp:taxon-name>) from northern Vietnam, with establishment of a new genus in the family.</article-title><source>Elytra, Tokyo</source><volume>28</volume>: <fpage>131</fpage>–<lpage>140</lpage>.</mixed-citation></ref><ref id="B135"><mixed-citation xmlns:xlink="http://www.w3.org/1999/xlink" xlink:type="simple"><person-group><name name-style="western"><surname>Kim</surname><given-names>I</given-names></name><name name-style="western"><surname>Lee</surname><given-names>SC</given-names></name><name name-style="western"><surname>Bae</surname><given-names>JS</given-names></name><name name-style="western"><surname>Jin</surname><given-names>BR</given-names></name><name name-style="western"><surname>Kim</surname><given-names>SE</given-names></name><name name-style="western"><surname>Kim</surname><given-names>JK</given-names></name><name name-style="western"><surname>Yoon</surname><given-names>HJ</given-names></name><name name-style="western"><surname>Yang</surname><given-names>SR</given-names></name><name name-style="western"><surname>Lim</surname><given-names>SH</given-names></name><name name-style="western"><surname>Sohn</surname><given-names>HD</given-names></name></person-group> (<year>2000</year>) <article-title>Genetic divergence and phylogenetic relationships among the Korean fireflies, <italic><tp:taxon-name><tp:taxon-name-part taxon-name-part-type="genus">Hotaria</tp:taxon-name-part><tp:taxon-name-part taxon-name-part-type="species">papariensis</tp:taxon-name-part></tp:taxon-name></italic>, <italic><tp:taxon-name><tp:taxon-name-part taxon-name-part-type="genus">Luciola</tp:taxon-name-part><tp:taxon-name-part taxon-name-part-type="species">lateralis</tp:taxon-name-part></tp:taxon-name></italic>, and <italic><tp:taxon-name><tp:taxon-name-part taxon-name-part-type="genus">Pyrocoelia</tp:taxon-name-part><tp:taxon-name-part taxon-name-part-type="species">rufa</tp:taxon-name-part></tp:taxon-name></italic> (<tp:taxon-name><tp:taxon-name-part taxon-name-part-type="order">Coleoptera</tp:taxon-name-part></tp:taxon-name>: <tp:taxon-name><tp:taxon-name-part taxon-name-part-type="family">Lampyridae</tp:taxon-name-part></tp:taxon-name>), using mitochondrial DNA sequences.</article-title><source>Korean Journal of Applied Entomology</source><volume>39</volume>: <fpage>211</fpage>–<lpage>226</lpage>.</mixed-citation></ref><ref id="B215"><mixed-citation xmlns:xlink="http://www.w3.org/1999/xlink" xlink:type="simple"><person-group><name name-style="western"><surname>Ohmiya</surname><given-names>Y</given-names></name><name name-style="western"><surname>Sumiya</surname><given-names>M</given-names></name><name name-style="western"><surname>Viviani</surname><given-names>VR</given-names></name><name name-style="western"><surname>Ohba</surname><given-names>N</given-names></name></person-group> (<year>2000</year>) Comparative aspects of a luciferase molecule from the Japanese luminous beetle, <italic><tp:taxon-name><tp:taxon-name-part taxon-name-part-type="genus">Rhagophthalmus</tp:taxon-name-part><tp:taxon-name-part taxon-name-part-type="species">ohbai</tp:taxon-name-part></tp:taxon-name></italic>. Science Report of the Yokosuka City Museum 47: 31–38.</mixed-citation></ref><ref id="B33"><mixed-citation xmlns:xlink="http://www.w3.org/1999/xlink" xlink:type="simple"><person-group><name name-style="western"><surname>Branham</surname><given-names>MA</given-names></name><name name-style="western"><surname>Wenzel</surname><given-names>JW</given-names></name></person-group> (<year>2001</year>) <article-title>The evolution of bioluminescence in cantharoids (<tp:taxon-name><tp:taxon-name-part taxon-name-part-type="order">Coleoptera</tp:taxon-name-part></tp:taxon-name>: <tp:taxon-name><tp:taxon-name-part taxon-name-part-type="superfamily">Elateroidea</tp:taxon-name-part></tp:taxon-name>).</article-title><source>The Florida Entomologist</source><volume>84</volume>(<issue>4</issue>): <fpage>565</fpage>–<lpage>586</lpage>. <ext-link xlink:type="simple" ext-link-type="doi" xlink:href="10.2307/3496389">https://doi.org/10.2307/3496389</ext-link></mixed-citation></ref><ref id="B130"><mixed-citation xmlns:xlink="http://www.w3.org/1999/xlink" xlink:type="simple"><person-group><name name-style="western"><surname>Kawashima</surname><given-names>I</given-names></name><name name-style="western"><surname>Satô</surname><given-names>M</given-names></name></person-group> (<year>2001</year>) <article-title>Three new species of the genus <italic><tp:taxon-name><tp:taxon-name-part taxon-name-part-type="genus">Rhagophthalmus</tp:taxon-name-part></tp:taxon-name></italic> (<tp:taxon-name><tp:taxon-name-part taxon-name-part-type="order">Coleoptera</tp:taxon-name-part></tp:taxon-name>, <tp:taxon-name><tp:taxon-name-part taxon-name-part-type="family">Rhagophthalmidae</tp:taxon-name-part></tp:taxon-name>) from southeast Asia.</article-title><source>Elytra, Tokyo</source><volume>29</volume>: <fpage>423</fpage>–<lpage>434</lpage>.</mixed-citation></ref><ref id="B136"><mixed-citation xmlns:xlink="http://www.w3.org/1999/xlink" xlink:type="simple"><person-group><name name-style="western"><surname>Kobayashi</surname><given-names>Y</given-names></name><name name-style="western"><surname>Suzuki</surname><given-names>H</given-names></name><name name-style="western"><surname>Ohba</surname><given-names>N</given-names></name></person-group> (<year>2001</year>) <article-title>Formation of a spherical germ rudiment in the glow-worm, <italic><tp:taxon-name><tp:taxon-name-part taxon-name-part-type="genus">Rhagophthalmus</tp:taxon-name-part><tp:taxon-name-part taxon-name-part-type="species">ohbai</tp:taxon-name-part></tp:taxon-name></italic> Wittmer (<tp:taxon-name><tp:taxon-name-part taxon-name-part-type="order">Coleoptera</tp:taxon-name-part></tp:taxon-name>: <tp:taxon-name><tp:taxon-name-part taxon-name-part-type="family">Rhagophthalmidae</tp:taxon-name-part></tp:taxon-name>), and its phylogenetic implications.</article-title><source>Proceedings of the Arthropodan Embryological Society of Japan</source><volume>36</volume>: <fpage>1</fpage>–<lpage>5</lpage>.</mixed-citation></ref><ref id="B115"><mixed-citation xmlns:xlink="http://www.w3.org/1999/xlink" xlink:type="simple"><person-group><name name-style="western"><surname>Hua</surname><given-names>LZ</given-names></name></person-group> (<year>2002</year>) <source>List of Chinese Insects. Vol. II.</source><publisher-name>Zhongshan (Sun Yat-sen) University Press</publisher-name>, <publisher-loc>Guangzhou</publisher-loc>, <size units="page">612 pp</size>.</mixed-citation></ref><ref id="B129"><mixed-citation xmlns:xlink="http://www.w3.org/1999/xlink" xlink:type="simple"><person-group><name name-style="western"><surname>Kawashima</surname><given-names>I</given-names></name></person-group> (<year>2002</year>) <article-title>A new species of the Rhagophthalmid genus <italic><tp:taxon-name><tp:taxon-name-part taxon-name-part-type="genus">Menghuoius</tp:taxon-name-part></tp:taxon-name></italic> (<tp:taxon-name><tp:taxon-name-part taxon-name-part-type="order">Coleoptera</tp:taxon-name-part></tp:taxon-name>, <tp:taxon-name><tp:taxon-name-part taxon-name-part-type="family">Rhagophthalmidae</tp:taxon-name-part></tp:taxon-name>) from Myanmar.</article-title><source>Elytra, Tokyo</source><volume>30</volume>: <fpage>487</fpage>–<lpage>492</lpage>.</mixed-citation></ref><ref id="B137"><mixed-citation xmlns:xlink="http://www.w3.org/1999/xlink" xlink:type="simple"><person-group><name name-style="western"><surname>Kobayashi</surname><given-names>Y</given-names></name><name name-style="western"><surname>Suzuki</surname><given-names>H</given-names></name><name name-style="western"><surname>Ohba</surname><given-names>N</given-names></name></person-group> (<year>2002</year>) <article-title>Embryogenesis of the glowworm <italic><tp:taxon-name><tp:taxon-name-part taxon-name-part-type="genus">Rhagophthalmus</tp:taxon-name-part><tp:taxon-name-part taxon-name-part-type="species">ohbai</tp:taxon-name-part></tp:taxon-name></italic> Wittmer (<tp:taxon-name><tp:taxon-name-part taxon-name-part-type="class">Insecta</tp:taxon-name-part></tp:taxon-name>: <tp:taxon-name><tp:taxon-name-part taxon-name-part-type="order">Coleoptera</tp:taxon-name-part></tp:taxon-name>, <tp:taxon-name><tp:taxon-name-part taxon-name-part-type="family">Rhagophthalmidae</tp:taxon-name-part></tp:taxon-name>), with emphasis on the germ rudiment formation.</article-title><source>Journal of Morphology</source><volume>253</volume>(<issue>1</issue>): <fpage>1</fpage>–<lpage>9</lpage>. <ext-link xlink:type="simple" ext-link-type="doi" xlink:href="10.1002/jmor.1109">https://doi.org/10.1002/jmor.1109</ext-link></mixed-citation></ref><ref id="B34"><mixed-citation xmlns:xlink="http://www.w3.org/1999/xlink" xlink:type="simple"><person-group><name name-style="western"><surname>Branham</surname><given-names>MA</given-names></name><name name-style="western"><surname>Wenzel</surname><given-names>JW</given-names></name></person-group> (<year>2003</year>) <article-title>The origin of photic behavior and the evolution of sexual communication in fireflies (<tp:taxon-name><tp:taxon-name-part taxon-name-part-type="order">Coleoptera</tp:taxon-name-part></tp:taxon-name>: <tp:taxon-name><tp:taxon-name-part taxon-name-part-type="family">Lampyridae</tp:taxon-name-part></tp:taxon-name>).</article-title><source>Cladistics</source><volume>19</volume>(<issue>1</issue>): <fpage>1</fpage>–<lpage>22</lpage>. <ext-link xlink:type="simple" ext-link-type="doi" xlink:href="10.1111/j.1096-0031.2003.tb00404.x">https://doi.org/10.1111/j.1096-0031.2003.tb00404.x</ext-link></mixed-citation></ref><ref id="B43"><mixed-citation xmlns:xlink="http://www.w3.org/1999/xlink" xlink:type="simple"><person-group><name name-style="western"><surname>Chen</surname><given-names>TR</given-names></name></person-group> (<year>2003</year>) <article-title><tp:taxon-name><tp:taxon-name-part taxon-name-part-type="family">Rhagophthalmidae</tp:taxon-name-part></tp:taxon-name>.</article-title> In: <person-group><name name-style="western"><surname>Chen</surname><given-names>TR</given-names></name></person-group> (<role>Ed.</role>) <issue-title>Fireflies of Taiwan.</issue-title><source>Field Image Publ., Taipei City, Taiwan</source>, <fpage>52</fpage>–<lpage>53</lpage>.</mixed-citation></ref><ref id="B105"><mixed-citation xmlns:xlink="http://www.w3.org/1999/xlink" xlink:type="simple"><person-group><name name-style="western"><surname>Hayashi</surname><given-names>F</given-names></name><name name-style="western"><surname>Suzuki</surname><given-names>H</given-names></name></person-group> (<year>2003</year>) <article-title>Fireflies with or without prespermatophores: Evolutionary origins and life-history consequences.</article-title><source>Entomological Science</source><volume>6</volume>(<issue>1</issue>): <fpage>3</fpage>–<lpage>10</lpage>. <ext-link xlink:type="simple" ext-link-type="doi" xlink:href="10.1046/j.1343-8786.2003.00003.x">https://doi.org/10.1046/j.1343-8786.2003.00003.x</ext-link></mixed-citation></ref><ref id="B131"><mixed-citation xmlns:xlink="http://www.w3.org/1999/xlink" xlink:type="simple"><person-group><name name-style="western"><surname>Kawashima</surname><given-names>I</given-names></name><name name-style="western"><surname>Sugaya</surname><given-names>H</given-names></name></person-group> (<year>2003</year>) <article-title>An additional new species of the genus <italic><tp:taxon-name><tp:taxon-name-part taxon-name-part-type="genus">Rhagophthalmus</tp:taxon-name-part></tp:taxon-name></italic> (<tp:taxon-name><tp:taxon-name-part taxon-name-part-type="order">Coleoptera</tp:taxon-name-part></tp:taxon-name>, <tp:taxon-name><tp:taxon-name-part taxon-name-part-type="family">Rhagophthalmidae</tp:taxon-name-part></tp:taxon-name>) from Taiwan, with a key to the males of the Taiwanese and Japanese species.</article-title><source>Elytra, Tokyo</source><volume>31</volume>: <fpage>353</fpage>–<lpage>359</lpage>.</mixed-citation></ref><ref id="B132"><mixed-citation xmlns:xlink="http://www.w3.org/1999/xlink" xlink:type="simple"><person-group><name name-style="western"><surname>Kawashima</surname><given-names>I</given-names></name><name name-style="western"><surname>Suzuki</surname><given-names>H</given-names></name><name name-style="western"><surname>Satô</surname><given-names>M</given-names></name></person-group> (<year>2003</year>) <article-title>A check-list of Japanese fireflies (<tp:taxon-name><tp:taxon-name-part taxon-name-part-type="order">Coleoptera</tp:taxon-name-part></tp:taxon-name>, <tp:taxon-name><tp:taxon-name-part taxon-name-part-type="family">Lampyridae</tp:taxon-name-part></tp:taxon-name> and <tp:taxon-name><tp:taxon-name-part taxon-name-part-type="family">Rhagophthalmidae</tp:taxon-name-part></tp:taxon-name>).</article-title><source>Japanese Journal of Systematic Entomology</source><volume>9</volume>: <fpage>241</fpage>–<lpage>261</lpage>.</mixed-citation></ref><ref id="B138"><mixed-citation xmlns:xlink="http://www.w3.org/1999/xlink" xlink:type="simple"><person-group><name name-style="western"><surname>Kobayashi</surname><given-names>Y</given-names></name><name name-style="western"><surname>Suzuki</surname><given-names>H</given-names></name><name name-style="western"><surname>Ohba</surname><given-names>N</given-names></name></person-group> (<year>2003</year>) <article-title>Development of pleuropodia in the embryo of the glowworm <italic><tp:taxon-name><tp:taxon-name-part taxon-name-part-type="genus">Rhagophthalmus</tp:taxon-name-part><tp:taxon-name-part taxon-name-part-type="species">ohbai</tp:taxon-name-part></tp:taxon-name></italic> (<tp:taxon-name><tp:taxon-name-part taxon-name-part-type="family">Rhagophthalmidae</tp:taxon-name-part></tp:taxon-name>, <tp:taxon-name><tp:taxon-name-part taxon-name-part-type="order">Coleoptera</tp:taxon-name-part></tp:taxon-name>, <tp:taxon-name><tp:taxon-name-part taxon-name-part-type="class">Insecta</tp:taxon-name-part></tp:taxon-name>), with comments on their probable function.</article-title><source>Proceedings of the Arthropodan Embryological Society of Japan</source><volume>38</volume>: <fpage>19</fpage>–<lpage>26</lpage>.</mixed-citation></ref><ref id="B59"><mixed-citation xmlns:xlink="http://www.w3.org/1999/xlink" xlink:type="simple"><person-group><name name-style="western"><surname>DeCock</surname><given-names>R</given-names></name></person-group> (<year>2004</year>) <article-title>Larval and adult emission spectra of bioluminescence in three European firefly species.</article-title><source>Photochemistry and Photobiology</source><volume>79</volume>(<issue>4</issue>): <fpage>339</fpage>–<lpage>342</lpage>. <ext-link xlink:type="simple" ext-link-type="doi" xlink:href="10.1562/2003-11-11-RA.1">https://doi.org/10.1562/2003-11-11-RA.1</ext-link></mixed-citation></ref><ref id="B210"><mixed-citation xmlns:xlink="http://www.w3.org/1999/xlink" xlink:type="simple"><person-group><name name-style="western"><surname>Ohba</surname><given-names>N</given-names></name></person-group> (<year>2004a</year>) <article-title>Flash communication systems of Japanese fireflies.</article-title><source>Integrative and Comparative Biology</source><volume>44</volume>(<issue>3</issue>): <fpage>225</fpage>–<lpage>233</lpage>. <ext-link xlink:type="simple" ext-link-type="doi" xlink:href="10.1093/icb/44.3.225">https://doi.org/10.1093/icb/44.3.225</ext-link></mixed-citation></ref><ref id="B152"><mixed-citation xmlns:xlink="http://www.w3.org/1999/xlink" xlink:type="simple"><person-group><name name-style="western"><surname>Lau</surname><given-names>TFS</given-names></name><name name-style="western"><surname>Meyer-Rochow</surname><given-names>VB</given-names></name></person-group> (<year>2006</year>) <article-title>Sexual dimorphism in the compound eye of <italic><tp:taxon-name><tp:taxon-name-part taxon-name-part-type="genus">Rhagophthalmus</tp:taxon-name-part><tp:taxon-name-part taxon-name-part-type="species">ohbai</tp:taxon-name-part></tp:taxon-name></italic> (<tp:taxon-name><tp:taxon-name-part taxon-name-part-type="order">Coleoptera</tp:taxon-name-part></tp:taxon-name>: <tp:taxon-name><tp:taxon-name-part taxon-name-part-type="family">Rhagophthalmidae</tp:taxon-name-part></tp:taxon-name>): I. Morphology and ultrastructure.</article-title><source>Journal of Asia-Pacific Entomology</source><volume>9</volume>(<issue>1</issue>): <fpage>19</fpage>–<lpage>30</lpage>. <ext-link xlink:type="simple" ext-link-type="doi" xlink:href="10.1016/S1226-8615(08)60271-X">https://doi.org/10.1016/S1226-8615(08)60271-X</ext-link></mixed-citation></ref><ref id="B166"><mixed-citation xmlns:xlink="http://www.w3.org/1999/xlink" xlink:type="simple"><person-group><name name-style="western"><surname>Li</surname><given-names>X</given-names></name><name name-style="western"><surname>Yang</surname><given-names>S</given-names></name><name name-style="western"><surname>Xie</surname><given-names>M</given-names></name><name name-style="western"><surname>Liang</surname><given-names>X</given-names></name></person-group> (<year>2006</year>) <article-title>Phylogeny of fireflies (<tp:taxon-name><tp:taxon-name-part taxon-name-part-type="order">Coleoptera</tp:taxon-name-part></tp:taxon-name>: <tp:taxon-name><tp:taxon-name-part taxon-name-part-type="family">Lampyridae</tp:taxon-name-part></tp:taxon-name>) inferred from mitochondrial 16S ribosomal DNA, with references to morphological and ethological traits.</article-title><source>Progress in Natural Science</source><volume>16</volume>(<issue>8</issue>): <fpage>817</fpage>–<lpage>826</lpage>. <ext-link xlink:type="simple" ext-link-type="doi" xlink:href="10.1080/10020070612330074">https://doi.org/10.1080/10020070612330074</ext-link></mixed-citation></ref><ref id="B8"><mixed-citation xmlns:xlink="http://www.w3.org/1999/xlink" xlink:type="simple"><person-group><name name-style="western"><surname>Arnoldi</surname><given-names>FGC</given-names></name><name name-style="western"><surname>Ogoh</surname><given-names>K</given-names></name><name name-style="western"><surname>Ohmiya</surname><given-names>Y</given-names></name><name name-style="western"><surname>Viviani</surname><given-names>VR</given-names></name></person-group> (<year>2007</year>) <article-title>Mitochondrial genome sequence of the Brazilian luminescent click beetle <italic><tp:taxon-name><tp:taxon-name-part taxon-name-part-type="genus">Pyrophorus</tp:taxon-name-part><tp:taxon-name-part taxon-name-part-type="species">divergens</tp:taxon-name-part></tp:taxon-name></italic> (<tp:taxon-name><tp:taxon-name-part taxon-name-part-type="order">Coleoptera</tp:taxon-name-part></tp:taxon-name>: <tp:taxon-name><tp:taxon-name-part taxon-name-part-type="family">Elateridae</tp:taxon-name-part></tp:taxon-name>): Mitochondrial genes utility to investigate the evolutionary history of <tp:taxon-name><tp:taxon-name-part taxon-name-part-type="order">Coleoptera</tp:taxon-name-part></tp:taxon-name> and its bioluminescence.</article-title><source>Gene</source><volume>405</volume>(<issue>1-2</issue>): <fpage>1</fpage>–<lpage>9</lpage>. <ext-link xlink:type="simple" ext-link-type="doi" xlink:href="10.1016/j.gene.2007.07.035">https://doi.org/10.1016/j.gene.2007.07.035</ext-link></mixed-citation></ref><ref id="B18"><mixed-citation xmlns:xlink="http://www.w3.org/1999/xlink" xlink:type="simple"><person-group><name name-style="western"><surname>Bocak</surname><given-names>L</given-names></name></person-group> (<year>2007</year>) <article-title><tp:taxon-name><tp:taxon-name-part taxon-name-part-type="family">Phengodidae</tp:taxon-name-part></tp:taxon-name>.</article-title> In: <person-group><name name-style="western"><surname>Löbl</surname><given-names>I</given-names></name><name name-style="western"><surname>Smetana</surname><given-names>A</given-names></name></person-group> (<role>Eds</role>) <issue-title>Catalogue of Palaearctic Coleoptera, Vol.</issue-title><source>4: <tp:taxon-name><tp:taxon-name-part taxon-name-part-type="superfamily">Elateroidea</tp:taxon-name-part></tp:taxon-name>, <tp:taxon-name><tp:taxon-name-part taxon-name-part-type="superfamily">Derodontoidea</tp:taxon-name-part></tp:taxon-name>, <tp:taxon-name><tp:taxon-name-part taxon-name-part-type="superfamily">Bostrichoidea</tp:taxon-name-part></tp:taxon-name>, <tp:taxon-name><tp:taxon-name-part taxon-name-part-type="superfamily">Lymexyloidea</tp:taxon-name-part></tp:taxon-name>, <tp:taxon-name><tp:taxon-name-part taxon-name-part-type="superfamily">Cleroidea</tp:taxon-name-part></tp:taxon-name>, and <tp:taxon-name><tp:taxon-name-part taxon-name-part-type="superfamily">Cucujoidea</tp:taxon-name-part></tp:taxon-name>. Apollo Books, Stenstrup, Denmark</source>, <fpage>224</fpage>–<lpage>225</lpage>.</mixed-citation></ref><ref id="B23"><mixed-citation xmlns:xlink="http://www.w3.org/1999/xlink" xlink:type="simple"><person-group><name name-style="western"><surname>Bocakova</surname><given-names>M</given-names></name><name name-style="western"><surname>Bocak</surname><given-names>L</given-names></name><name name-style="western"><surname>Hunt</surname><given-names>T</given-names></name><name name-style="western"><surname>Teraväinen</surname><given-names>M</given-names></name><name name-style="western"><surname>Vogler</surname><given-names>AP</given-names></name></person-group> (<year>2007</year>) <article-title>Molecular phylogenetics of <tp:taxon-name><tp:taxon-name-part taxon-name-part-type="infraorder">Elateriformia</tp:taxon-name-part></tp:taxon-name> (<tp:taxon-name><tp:taxon-name-part taxon-name-part-type="order">Coleoptera</tp:taxon-name-part></tp:taxon-name>): Evolution of bioluminescence and neoteny.</article-title><source>Cladistics</source><volume>23</volume>(<issue>5</issue>): <fpage>477</fpage>–<lpage>496</lpage>. <ext-link xlink:type="simple" ext-link-type="doi" xlink:href="10.1111/j.1096-0031.2007.00164.x">https://doi.org/10.1111/j.1096-0031.2007.00164.x</ext-link></mixed-citation></ref><ref id="B116"><mixed-citation xmlns:xlink="http://www.w3.org/1999/xlink" xlink:type="simple"><person-group><name name-style="western"><surname>Hunt</surname><given-names>T</given-names></name><name name-style="western"><surname>Bergsten</surname><given-names>J</given-names></name><name name-style="western"><surname>Levkanicova</surname><given-names>Z</given-names></name><name name-style="western"><surname>Papadopoulou</surname><given-names>A</given-names></name><name name-style="western"><surname>John</surname><given-names>OS</given-names></name><name name-style="western"><surname>Wild</surname><given-names>R</given-names></name><name name-style="western"><surname>Hammond</surname><given-names>PM</given-names></name><name name-style="western"><surname>Ahrens</surname><given-names>D</given-names></name><name name-style="western"><surname>Balke</surname><given-names>M</given-names></name><name name-style="western"><surname>Caterino</surname><given-names>MS</given-names></name><name name-style="western"><surname>Gómez-Zurita</surname><given-names>J</given-names></name><name name-style="western"><surname>Ribera</surname><given-names>I</given-names></name><name name-style="western"><surname>Barraclough</surname><given-names>TG</given-names></name><name name-style="western"><surname>Bocakova</surname><given-names>M</given-names></name><name name-style="western"><surname>Bocak</surname><given-names>L</given-names></name><name name-style="western"><surname>Vogler</surname><given-names>AP</given-names></name></person-group> (<year>2007</year>) <article-title>A comprehensive phylogeny of beetles reveals the evolutionary origins of a superradiation.</article-title><source>Science</source><volume>318</volume>(<issue>5858</issue>): <fpage>1913</fpage>–<lpage>1916</lpage>. <ext-link xlink:type="simple" ext-link-type="doi" xlink:href="10.1126/science.1146954">https://doi.org/10.1126/science.1146954</ext-link></mixed-citation></ref><ref id="B167"><mixed-citation xmlns:xlink="http://www.w3.org/1999/xlink" xlink:type="simple"><person-group><name name-style="western"><surname>Li</surname><given-names>X</given-names></name><name name-style="western"><surname>Ogoh</surname><given-names>K</given-names></name><name name-style="western"><surname>Ohba</surname><given-names>N</given-names></name><name name-style="western"><surname>Liang</surname><given-names>X</given-names></name><name name-style="western"><surname>Ohmiya</surname><given-names>Y</given-names></name></person-group> (<year>2007</year>) <article-title>Mitochondrial genomes of two luminous beetles, <italic><tp:taxon-name><tp:taxon-name-part taxon-name-part-type="genus">Rhagophthalmus</tp:taxon-name-part><tp:taxon-name-part taxon-name-part-type="species">lufengensis</tp:taxon-name-part></tp:taxon-name></italic> and <italic><tp:taxon-name><tp:taxon-name-part taxon-name-part-type="genus">R.</tp:taxon-name-part><tp:taxon-name-part taxon-name-part-type="species">ohbai</tp:taxon-name-part></tp:taxon-name></italic> (<tp:taxon-name><tp:taxon-name-part taxon-name-part-type="phylum">Arthropoda</tp:taxon-name-part></tp:taxon-name>, <tp:taxon-name><tp:taxon-name-part taxon-name-part-type="class">Insecta</tp:taxon-name-part></tp:taxon-name>, <tp:taxon-name><tp:taxon-name-part taxon-name-part-type="order">Coleoptera</tp:taxon-name-part></tp:taxon-name>).</article-title><source>Gene</source><volume>392</volume>(<issue>1-2</issue>): <fpage>196</fpage>–<lpage>205</lpage>. <ext-link xlink:type="simple" ext-link-type="doi" xlink:href="10.1016/j.gene.2006.12.017">https://doi.org/10.1016/j.gene.2006.12.017</ext-link></mixed-citation></ref><ref id="B256"><mixed-citation xmlns:xlink="http://www.w3.org/1999/xlink" xlink:type="simple"><person-group><name name-style="western"><surname>Sagegami-Oba</surname><given-names>R</given-names></name><name name-style="western"><surname>Takahashi</surname><given-names>N</given-names></name><name name-style="western"><surname>Oba</surname><given-names>Y</given-names></name></person-group> (<year>2007</year>) <article-title>The evolutionary process of bioluminescence and aposematism in cantharoid beetles (<tp:taxon-name><tp:taxon-name-part taxon-name-part-type="order">Coleoptera</tp:taxon-name-part></tp:taxon-name>: <tp:taxon-name><tp:taxon-name-part taxon-name-part-type="superfamily">Elateroidea</tp:taxon-name-part></tp:taxon-name>) inferred by the analysis of 18S ribosomal DNA.</article-title><source>Gene</source><volume>400</volume>(<issue>1–2</issue>): <fpage>104</fpage>–<lpage>113</lpage>. <ext-link xlink:type="simple" ext-link-type="doi" xlink:href="10.1016/j.gene.2007.06.004">https://doi.org/10.1016/j.gene.2007.06.004</ext-link></mixed-citation></ref><ref id="B265"><mixed-citation xmlns:xlink="http://www.w3.org/1999/xlink" xlink:type="simple"><person-group><name name-style="western"><surname>Stanger-Hall</surname><given-names>KF</given-names></name><name name-style="western"><surname>Lloyd</surname><given-names>JE</given-names></name><name name-style="western"><surname>Hillis</surname><given-names>DM</given-names></name></person-group> (<year>2007</year>) <article-title>Phylogeny of North American fireflies (<tp:taxon-name><tp:taxon-name-part taxon-name-part-type="order">Coleoptera</tp:taxon-name-part></tp:taxon-name>: <tp:taxon-name><tp:taxon-name-part taxon-name-part-type="family">Lampyridae</tp:taxon-name-part></tp:taxon-name>): Implications for the evolution of light signals.</article-title><source>Molecular Phylogenetics and Evolution</source><volume>45</volume>(<issue>1</issue>): <fpage>33</fpage>–<lpage>49</lpage>. <ext-link xlink:type="simple" ext-link-type="doi" xlink:href="10.1016/j.ympev.2007.05.013">https://doi.org/10.1016/j.ympev.2007.05.013</ext-link></mixed-citation></ref><ref id="B19"><mixed-citation xmlns:xlink="http://www.w3.org/1999/xlink" xlink:type="simple"><person-group><name name-style="western"><surname>Bocak</surname><given-names>L</given-names></name><name name-style="western"><surname>Bocakova</surname><given-names>M</given-names></name><name name-style="western"><surname>Hunt</surname><given-names>T</given-names></name><name name-style="western"><surname>Vogler</surname><given-names>AP</given-names></name></person-group> (<year>2008</year>) <article-title>Multiple ancient origins of neoteny in <tp:taxon-name><tp:taxon-name-part taxon-name-part-type="family">Lycidae</tp:taxon-name-part></tp:taxon-name> (<tp:taxon-name><tp:taxon-name-part taxon-name-part-type="order">Coleoptera</tp:taxon-name-part></tp:taxon-name>): Consequences for ecology and macroevolution.</article-title><source>Proceedings of the Royal Society B: Biological Sciences</source><volume>275</volume>(<issue>1646</issue>): <fpage>2015</fpage>–<lpage>2023</lpage>. <ext-link xlink:type="simple" ext-link-type="doi" xlink:href="10.1098/rspb.2008.0476">https://doi.org/10.1098/rspb.2008.0476</ext-link></mixed-citation></ref><ref id="B165"><mixed-citation xmlns:xlink="http://www.w3.org/1999/xlink" xlink:type="simple"><person-group><name name-style="western"><surname>Li</surname><given-names>X</given-names></name><name name-style="western"><surname>Liang</surname><given-names>X</given-names></name></person-group> (<year>2008</year>) A gigantic bioluminescent starworm (<tp:taxon-name><tp:taxon-name-part taxon-name-part-type="order">Coleoptera</tp:taxon-name-part></tp:taxon-name>: <tp:taxon-name><tp:taxon-name-part taxon-name-part-type="family">Rhagophthalmidae</tp:taxon-name-part></tp:taxon-name>) from Northwest Yunnan, China. Entomological News 119(2): 109–112. <ext-link xlink:type="simple" ext-link-type="doi" xlink:href="10.3157/0013-872X(2008)119[109:AGBSCR]2.0.CO;2">https://doi.org/10.3157/0013-872X(2008)119[109:AGBSCR]2.0.CO;2</ext-link></mixed-citation></ref><ref id="B168"><mixed-citation xmlns:xlink="http://www.w3.org/1999/xlink" xlink:type="simple"><person-group><name name-style="western"><surname>Li</surname><given-names>X</given-names></name><name name-style="western"><surname>Ohba</surname><given-names>N</given-names></name><name name-style="western"><surname>Liang</surname><given-names>X</given-names></name></person-group> (<year>2008a</year>) <article-title>Two new species of <italic><tp:taxon-name><tp:taxon-name-part taxon-name-part-type="genus">Rhagophthalmus</tp:taxon-name-part></tp:taxon-name></italic> Motschulsky (<tp:taxon-name><tp:taxon-name-part taxon-name-part-type="order">Coleoptera</tp:taxon-name-part></tp:taxon-name>: <tp:taxon-name><tp:taxon-name-part taxon-name-part-type="family">Rhagophthalmidae</tp:taxon-name-part></tp:taxon-name>) from Yunnan, south-western China, with notes on known species.</article-title><source>Entomological Science</source><volume>11</volume>(<issue>2</issue>): <fpage>259</fpage>–<lpage>267</lpage>. <ext-link xlink:type="simple" ext-link-type="doi" xlink:href="10.1111/j.1479-8298.2008.00264.x">https://doi.org/10.1111/j.1479-8298.2008.00264.x</ext-link></mixed-citation></ref><ref id="B169"><mixed-citation xmlns:xlink="http://www.w3.org/1999/xlink" xlink:type="simple"><person-group><name name-style="western"><surname>Li</surname><given-names>X</given-names></name><name name-style="western"><surname>Xie</surname><given-names>M</given-names></name><name name-style="western"><surname>Liang</surname><given-names>X</given-names></name></person-group> (<year>2008b</year>) <article-title>Rhagophthalmid – a special group of fireflies.</article-title><source>Chinese Bulletin of Entomology</source><volume>45</volume>: <fpage>494</fpage>–<lpage>498</lpage>.</mixed-citation></ref><ref id="B24"><mixed-citation xmlns:xlink="http://www.w3.org/1999/xlink" xlink:type="simple"><person-group><name name-style="western"><surname>Bogahawatta</surname><given-names>CNL</given-names></name><name name-style="western"><surname>Wegiriya</surname><given-names>HCE</given-names></name><name name-style="western"><surname>Rajapaksha</surname><given-names>RSPKM</given-names></name></person-group> (<year>2009</year>) <article-title>Species diversity of Fireflies (<tp:taxon-name><tp:taxon-name-part taxon-name-part-type="order">Coleoptera</tp:taxon-name-part></tp:taxon-name>: <tp:taxon-name><tp:taxon-name-part taxon-name-part-type="family">Lampyridae</tp:taxon-name-part></tp:taxon-name>) in selected natural and agricultural habitats in Southern Sri Lanka.</article-title><source>Research Journal of the University of Ruhuna, Sri Lanka – Rohana</source><volume>7</volume>: <fpage>1</fpage>–<lpage>11</lpage>.</mixed-citation></ref><ref id="B164"><mixed-citation xmlns:xlink="http://www.w3.org/1999/xlink" xlink:type="simple"><person-group><name name-style="western"><surname>Levkanicova</surname><given-names>Z</given-names></name><name name-style="western"><surname>Bocak</surname><given-names>L</given-names></name></person-group> (<year>2009</year>) <article-title>Identification of net-winged beetle larvae (<tp:taxon-name><tp:taxon-name-part taxon-name-part-type="order">Coleoptera</tp:taxon-name-part></tp:taxon-name>: <tp:taxon-name><tp:taxon-name-part taxon-name-part-type="family">Lycidae</tp:taxon-name-part></tp:taxon-name>) using three mtDNA fragments: a comparison of their utility.</article-title><source>Systematic Entomology</source><volume>34</volume>(<issue>2</issue>): <fpage>210</fpage>–<lpage>221</lpage>. <ext-link xlink:type="simple" ext-link-type="doi" xlink:href="10.1111/j.1365-3113.2008.00457.x">https://doi.org/10.1111/j.1365-3113.2008.00457.x</ext-link></mixed-citation></ref><ref id="B46"><mixed-citation xmlns:xlink="http://www.w3.org/1999/xlink" xlink:type="simple"><person-group><name name-style="western"><surname>Chen</surname><given-names>Y-F</given-names></name><name name-style="western"><surname>Yang</surname><given-names>C-K</given-names></name><name name-style="western"><surname>Wang</surname><given-names>C-T</given-names></name><name name-style="western"><surname>Wang</surname><given-names>Y-N</given-names></name><name name-style="western"><surname>Ho</surname><given-names>J-Z</given-names></name><name name-style="western"><surname>Yang</surname><given-names>P-S</given-names></name></person-group> (<year>2010</year>) <article-title>Biology and luminescence behavior of <italic><tp:taxon-name><tp:taxon-name-part taxon-name-part-type="genus">Rhagophthalmus</tp:taxon-name-part><tp:taxon-name-part taxon-name-part-type="species">jenniferae</tp:taxon-name-part></tp:taxon-name></italic> (<tp:taxon-name><tp:taxon-name-part taxon-name-part-type="order">Coleoptera</tp:taxon-name-part></tp:taxon-name>: <tp:taxon-name><tp:taxon-name-part taxon-name-part-type="family">Rhagophthalmidae</tp:taxon-name-part></tp:taxon-name>) in Xitou Natural Education Area, Experimental Forest, National Taiwan University.</article-title><source>Journal of the Experimental Forest of National Taiwan University</source><volume>24</volume>: <fpage>195</fpage>–<lpage>208</lpage>. <ext-link xlink:type="simple" ext-link-type="doi" xlink:href="10.6542/EFNTU.201009_24(3).0005">https://doi.org/10.6542/EFNTU.201009_24(3).0005</ext-link></mixed-citation></ref><ref id="B133"><mixed-citation xmlns:xlink="http://www.w3.org/1999/xlink" xlink:type="simple"><person-group><name name-style="western"><surname>Kawashima</surname><given-names>I</given-names></name><name name-style="western"><surname>Lawrence</surname><given-names>JF</given-names></name><name name-style="western"><surname>Branham</surname><given-names>MA</given-names></name></person-group> (<year>2010</year>) <article-title><tp:taxon-name><tp:taxon-name-part taxon-name-part-type="family">Rhagophthalmidae</tp:taxon-name-part></tp:taxon-name> Olivier, 1907.</article-title> In: <person-group><name name-style="western"><surname>Leschen</surname><given-names>RAB</given-names></name><name name-style="western"><surname>Beutel</surname><given-names>RG</given-names></name><name name-style="western"><surname>Lawrence</surname><given-names>JF</given-names></name></person-group> (<role>Eds</role>) <issue-title>Coleoptera, Beetles; Volume 2: Morphology and Systematics (Elateroidea, Bostrichiformia, Cucujiformia partim).</issue-title><source>In: Kristensen NP, Beutel RG (Eds) Handbook of Zoology, <tp:taxon-name><tp:taxon-name-part taxon-name-part-type="phylum">Arthropoda</tp:taxon-name-part></tp:taxon-name>: <tp:taxon-name><tp:taxon-name-part taxon-name-part-type="class">Insecta</tp:taxon-name-part></tp:taxon-name>. Walter de Gruyter GmbH and Co KG, Berlin/New York</source>, <fpage>135</fpage>–<lpage>140</lpage>. <ext-link xlink:type="simple" ext-link-type="doi" xlink:href="10.1515/9783110911213.135">https://doi.org/10.1515/9783110911213.135</ext-link></mixed-citation></ref><ref id="B158"><mixed-citation xmlns:xlink="http://www.w3.org/1999/xlink" xlink:type="simple"><person-group><name name-style="western"><surname>Lawrence</surname><given-names>JF</given-names></name><name name-style="western"><surname>Beutel</surname><given-names>RG</given-names></name><name name-style="western"><surname>Leschen</surname><given-names>RAB</given-names></name><name name-style="western"><surname>Ślipiński</surname><given-names>A</given-names></name></person-group> (<year>2010a</year>) <article-title>Changes in classification and list of families and subfamilies.</article-title> In: <person-group><name name-style="western"><surname>Leschen</surname><given-names>RAB</given-names></name><name name-style="western"><surname>Beutel</surname><given-names>RG</given-names></name><name name-style="western"><surname>Lawrence</surname><given-names>JF</given-names></name></person-group> (<role>Eds</role>) <issue-title>Coleoptera, Beetles; Volume 2: Morphology and Systematics (Elateroidea, Bostrichiformia, Cucujiformia partim).</issue-title><source>In: Kristensen NP, Beutel RG (Eds) Handbook of Zoology, <tp:taxon-name><tp:taxon-name-part taxon-name-part-type="phylum">Arthropoda</tp:taxon-name-part></tp:taxon-name>: <tp:taxon-name><tp:taxon-name-part taxon-name-part-type="class">Insecta</tp:taxon-name-part></tp:taxon-name>. Walter de Gruyter GmbH and Co KG, Berlin/New York</source>, <fpage>1</fpage>–<lpage>7</lpage>. <ext-link xlink:type="simple" ext-link-type="doi" xlink:href="10.1515/9783110911213.1">https://doi.org/10.1515/9783110911213.1</ext-link></mixed-citation></ref><ref id="B159"><mixed-citation xmlns:xlink="http://www.w3.org/1999/xlink" xlink:type="simple"><person-group><name name-style="western"><surname>Lawrence</surname><given-names>JF</given-names></name><name name-style="western"><surname>Kawashima</surname><given-names>I</given-names></name><name name-style="western"><surname>Branham</surname><given-names>MA</given-names></name></person-group> (<year>2010b</year>) <article-title><tp:taxon-name><tp:taxon-name-part taxon-name-part-type="infraorder">Elateriformia</tp:taxon-name-part></tp:taxon-name><italic>Incertae Sedis</italic>.</article-title> In: <person-group><name name-style="western"><surname>Leschen</surname><given-names>RAB</given-names></name><name name-style="western"><surname>Beutel</surname><given-names>RG</given-names></name><name name-style="western"><surname>Lawrence</surname><given-names>JF</given-names></name></person-group> (<role>Eds</role>) <issue-title>Coleoptera, Beetles; Volume 2: Morphology and Systematics (Elateroidea, Bostrichiformia, Cucujiformia partim).</issue-title><source>In: Kristensen NP, Beutel RG (Eds) Handbook of Zoology, <tp:taxon-name><tp:taxon-name-part taxon-name-part-type="phylum">Arthropoda</tp:taxon-name-part></tp:taxon-name>: <tp:taxon-name><tp:taxon-name-part taxon-name-part-type="class">Insecta</tp:taxon-name-part></tp:taxon-name>. Walter de Gruyter GmbH and Co KG, Berlin/New York</source>, <fpage>162</fpage>–<lpage>177</lpage>. <ext-link xlink:type="simple" ext-link-type="doi" xlink:href="10.1515/9783110911213.162">https://doi.org/10.1515/9783110911213.162</ext-link></mixed-citation></ref><ref id="B25"><mixed-citation xmlns:xlink="http://www.w3.org/1999/xlink" xlink:type="simple"><person-group><name name-style="western"><surname>Bouchard</surname><given-names>P</given-names></name><name name-style="western"><surname>Bousquet</surname><given-names>Y</given-names></name><name name-style="western"><surname>Davies</surname><given-names>AE</given-names></name><name name-style="western"><surname>Alonso-Zarazaga</surname><given-names>MA</given-names></name><name name-style="western"><surname>Lawrence</surname><given-names>JF</given-names></name><name name-style="western"><surname>Lyal</surname><given-names>CHC</given-names></name><name name-style="western"><surname>Newton</surname><given-names>AF</given-names></name><name name-style="western"><surname>Reid</surname><given-names>CAM</given-names></name><name name-style="western"><surname>Schmitt</surname><given-names>M</given-names></name><name name-style="western"><surname>Ślipiński</surname><given-names>SA</given-names></name><name name-style="western"><surname>Smith</surname><given-names>ABT</given-names></name></person-group> (<year>2011</year>) <article-title>Family-group names in <tp:taxon-name><tp:taxon-name-part taxon-name-part-type="order">Coleoptera</tp:taxon-name-part></tp:taxon-name> (<tp:taxon-name><tp:taxon-name-part taxon-name-part-type="class">Insecta</tp:taxon-name-part></tp:taxon-name>).</article-title><source>ZooKeys</source><volume>88</volume>: <fpage>1</fpage>–<lpage>972</lpage>. <ext-link xlink:type="simple" ext-link-type="doi" xlink:href="10.3897/zookeys.88.807">https://doi.org/10.3897/zookeys.88.807</ext-link></mixed-citation></ref><ref id="B140"><mixed-citation xmlns:xlink="http://www.w3.org/1999/xlink" xlink:type="simple"><person-group><name name-style="western"><surname>Kundrata</surname><given-names>R</given-names></name><name name-style="western"><surname>Bocak</surname><given-names>L</given-names></name></person-group> (<year>2011a</year>) <article-title>Redescription and relationships of <italic><tp:taxon-name><tp:taxon-name-part taxon-name-part-type="genus">Pseudothilmanus</tp:taxon-name-part></tp:taxon-name></italic> Pic (<tp:taxon-name><tp:taxon-name-part taxon-name-part-type="order">Coleoptera</tp:taxon-name-part></tp:taxon-name>: <tp:taxon-name><tp:taxon-name-part taxon-name-part-type="family">Rhagophthalmidae</tp:taxon-name-part></tp:taxon-name>)—a long-term neglected glow-worm beetle genus from the Himalayas.</article-title><source>Zootaxa</source><volume>2794</volume>(<issue>1</issue>): <fpage>57</fpage>–<lpage>62</lpage>. <ext-link xlink:type="simple" ext-link-type="doi" xlink:href="10.11646/zootaxa.2794.1.4">https://doi.org/10.11646/zootaxa.2794.1.4</ext-link></mixed-citation></ref><ref id="B141"><mixed-citation xmlns:xlink="http://www.w3.org/1999/xlink" xlink:type="simple"><person-group><name name-style="western"><surname>Kundrata</surname><given-names>R</given-names></name><name name-style="western"><surname>Bocak</surname><given-names>L</given-names></name></person-group> (<year>2011b</year>) The phylogeny and limits of <tp:taxon-name><tp:taxon-name-part taxon-name-part-type="family">Elateridae</tp:taxon-name-part></tp:taxon-name> (<tp:taxon-name><tp:taxon-name-part taxon-name-part-type="class">Insecta</tp:taxon-name-part></tp:taxon-name>, <tp:taxon-name><tp:taxon-name-part taxon-name-part-type="order">Coleoptera</tp:taxon-name-part></tp:taxon-name>): Is there a common tendency of click beetles to soft-bodiedness and neoteny? Zoologica Scripta 40(4): 364–378. <ext-link xlink:type="simple" ext-link-type="doi" xlink:href="10.1111/j.1463-6409.2011.00476.x">https://doi.org/10.1111/j.1463-6409.2011.00476.x</ext-link></mixed-citation></ref><ref id="B160"><mixed-citation xmlns:xlink="http://www.w3.org/1999/xlink" xlink:type="simple"><person-group><name name-style="western"><surname>Lawrence</surname><given-names>JF</given-names></name><name name-style="western"><surname>Ślipiński</surname><given-names>SA</given-names></name><name name-style="western"><surname>Seago</surname><given-names>AE</given-names></name><name name-style="western"><surname>Thayer</surname><given-names>MK</given-names></name><name name-style="western"><surname>Newton</surname><given-names>AF</given-names></name><name name-style="western"><surname>Marvaldi</surname><given-names>AE</given-names></name></person-group> (<year>2011</year>) <article-title>Phylogeny of the <tp:taxon-name><tp:taxon-name-part taxon-name-part-type="order">Coleoptera</tp:taxon-name-part></tp:taxon-name> based on morphological characters of adults and larvae.</article-title><source>Annales Zoologici</source><volume>61</volume>(<issue>1</issue>): <fpage>1</fpage>–<lpage>217</lpage>. <ext-link xlink:type="simple" ext-link-type="doi" xlink:href="10.3161/000345411X576725">https://doi.org/10.3161/000345411X576725</ext-link></mixed-citation></ref><ref id="B203"><mixed-citation xmlns:xlink="http://www.w3.org/1999/xlink" xlink:type="simple"><person-group><name name-style="western"><surname>Oba</surname><given-names>Y</given-names></name><name name-style="western"><surname>Branham</surname><given-names>MA</given-names></name><name name-style="western"><surname>Fukatsu</surname><given-names>T</given-names></name></person-group> (<year>2011</year>) <article-title>The terrestrial bioluminescent animals of Japan.</article-title><source>Zoological Science</source><volume>28</volume>(<issue>11</issue>): <fpage>771</fpage>–<lpage>789</lpage>. <ext-link xlink:type="simple" ext-link-type="doi" xlink:href="10.2108/zsj.28.771">https://doi.org/10.2108/zsj.28.771</ext-link></mixed-citation></ref><ref id="B301"><mixed-citation xmlns:xlink="http://www.w3.org/1999/xlink" xlink:type="simple"><person-group><name name-style="western"><surname>Yiu</surname><given-names>V</given-names></name></person-group> (<year>2011a</year>) <article-title>Principles of Chinese nomenclature of fireflies and Chinese names of Hong Kong fireflies.</article-title><source>Insect News</source><volume>2</volume>: <fpage>13</fpage>–<lpage>16</lpage>. [Hong Kong Entomological Society Newsletter]</mixed-citation></ref><ref id="B302"><mixed-citation xmlns:xlink="http://www.w3.org/1999/xlink" xlink:type="simple"><person-group><name name-style="western"><surname>Yiu</surname><given-names>V</given-names></name></person-group> (<year>2011b</year>) <article-title>Observations on the luminescence configurations of eight firefly genera and their immature stages.</article-title><source>Hong Kong Entomological Bulletin</source><volume>3</volume>: <fpage>20</fpage>–<lpage>30</lpage>.</mixed-citation></ref><ref id="B1"><mixed-citation xmlns:xlink="http://www.w3.org/1999/xlink" xlink:type="simple"><person-group><name name-style="western"><surname>Amaral</surname><given-names>DT</given-names></name><name name-style="western"><surname>Prado</surname><given-names>RA</given-names></name><name name-style="western"><surname>Viviani</surname><given-names>VR</given-names></name></person-group> (<year>2012</year>) <article-title>Luciferase from <italic><tp:taxon-name><tp:taxon-name-part taxon-name-part-type="genus">Fulgeochlizus</tp:taxon-name-part><tp:taxon-name-part taxon-name-part-type="species">bruchi</tp:taxon-name-part></tp:taxon-name></italic> (<tp:taxon-name><tp:taxon-name-part taxon-name-part-type="order">Coleoptera</tp:taxon-name-part></tp:taxon-name>: <tp:taxon-name><tp:taxon-name-part taxon-name-part-type="family">Elateridae</tp:taxon-name-part></tp:taxon-name>), a Brazilian click-beetle with a single abdominal lantern: molecular evolution, biological function and comparison with other click-beetle luciferases.</article-title><source>Photochemical &amp; Photobiological Sciences</source><volume>11</volume>(<issue>7</issue>): <fpage>1259</fpage>–<lpage>1267</lpage>. <ext-link xlink:type="simple" ext-link-type="doi" xlink:href="10.1039/c2pp25037c">https://doi.org/10.1039/c2pp25037c</ext-link></mixed-citation></ref><ref id="B112"><mixed-citation xmlns:xlink="http://www.w3.org/1999/xlink" xlink:type="simple"><person-group><name name-style="western"><surname>Ho</surname><given-names>J-Z</given-names></name><name name-style="western"><surname>Chen</surname><given-names>Y-F</given-names></name><name name-style="western"><surname>Cheng</surname><given-names>S-H</given-names></name><name name-style="western"><surname>Tsai</surname><given-names>X-L</given-names></name><name name-style="western"><surname>Yang</surname><given-names>P-S</given-names></name></person-group> (<year>2012</year>) <article-title>Two new species of <italic><tp:taxon-name><tp:taxon-name-part taxon-name-part-type="genus">Rhagophthalmus</tp:taxon-name-part></tp:taxon-name></italic> Motschulsky (<tp:taxon-name><tp:taxon-name-part taxon-name-part-type="order">Coleoptera</tp:taxon-name-part></tp:taxon-name>: <tp:taxon-name><tp:taxon-name-part taxon-name-part-type="family">Rhagophthalmidae</tp:taxon-name-part></tp:taxon-name>) from Matzu Archipelago, Taiwan with biological commentary.</article-title><source>Zootaxa</source><volume>3274</volume>(<issue>1</issue>): <fpage>1</fpage>–<lpage>13</lpage>. <ext-link xlink:type="simple" ext-link-type="doi" xlink:href="10.11646/zootaxa.3274.1.1">https://doi.org/10.11646/zootaxa.3274.1.1</ext-link></mixed-citation></ref><ref id="B124"><mixed-citation xmlns:xlink="http://www.w3.org/1999/xlink" xlink:type="simple"><person-group><name name-style="western"><surname>Johnson</surname><given-names>PJ</given-names></name><name name-style="western"><surname>Dewalt</surname><given-names>E</given-names></name><name name-style="western"><surname>Evenhuis</surname><given-names>N</given-names></name></person-group> (<year>2012</year>) <article-title>Case 3592 <italic><tp:taxon-name><tp:taxon-name-part taxon-name-part-type="genus">Dodecatoma</tp:taxon-name-part></tp:taxon-name></italic> Westwood, 1849 (<tp:taxon-name><tp:taxon-name-part taxon-name-part-type="class">Insecta</tp:taxon-name-part></tp:taxon-name>, <tp:taxon-name><tp:taxon-name-part taxon-name-part-type="order">Coleoptera</tp:taxon-name-part></tp:taxon-name>): Proposed conservation by suppression of <italic><tp:taxon-name><tp:taxon-name-part taxon-name-part-type="genus">Dodecatoma</tp:taxon-name-part></tp:taxon-name></italic> Dufour, 1841 (<tp:taxon-name><tp:taxon-name-part taxon-name-part-type="class">Insecta</tp:taxon-name-part></tp:taxon-name>, <tp:taxon-name><tp:taxon-name-part taxon-name-part-type="order">Plecoptera</tp:taxon-name-part></tp:taxon-name>).</article-title><source>Bulletin of Zoological Nomenclature</source><volume>69</volume>(<issue>3</issue>): <fpage>178</fpage>–<lpage>181</lpage>. <ext-link xlink:type="simple" ext-link-type="doi" xlink:href="10.21805/bzn.v69i3.a10">https://doi.org/10.21805/bzn.v69i3.a10</ext-link></mixed-citation></ref><ref id="B134"><mixed-citation xmlns:xlink="http://www.w3.org/1999/xlink" xlink:type="simple"><person-group><name name-style="western"><surname>Kazantsev</surname><given-names>SV</given-names></name></person-group> (<year>2012</year>) <article-title>Two new species of <tp:taxon-name><tp:taxon-name-part taxon-name-part-type="family">Rhagophthalmidae</tp:taxon-name-part></tp:taxon-name> (<tp:taxon-name><tp:taxon-name-part taxon-name-part-type="class">Insecta</tp:taxon-name-part></tp:taxon-name>: <tp:taxon-name><tp:taxon-name-part taxon-name-part-type="order">Coleoptera</tp:taxon-name-part></tp:taxon-name>) from the Himalayas.</article-title> In: <person-group><name name-style="western"><surname>Hartmann</surname><given-names>M</given-names></name><name name-style="western"><surname>Weipert</surname><given-names>J</given-names></name></person-group> (<role>Eds</role>) <issue-title>Biodiversity and Natural Heritage of the Himalaya IV.</issue-title><source>Verein der Freunde und Förderer des Naturkundemuseums Erfurt e. V., Erfurt, Germany</source>, <fpage>349</fpage>–<lpage>352</lpage>.</mixed-citation></ref><ref id="B270"><mixed-citation xmlns:xlink="http://www.w3.org/1999/xlink" xlink:type="simple"><person-group><name name-style="western"><surname>Timmermans</surname><given-names>MJTN</given-names></name><name name-style="western"><surname>Vogler</surname><given-names>AP</given-names></name></person-group> (<year>2012</year>) <article-title>Phylogenetically informative rearrangements in mitochondrial genomes of <tp:taxon-name><tp:taxon-name-part taxon-name-part-type="order">Coleoptera</tp:taxon-name-part></tp:taxon-name>, and monophyly of aquatic elateriform beetles (<tp:taxon-name><tp:taxon-name-part taxon-name-part-type="superfamily">Dryopoidea</tp:taxon-name-part></tp:taxon-name>).</article-title><source>Molecular Phylogenetics and Evolution</source><volume>63</volume>(<issue>2</issue>): <fpage>299</fpage>–<lpage>304</lpage>. <ext-link xlink:type="simple" ext-link-type="doi" xlink:href="10.1016/j.ympev.2011.12.021">https://doi.org/10.1016/j.ympev.2011.12.021</ext-link></mixed-citation></ref><ref id="B143"><mixed-citation xmlns:xlink="http://www.w3.org/1999/xlink" xlink:type="simple"><person-group><name name-style="western"><surname>Kundrata</surname><given-names>R</given-names></name><name name-style="western"><surname>Bocakova</surname><given-names>M</given-names></name><name name-style="western"><surname>Bocak</surname><given-names>L</given-names></name></person-group> (<year>2013</year>) <article-title>The phylogenetic position of <tp:taxon-name><tp:taxon-name-part taxon-name-part-type="family">Artematopodidae</tp:taxon-name-part></tp:taxon-name> (<tp:taxon-name><tp:taxon-name-part taxon-name-part-type="order">Coleoptera</tp:taxon-name-part></tp:taxon-name>: <tp:taxon-name><tp:taxon-name-part taxon-name-part-type="superfamily">Elateroidea</tp:taxon-name-part></tp:taxon-name>), with description of the first two <italic><tp:taxon-name><tp:taxon-name-part taxon-name-part-type="genus">Eurypogon</tp:taxon-name-part></tp:taxon-name></italic> species from China.</article-title><source>Contributions to Zoology</source><volume>82</volume>(<issue>4</issue>): <fpage>199</fpage>–<lpage>208</lpage>. <ext-link xlink:type="simple" ext-link-type="doi" xlink:href="10.1163/18759866-08204004">https://doi.org/10.1163/18759866-08204004</ext-link></mixed-citation></ref><ref id="B304"><mixed-citation xmlns:xlink="http://www.w3.org/1999/xlink" xlink:type="simple"><person-group><name name-style="western"><surname>Yiu</surname><given-names>V</given-names></name></person-group> (<year>2013</year>) <article-title>A study of <tp:taxon-name><tp:taxon-name-part taxon-name-part-type="family">Rhagophthalmidae</tp:taxon-name-part></tp:taxon-name> and <tp:taxon-name><tp:taxon-name-part taxon-name-part-type="family">Lampyridae</tp:taxon-name-part></tp:taxon-name> in Hong Kong with descriptions of new species (<tp:taxon-name><tp:taxon-name-part taxon-name-part-type="order">Coleoptera</tp:taxon-name-part></tp:taxon-name>): Part 1.</article-title><source>Lampyrid</source><volume>3</volume>: <fpage>100</fpage>–<lpage>126</lpage>.</mixed-citation></ref><ref id="B2"><mixed-citation xmlns:xlink="http://www.w3.org/1999/xlink" xlink:type="simple"><person-group><name name-style="western"><surname>Amaral</surname><given-names>DT</given-names></name><name name-style="western"><surname>Arnoldi</surname><given-names>FGC</given-names></name><name name-style="western"><surname>Rosa</surname><given-names>SP</given-names></name><name name-style="western"><surname>Viviani</surname><given-names>VR</given-names></name></person-group> (<year>2014</year>) <article-title>Molecular phylogeny of Neotropical bioluminescent beetles (<tp:taxon-name><tp:taxon-name-part taxon-name-part-type="order">Coleoptera</tp:taxon-name-part></tp:taxon-name>: <tp:taxon-name><tp:taxon-name-part taxon-name-part-type="superfamily">Elateroidea</tp:taxon-name-part></tp:taxon-name>) in southern and central Brazil.</article-title><source>Luminescence</source><volume>29</volume>(<issue>5</issue>): <fpage>412</fpage>–<lpage>422</lpage>. <ext-link xlink:type="simple" ext-link-type="doi" xlink:href="10.1002/bio.2561">https://doi.org/10.1002/bio.2561</ext-link></mixed-citation></ref><ref id="B20"><mixed-citation xmlns:xlink="http://www.w3.org/1999/xlink" xlink:type="simple"><person-group><name name-style="western"><surname>Bocak</surname><given-names>L</given-names></name><name name-style="western"><surname>Barton</surname><given-names>C</given-names></name><name name-style="western"><surname>Crampton-Platt</surname><given-names>A</given-names></name><name name-style="western"><surname>Chesters</surname><given-names>D</given-names></name><name name-style="western"><surname>Ahrens</surname><given-names>D</given-names></name><name name-style="western"><surname>Vogler</surname><given-names>AP</given-names></name></person-group> (<year>2014</year>) <article-title>Building the <tp:taxon-name><tp:taxon-name-part taxon-name-part-type="order">Coleoptera</tp:taxon-name-part></tp:taxon-name> tree-of-life for &gt;8000 species: Composition of public DNA data and fit with Linnaean classification.</article-title><source>Systematic Entomology</source><volume>39</volume>(<issue>1</issue>): <fpage>97</fpage>–<lpage>110</lpage>. <ext-link xlink:type="simple" ext-link-type="doi" xlink:href="10.1111/syen.12037">https://doi.org/10.1111/syen.12037</ext-link></mixed-citation></ref><ref id="B114"><mixed-citation xmlns:xlink="http://www.w3.org/1999/xlink" xlink:type="simple"><person-group><name name-style="western"><surname>Hosoe</surname><given-names>T</given-names></name><name name-style="western"><surname>Saito</surname><given-names>K</given-names></name><name name-style="western"><surname>Ichikawa</surname><given-names>M</given-names></name><name name-style="western"><surname>Ohba</surname><given-names>N</given-names></name></person-group> (<year>2014</year>) <article-title>Chemical defense in the firefly, <italic><tp:taxon-name><tp:taxon-name-part taxon-name-part-type="genus">Rhagophthalmus</tp:taxon-name-part><tp:taxon-name-part taxon-name-part-type="species">ohbai</tp:taxon-name-part></tp:taxon-name></italic> (<tp:taxon-name><tp:taxon-name-part taxon-name-part-type="order">Coleoptera</tp:taxon-name-part></tp:taxon-name>: <tp:taxon-name><tp:taxon-name-part taxon-name-part-type="family">Rhagophthalmidae</tp:taxon-name-part></tp:taxon-name>).</article-title><source>Applied Entomology and Zoology</source><volume>49</volume>(<issue>2</issue>): <fpage>331</fpage>–<lpage>335</lpage>. <ext-link xlink:type="simple" ext-link-type="doi" xlink:href="10.1007/s13355-014-0255-1">https://doi.org/10.1007/s13355-014-0255-1</ext-link></mixed-citation></ref><ref id="B118"><mixed-citation xmlns:xlink="http://www.w3.org/1999/xlink" xlink:type="simple">ICZN [International Commission on Zoological Nomenclature] (<year>2014</year>) <article-title>Opinion 2340 (Case 3592) <italic><tp:taxon-name><tp:taxon-name-part taxon-name-part-type="genus">Dodecatoma</tp:taxon-name-part></tp:taxon-name></italic> Westwood, 1849 (<tp:taxon-name><tp:taxon-name-part taxon-name-part-type="class">Insecta</tp:taxon-name-part></tp:taxon-name>, <tp:taxon-name><tp:taxon-name-part taxon-name-part-type="order">Coleoptera</tp:taxon-name-part></tp:taxon-name>): name conserved by suppression of <italic><tp:taxon-name><tp:taxon-name-part taxon-name-part-type="genus">Dodecatoma</tp:taxon-name-part></tp:taxon-name></italic> Dufour, 1841 (<tp:taxon-name><tp:taxon-name-part taxon-name-part-type="class">Insecta</tp:taxon-name-part></tp:taxon-name>, <tp:taxon-name><tp:taxon-name-part taxon-name-part-type="order">Plecoptera</tp:taxon-name-part></tp:taxon-name>).</article-title><source>The Bulletin of Zoological Nomenclature</source><volume>71</volume>: <fpage>195</fpage>–<lpage>196</lpage>. <ext-link xlink:type="simple" ext-link-type="doi" xlink:href="10.21805/bzn.v71i3.a4">https://doi.org/10.21805/bzn.v71i3.a4</ext-link></mixed-citation></ref><ref id="B144"><mixed-citation xmlns:xlink="http://www.w3.org/1999/xlink" xlink:type="simple"><person-group><name name-style="western"><surname>Kundrata</surname><given-names>R</given-names></name><name name-style="western"><surname>Bocakova</surname><given-names>M</given-names></name><name name-style="western"><surname>Bocak</surname><given-names>L</given-names></name></person-group> (<year>2014</year>) <article-title>The comprehensive phylogeny of the superfamily <tp:taxon-name><tp:taxon-name-part taxon-name-part-type="superfamily">Elateroidea</tp:taxon-name-part></tp:taxon-name> (<tp:taxon-name><tp:taxon-name-part taxon-name-part-type="order">Coleoptera</tp:taxon-name-part></tp:taxon-name>: <tp:taxon-name><tp:taxon-name-part taxon-name-part-type="infraorder">Elateriformia</tp:taxon-name-part></tp:taxon-name>).</article-title><source>Molecular Phylogenetics and Evolution</source><volume>76</volume>: <fpage>162</fpage>–<lpage>171</lpage>. <ext-link xlink:type="simple" ext-link-type="doi" xlink:href="10.1016/j.ympev.2014.03.012">https://doi.org/10.1016/j.ympev.2014.03.012</ext-link></mixed-citation></ref><ref id="B170"><mixed-citation xmlns:xlink="http://www.w3.org/1999/xlink" xlink:type="simple"><person-group><name name-style="western"><surname>Li</surname><given-names>K-Q</given-names></name><name name-style="western"><surname>Wang</surname><given-names>Y-Z</given-names></name><name name-style="western"><surname>Dong</surname><given-names>D-Z</given-names></name><name name-style="western"><surname>Zhang</surname><given-names>L-K</given-names></name></person-group> (<year>2015</year>) <article-title>Catalog of insect type specimens preserved at the Kunming Institute of Zoology, Chinese Academy of Science with corrections of some specimens.</article-title><source>Zoological Research</source><volume>36</volume>: <fpage>263</fpage>–<lpage>284</lpage>.</mixed-citation></ref><ref id="B183"><mixed-citation xmlns:xlink="http://www.w3.org/1999/xlink" xlink:type="simple"><person-group><name name-style="western"><surname>Martin</surname><given-names>GJ</given-names></name><name name-style="western"><surname>Lord</surname><given-names>NP</given-names></name><name name-style="western"><surname>Branham</surname><given-names>MA</given-names></name><name name-style="western"><surname>Bybee</surname><given-names>SM</given-names></name></person-group> (<year>2015</year>) <article-title>Review of the firefly visual system (<tp:taxon-name><tp:taxon-name-part taxon-name-part-type="order">Coleoptera</tp:taxon-name-part></tp:taxon-name>: <tp:taxon-name><tp:taxon-name-part taxon-name-part-type="family">Lampyridae</tp:taxon-name-part></tp:taxon-name>) and evolution of the opsin genes underlying color vision.</article-title><source>Organisms, Diversity &amp; Evolution</source><volume>15</volume>(<issue>3</issue>): <fpage>513</fpage>–<lpage>526</lpage>. <ext-link xlink:type="simple" ext-link-type="doi" xlink:href="10.1007/s13127-015-0212-z">https://doi.org/10.1007/s13127-015-0212-z</ext-link></mixed-citation></ref><ref id="B190"><mixed-citation xmlns:xlink="http://www.w3.org/1999/xlink" xlink:type="simple"><person-group><name name-style="western"><surname>McKenna</surname><given-names>DD</given-names></name><name name-style="western"><surname>Wild</surname><given-names>AL</given-names></name><name name-style="western"><surname>Kanda</surname><given-names>K</given-names></name><name name-style="western"><surname>Bellamy</surname><given-names>CL</given-names></name><name name-style="western"><surname>Beutel</surname><given-names>RG</given-names></name><name name-style="western"><surname>Caterino</surname><given-names>MS</given-names></name><name name-style="western"><surname>Farnum</surname><given-names>CW</given-names></name><name name-style="western"><surname>Hawks</surname><given-names>DC</given-names></name><name name-style="western"><surname>Ivie</surname><given-names>MA</given-names></name><name name-style="western"><surname>Jameson</surname><given-names>ML</given-names></name><name name-style="western"><surname>Leschen</surname><given-names>RAB</given-names></name><name name-style="western"><surname>Marvaldi</surname><given-names>AE</given-names></name><name name-style="western"><surname>McHugh</surname><given-names>JV</given-names></name><name name-style="western"><surname>Newton</surname><given-names>AF</given-names></name><name name-style="western"><surname>Robertson</surname><given-names>JA</given-names></name><name name-style="western"><surname>Thayer</surname><given-names>MK</given-names></name><name name-style="western"><surname>Whiting</surname><given-names>MF</given-names></name><name name-style="western"><surname>Lawrence</surname><given-names>JF</given-names></name><name name-style="western"><surname>Ślipiński</surname><given-names>A</given-names></name><name name-style="western"><surname>Maddison</surname><given-names>DR</given-names></name><name name-style="western"><surname>Farrell</surname><given-names>BD</given-names></name></person-group> (<year>2015</year>) <article-title>The beetle tree of life reveals that <tp:taxon-name><tp:taxon-name-part taxon-name-part-type="order">Coleoptera</tp:taxon-name-part></tp:taxon-name> survived end-Permian mass extinction to diversify during the Cretaceous terrestrial revolution.</article-title><source>Systematic Entomology</source><volume>40</volume>(<issue>4</issue>): <fpage>835</fpage>–<lpage>880</lpage>. <ext-link xlink:type="simple" ext-link-type="doi" xlink:href="10.1111/syen.12132">https://doi.org/10.1111/syen.12132</ext-link></mixed-citation></ref><ref id="B202"><mixed-citation xmlns:xlink="http://www.w3.org/1999/xlink" xlink:type="simple"><person-group><name name-style="western"><surname>Oba</surname><given-names>Y</given-names></name></person-group> (<year>2015</year>) <article-title>Insect bioluminescence in the post-molecular biology era.</article-title> In: <person-group><name name-style="western"><surname>Hoffmann</surname><given-names>KK</given-names></name></person-group> (<role>Ed.</role>) <issue-title>Insect Molecular Biology and Ecology.</issue-title><source>CRC Press: Boca Raton, Florida</source>, <fpage>94</fpage>–<lpage>120</lpage>.</mixed-citation></ref><ref id="B3"><mixed-citation xmlns:xlink="http://www.w3.org/1999/xlink" xlink:type="simple"><person-group><name name-style="western"><surname>Amaral</surname><given-names>DT</given-names></name><name name-style="western"><surname>Mitani</surname><given-names>Y</given-names></name><name name-style="western"><surname>Ohmiya</surname><given-names>Y</given-names></name><name name-style="western"><surname>Viviani</surname><given-names>VR</given-names></name></person-group> (<year>2016</year>) <article-title>Organization and comparative analysis of the mitochondrial genomes of bioluminescent <tp:taxon-name><tp:taxon-name-part taxon-name-part-type="superfamily">Elateroidea</tp:taxon-name-part></tp:taxon-name> (<tp:taxon-name><tp:taxon-name-part taxon-name-part-type="order">Coleoptera</tp:taxon-name-part></tp:taxon-name>: <tp:taxon-name><tp:taxon-name-part taxon-name-part-type="suborder">Polyphaga</tp:taxon-name-part></tp:taxon-name>).</article-title><source>Gene</source><volume>586</volume>(<issue>2</issue>): <fpage>254</fpage>–<lpage>262</lpage>. <ext-link xlink:type="simple" ext-link-type="doi" xlink:href="10.1016/j.gene.2016.04.009">https://doi.org/10.1016/j.gene.2016.04.009</ext-link></mixed-citation></ref><ref id="B21"><mixed-citation xmlns:xlink="http://www.w3.org/1999/xlink" xlink:type="simple"><person-group><name name-style="western"><surname>Bocak</surname><given-names>L</given-names></name><name name-style="western"><surname>Kundrata</surname><given-names>R</given-names></name><name name-style="western"><surname>Andújar Fernández</surname><given-names>C</given-names></name><name name-style="western"><surname>Vogler</surname><given-names>AP</given-names></name></person-group> (<year>2016</year>) <article-title>The discovery of <tp:taxon-name><tp:taxon-name-part taxon-name-part-type="family">Iberobaeniidae</tp:taxon-name-part></tp:taxon-name> (<tp:taxon-name><tp:taxon-name-part taxon-name-part-type="order">Coleoptera</tp:taxon-name-part></tp:taxon-name>: <tp:taxon-name><tp:taxon-name-part taxon-name-part-type="superfamily">Elateroidea</tp:taxon-name-part></tp:taxon-name>), a new family of beetles from Spain, with immatures detected by environmental DNA sequencing.</article-title><source>Proceedings of the Royal Society B: Biological Sciences</source><volume>283</volume>(<issue>1830</issue>): <fpage>20152350</fpage>. <ext-link xlink:type="simple" ext-link-type="doi" xlink:href="10.1098/rspb.2015.2350">https://doi.org/10.1098/rspb.2015.2350</ext-link></mixed-citation></ref><ref id="B145"><mixed-citation xmlns:xlink="http://www.w3.org/1999/xlink" xlink:type="simple"><person-group><name name-style="western"><surname>Kundrata</surname><given-names>R</given-names></name><name name-style="western"><surname>Gunter</surname><given-names>NL</given-names></name><name name-style="western"><surname>Douglas</surname><given-names>H</given-names></name><name name-style="western"><surname>Bocak</surname><given-names>L</given-names></name></person-group> (<year>2016</year>) <article-title>Next step toward a molecular phylogeny of click-beetles (<tp:taxon-name><tp:taxon-name-part taxon-name-part-type="order">Coleoptera</tp:taxon-name-part></tp:taxon-name>: <tp:taxon-name><tp:taxon-name-part taxon-name-part-type="family">Elateridae</tp:taxon-name-part></tp:taxon-name>): redefinition of <tp:taxon-name><tp:taxon-name-part taxon-name-part-type="subfamily">Pityobiinae</tp:taxon-name-part></tp:taxon-name>, with a description of a new subfamily, <tp:taxon-name><tp:taxon-name-part taxon-name-part-type="subfamily">Parablacinae</tp:taxon-name-part></tp:taxon-name>, from the Australasian Region.</article-title><source>Austral Entomology</source><volume>55</volume>(<issue>3</issue>): <fpage>291</fpage>–<lpage>302</lpage>. <ext-link xlink:type="simple" ext-link-type="doi" xlink:href="10.1111/aen.12185">https://doi.org/10.1111/aen.12185</ext-link></mixed-citation></ref><ref id="B156"><mixed-citation xmlns:xlink="http://www.w3.org/1999/xlink" xlink:type="simple"><person-group><name name-style="western"><surname>Lawrence</surname><given-names>JF</given-names></name></person-group> (<year>2016</year>) <article-title>Classification (families &amp; subfamilies).</article-title> In: <person-group><name name-style="western"><surname>Beutel</surname><given-names>RG</given-names></name><name name-style="western"><surname>Leschen</surname><given-names>RAB</given-names></name></person-group> (<role>Eds</role>) <issue-title>Coleoptera, Beetles, Vol.</issue-title><source>1: Morphology and Systematics (<tp:taxon-name><tp:taxon-name-part taxon-name-part-type="suborder">Archostemata</tp:taxon-name-part></tp:taxon-name>, <tp:taxon-name><tp:taxon-name-part taxon-name-part-type="suborder">Adephaga</tp:taxon-name-part></tp:taxon-name>, <tp:taxon-name><tp:taxon-name-part taxon-name-part-type="suborder">Myxophaga</tp:taxon-name-part></tp:taxon-name>, <tp:taxon-name><tp:taxon-name-part taxon-name-part-type="suborder">Polyphaga</tp:taxon-name-part></tp:taxon-name> partim), 2<sup>nd</sup> Edn. In: Kristensen NP, Beutel RG (Eds) Handbook of Zoology, <tp:taxon-name><tp:taxon-name-part taxon-name-part-type="phylum">Arthropoda</tp:taxon-name-part></tp:taxon-name>: <tp:taxon-name><tp:taxon-name-part taxon-name-part-type="class">Insecta</tp:taxon-name-part></tp:taxon-name>. Walter de Gruyter GmbH: Berlin/Boston</source>, <fpage>13</fpage>–<lpage>22</lpage>. <ext-link xlink:type="simple" ext-link-type="doi" xlink:href="10.1515/9783110373929-005">https://doi.org/10.1515/9783110373929-005</ext-link></mixed-citation></ref><ref id="B289"><mixed-citation xmlns:xlink="http://www.w3.org/1999/xlink" xlink:type="simple"><person-group><name name-style="western"><surname>Wijekoon</surname><given-names>WMCD</given-names></name><name name-style="western"><surname>Wegiriya</surname><given-names>HCE</given-names></name><name name-style="western"><surname>Bogahawatta</surname><given-names>CNL</given-names></name></person-group> (<year>2016</year>) <article-title>Systematic revision of the repository collection of <tp:taxon-name><tp:taxon-name-part taxon-name-part-type="superfamily">Canthoroidea</tp:taxon-name-part></tp:taxon-name> in the Department of National Museums, Colombo, Sri Lanka (<tp:taxon-name><tp:taxon-name-part taxon-name-part-type="order">Coleoptera</tp:taxon-name-part></tp:taxon-name>: <tp:taxon-name><tp:taxon-name-part taxon-name-part-type="family">Antharidae</tp:taxon-name-part></tp:taxon-name>, <tp:taxon-name><tp:taxon-name-part taxon-name-part-type="family">Lampyridae</tp:taxon-name-part></tp:taxon-name>, <tp:taxon-name><tp:taxon-name-part taxon-name-part-type="family">Lycidae</tp:taxon-name-part></tp:taxon-name>, <tp:taxon-name><tp:taxon-name-part taxon-name-part-type="family">Rhagophthalmidae</tp:taxon-name-part></tp:taxon-name>).</article-title><source>Ceylon Journal of Science</source><volume>45</volume>(<issue>1</issue>): <fpage>67</fpage>–<lpage>74</lpage>. <ext-link xlink:type="simple" ext-link-type="doi" xlink:href="10.4038/cjs.v45i1.7365">https://doi.org/10.4038/cjs.v45i1.7365</ext-link></mixed-citation></ref><ref id="B4"><mixed-citation xmlns:xlink="http://www.w3.org/1999/xlink" xlink:type="simple"><person-group><name name-style="western"><surname>Amaral</surname><given-names>DT</given-names></name><name name-style="western"><surname>Mitani</surname><given-names>Y</given-names></name><name name-style="western"><surname>Oliveira</surname><given-names>G</given-names></name><name name-style="western"><surname>Ohmiya</surname><given-names>Y</given-names></name><name name-style="western"><surname>Viviani</surname><given-names>VR</given-names></name></person-group> (<year>2017a</year>) <article-title>Revisiting <tp:taxon-name><tp:taxon-name-part taxon-name-part-type="order">Coleoptera</tp:taxon-name-part></tp:taxon-name> a1T-rich region: Structural conservation, phylogenetic and phylogeographic approaches in mitochondrial control region of bioluminescent <tp:taxon-name><tp:taxon-name-part taxon-name-part-type="family">Elateridae</tp:taxon-name-part></tp:taxon-name> species (<tp:taxon-name><tp:taxon-name-part taxon-name-part-type="order">Coleoptera</tp:taxon-name-part></tp:taxon-name>).</article-title><source>Mitochondrial DNA Part A: DNA Mapping, Sequencing, and Analysis</source><volume>28</volume>(<issue>5</issue>): <fpage>671</fpage>–<lpage>680</lpage>. <ext-link xlink:type="simple" ext-link-type="doi" xlink:href="10.3109/24701394.2016.1174220">https://doi.org/10.3109/24701394.2016.1174220</ext-link></mixed-citation></ref><ref id="B146"><mixed-citation xmlns:xlink="http://www.w3.org/1999/xlink" xlink:type="simple"><person-group><name name-style="western"><surname>Kundrata</surname><given-names>R</given-names></name><name name-style="western"><surname>Jäch</surname><given-names>MA</given-names></name><name name-style="western"><surname>Bocak</surname><given-names>L</given-names></name></person-group> (<year>2017</year>) <article-title>Molecular phylogeny of the <tp:taxon-name><tp:taxon-name-part taxon-name-part-type="superfamily">Byrrhoidea</tp:taxon-name-part></tp:taxon-name>-<tp:taxon-name><tp:taxon-name-part taxon-name-part-type="superfamily">Buprestoidea</tp:taxon-name-part></tp:taxon-name> complex (<tp:taxon-name><tp:taxon-name-part taxon-name-part-type="order">Coleoptera</tp:taxon-name-part></tp:taxon-name>, <tp:taxon-name><tp:taxon-name-part taxon-name-part-type="infraorder">Elateriformia</tp:taxon-name-part></tp:taxon-name>).</article-title><source>Zoologica Scripta</source><volume>46</volume>(<issue>2</issue>): <fpage>150</fpage>–<lpage>164</lpage>. <ext-link xlink:type="simple" ext-link-type="doi" xlink:href="10.1111/zsc.12196">https://doi.org/10.1111/zsc.12196</ext-link></mixed-citation></ref><ref id="B184"><mixed-citation xmlns:xlink="http://www.w3.org/1999/xlink" xlink:type="simple"><person-group><name name-style="western"><surname>Martin</surname><given-names>GJ</given-names></name><name name-style="western"><surname>Branham</surname><given-names>MA</given-names></name><name name-style="western"><surname>Whiting</surname><given-names>MF</given-names></name><name name-style="western"><surname>Bybee</surname><given-names>SM</given-names></name></person-group> (<year>2017</year>) <article-title>Total evidence phylogeny and the evolution of adult bioluminescence in fireflies (<tp:taxon-name><tp:taxon-name-part taxon-name-part-type="order">Coleoptera</tp:taxon-name-part></tp:taxon-name>: <tp:taxon-name><tp:taxon-name-part taxon-name-part-type="family">Lampyridae</tp:taxon-name-part></tp:taxon-name>).</article-title><source>Molecular Phylogenetics and Evolution</source><volume>107</volume>: <fpage>564</fpage>–<lpage>575</lpage>. <ext-link xlink:type="simple" ext-link-type="doi" xlink:href="10.1016/j.ympev.2016.12.017">https://doi.org/10.1016/j.ympev.2016.12.017</ext-link></mixed-citation></ref><ref id="B286"><mixed-citation xmlns:xlink="http://www.w3.org/1999/xlink" xlink:type="simple"><person-group><name name-style="western"><surname>Wang</surname><given-names>K</given-names></name><name name-style="western"><surname>Hong</surname><given-names>W</given-names></name><name name-style="western"><surname>Jiao</surname><given-names>H</given-names></name><name name-style="western"><surname>Zhao</surname><given-names>H</given-names></name></person-group> (<year>2017</year>) <article-title>Transcriptome sequencing and phylogenetic analysis of four species of luminescent beetles.</article-title><source>Scientific Reports</source><volume>7</volume>(<issue>1</issue>): <fpage>1814</fpage>. <ext-link xlink:type="simple" ext-link-type="doi" xlink:href="10.1038/s41598-017-01835-9">https://doi.org/10.1038/s41598-017-01835-9</ext-link></mixed-citation></ref><ref id="B305"><mixed-citation xmlns:xlink="http://www.w3.org/1999/xlink" xlink:type="simple"><person-group><name name-style="western"><surname>Yiu</surname><given-names>V</given-names></name></person-group> (<year>2017</year>) <article-title>A study of <tp:taxon-name><tp:taxon-name-part taxon-name-part-type="family">Rhagophthalmidae</tp:taxon-name-part></tp:taxon-name> and <tp:taxon-name><tp:taxon-name-part taxon-name-part-type="family">Lampyridae</tp:taxon-name-part></tp:taxon-name> in Hong Kong with descriptions of new species (<tp:taxon-name><tp:taxon-name-part taxon-name-part-type="order">Coleoptera</tp:taxon-name-part></tp:taxon-name>): Part 2.</article-title><source>Lampyrid</source><volume>4</volume>: <fpage>59</fpage>–<lpage>111</lpage>. [67–119]</mixed-citation></ref><ref id="B22"><mixed-citation xmlns:xlink="http://www.w3.org/1999/xlink" xlink:type="simple"><person-group><name name-style="western"><surname>Bocak</surname><given-names>L</given-names></name><name name-style="western"><surname>Motyka</surname><given-names>M</given-names></name><name name-style="western"><surname>Bocek</surname><given-names>M</given-names></name><name name-style="western"><surname>Bocakova</surname><given-names>M</given-names></name></person-group> (<year>2018</year>) Incomplete sclerotization and phylogeny: The phylogenetic classification of <italic><tp:taxon-name><tp:taxon-name-part taxon-name-part-type="genus">Plastocerus</tp:taxon-name-part></tp:taxon-name></italic> (<tp:taxon-name><tp:taxon-name-part taxon-name-part-type="order">Coleoptera</tp:taxon-name-part></tp:taxon-name>: <tp:taxon-name><tp:taxon-name-part taxon-name-part-type="superfamily">Elateroidea</tp:taxon-name-part></tp:taxon-name>). PLoS ONE 13(3): e0194026. <ext-link xlink:type="simple" ext-link-type="doi" xlink:href="10.1371/journal.pone.0194026">https://doi.org/10.1371/journal.pone.0194026</ext-link></mixed-citation></ref><ref id="B68"><mixed-citation xmlns:xlink="http://www.w3.org/1999/xlink" xlink:type="simple"><person-group><name name-style="western"><surname>Fallon</surname><given-names>TR</given-names></name><name name-style="western"><surname>Lower</surname><given-names>SE</given-names></name><name name-style="western"><surname>Chang</surname><given-names>C-H</given-names></name><name name-style="western"><surname>Bessho-Uehara</surname><given-names>M</given-names></name><name name-style="western"><surname>Martin</surname><given-names>GJ</given-names></name><name name-style="western"><surname>Bewick</surname><given-names>AJ</given-names></name><name name-style="western"><surname>Behringer</surname><given-names>M</given-names></name><name name-style="western"><surname>Debat</surname><given-names>HJ</given-names></name><name name-style="western"><surname>Wong</surname><given-names>I</given-names></name><name name-style="western"><surname>Day</surname><given-names>JC</given-names></name><name name-style="western"><surname>Suvorov</surname><given-names>A</given-names></name><name name-style="western"><surname>Silva</surname><given-names>CJ</given-names></name><name name-style="western"><surname>Stanger-Hall</surname><given-names>KF</given-names></name><name name-style="western"><surname>Hall</surname><given-names>DW</given-names></name><name name-style="western"><surname>Schmitz</surname><given-names>RJ</given-names></name><name name-style="western"><surname>Nelson</surname><given-names>DR</given-names></name><name name-style="western"><surname>Lewis</surname><given-names>SM</given-names></name><name name-style="western"><surname>Shigenobu</surname><given-names>S</given-names></name><name name-style="western"><surname>Bybee</surname><given-names>SM</given-names></name><name name-style="western"><surname>Larracuente</surname><given-names>AM</given-names></name><name name-style="western"><surname>Oba</surname><given-names>Y</given-names></name><name name-style="western"><surname>Weng</surname><given-names>J-K</given-names></name></person-group> (<year>2018</year>) Firefly genomes illuminate parallel origins of bioluminescence in beetles. eLife 7: e36495. <ext-link xlink:type="simple" ext-link-type="doi" xlink:href="10.7554/eLife.36495">https://doi.org/10.7554/eLife.36495</ext-link></mixed-citation></ref><ref id="B148"><mixed-citation xmlns:xlink="http://www.w3.org/1999/xlink" xlink:type="simple"><person-group><name name-style="western"><surname>Kusy</surname><given-names>D</given-names></name><name name-style="western"><surname>Motyka</surname><given-names>M</given-names></name><name name-style="western"><surname>Andujar</surname><given-names>C</given-names></name><name name-style="western"><surname>Bocek</surname><given-names>M</given-names></name><name name-style="western"><surname>Masek</surname><given-names>M</given-names></name><name name-style="western"><surname>Sklenarova</surname><given-names>K</given-names></name><name name-style="western"><surname>Kokas</surname><given-names>F</given-names></name><name name-style="western"><surname>Bocakova</surname><given-names>M</given-names></name><name name-style="western"><surname>Vogler</surname><given-names>AP</given-names></name><name name-style="western"><surname>Bocak</surname><given-names>L</given-names></name></person-group> (<year>2018a</year>) <article-title>Genome sequencing of <italic><tp:taxon-name><tp:taxon-name-part taxon-name-part-type="genus">Rhinorhipus</tp:taxon-name-part></tp:taxon-name></italic> Lawrence exposes an early branch of the <tp:taxon-name><tp:taxon-name-part taxon-name-part-type="order">Coleoptera</tp:taxon-name-part></tp:taxon-name>.</article-title><source>Frontiers in Zoology</source><volume>15</volume>(<issue>1</issue>): <fpage>21</fpage>. <ext-link xlink:type="simple" ext-link-type="doi" xlink:href="10.1186/s12983-018-0262-0">https://doi.org/10.1186/s12983-018-0262-0</ext-link></mixed-citation></ref><ref id="B149"><mixed-citation xmlns:xlink="http://www.w3.org/1999/xlink" xlink:type="simple"><person-group><name name-style="western"><surname>Kusy</surname><given-names>D</given-names></name><name name-style="western"><surname>Motyka</surname><given-names>M</given-names></name><name name-style="western"><surname>Bocek</surname><given-names>M</given-names></name><name name-style="western"><surname>Vogler</surname><given-names>AP</given-names></name><name name-style="western"><surname>Bocak</surname><given-names>L</given-names></name></person-group> (<year>2018b</year>) <article-title>Genome sequences identify three families of <tp:taxon-name><tp:taxon-name-part taxon-name-part-type="order">Coleoptera</tp:taxon-name-part></tp:taxon-name> as morphologically derived click beetles (<tp:taxon-name><tp:taxon-name-part taxon-name-part-type="family">Elateridae</tp:taxon-name-part></tp:taxon-name>).</article-title><source>Scientific Reports</source><volume>8</volume>(<issue>1</issue>): <fpage>17084</fpage>. <ext-link xlink:type="simple" ext-link-type="doi" xlink:href="10.1038/s41598-018-35328-0">https://doi.org/10.1038/s41598-018-35328-0</ext-link></mixed-citation></ref><ref id="B269"><mixed-citation xmlns:xlink="http://www.w3.org/1999/xlink" xlink:type="simple"><person-group><name name-style="western"><surname>Tan</surname><given-names>JCH</given-names></name></person-group> (<year>2018</year>) <article-title>Fireflies of Pulau Ubin, Singapore.</article-title><source>Nature in Singapore</source><volume>11</volume>: <fpage>127</fpage>–<lpage>138</lpage>.</mixed-citation></ref><ref id="B309"><mixed-citation xmlns:xlink="http://www.w3.org/1999/xlink" xlink:type="simple"><person-group><name name-style="western"><surname>Zhang</surname><given-names>S-Q</given-names></name><name name-style="western"><surname>Che</surname><given-names>L-H</given-names></name><name name-style="western"><surname>Li</surname><given-names>Y</given-names></name><name name-style="western"><surname>Liang</surname><given-names>D</given-names></name><name name-style="western"><surname>Pang</surname><given-names>H</given-names></name><name name-style="western"><surname>Ślipiński</surname><given-names>A</given-names></name><name name-style="western"><surname>Zhang</surname><given-names>P</given-names></name></person-group> (<year>2018</year>) <article-title>Evolutionary history of <tp:taxon-name><tp:taxon-name-part taxon-name-part-type="order">Coleoptera</tp:taxon-name-part></tp:taxon-name> revealed by extensive sampling of genes and species.</article-title><source>Nature Communications</source><volume>9</volume>(<issue>1</issue>): <fpage>205</fpage>. <ext-link xlink:type="simple" ext-link-type="doi" xlink:href="10.1038/s41467-017-02644-4">https://doi.org/10.1038/s41467-017-02644-4</ext-link></mixed-citation></ref><ref id="B7"><mixed-citation xmlns:xlink="http://www.w3.org/1999/xlink" xlink:type="simple"><person-group><name name-style="western"><surname>Amaral</surname><given-names>DT</given-names></name><name name-style="western"><surname>Bonatelli</surname><given-names>IAS</given-names></name><name name-style="western"><surname>Cerri</surname><given-names>R</given-names></name><name name-style="western"><surname>Viviani</surname><given-names>VR</given-names></name></person-group> (<year>2019</year>) Phylogenomic analyses and divergence time estimation of <tp:taxon-name><tp:taxon-name-part taxon-name-part-type="superfamily">Elateroidea</tp:taxon-name-part></tp:taxon-name> (<tp:taxon-name><tp:taxon-name-part taxon-name-part-type="order">Coleoptera</tp:taxon-name-part></tp:taxon-name>) based on RNA-Seq data. Comparative Biochemistry and Physiology 30(Part D): 283–289. <ext-link xlink:type="simple" ext-link-type="doi" xlink:href="10.1016/j.cbd.2019.04.001">https://doi.org/10.1016/j.cbd.2019.04.001</ext-link></mixed-citation></ref><ref id="B47"><mixed-citation xmlns:xlink="http://www.w3.org/1999/xlink" xlink:type="simple"><person-group><name name-style="western"><surname>Chen</surname><given-names>X</given-names></name><name name-style="western"><surname>Dong</surname><given-names>Z</given-names></name><name name-style="western"><surname>Liu</surname><given-names>G</given-names></name><name name-style="western"><surname>He</surname><given-names>J</given-names></name><name name-style="western"><surname>Zhao</surname><given-names>R</given-names></name><name name-style="western"><surname>Wang</surname><given-names>W</given-names></name><name name-style="western"><surname>Peng</surname><given-names>Y</given-names></name><name name-style="western"><surname>Li</surname><given-names>X</given-names></name></person-group> (<year>2019</year>) Phylogenetic analysis provides insights into the evolution of Asian fireflies and adult bioluminescence. Molecular Phylogenetics and Evolution 140: 106600. <ext-link xlink:type="simple" ext-link-type="doi" xlink:href="10.1016/j.ympev.2019.106600">https://doi.org/10.1016/j.ympev.2019.106600</ext-link></mixed-citation></ref><ref id="B122"><mixed-citation xmlns:xlink="http://www.w3.org/1999/xlink" xlink:type="simple"><person-group><name name-style="western"><surname>Jeng</surname><given-names>M-L</given-names></name></person-group> (<year>2019</year>) <article-title>Biofluorescence in terrestrial animals, with emphasis on fireflies: A review and field observation.</article-title> In: <person-group><name name-style="western"><surname>Suzuki</surname><given-names>H</given-names></name></person-group> (<role>Ed.</role>) <issue-title>Bioluminescence – Analytical Applications and Basic Biology.</issue-title><source>IntechOpen, London</source>, <fpage>1</fpage>–<lpage>25</lpage>. <ext-link xlink:type="simple" ext-link-type="doi" xlink:href="10.5772/intechopen.86029">https://doi.org/10.5772/intechopen.86029</ext-link></mixed-citation></ref><ref id="B147"><mixed-citation xmlns:xlink="http://www.w3.org/1999/xlink" xlink:type="simple"><person-group><name name-style="western"><surname>Kundrata</surname><given-names>R</given-names></name><name name-style="western"><surname>Blank</surname><given-names>SM</given-names></name><name name-style="western"><surname>Prosvirov</surname><given-names>AS</given-names></name><name name-style="western"><surname>Sormova</surname><given-names>E</given-names></name><name name-style="western"><surname>Gimmel</surname><given-names>ML</given-names></name><name name-style="western"><surname>Vondráček</surname><given-names>D</given-names></name><name name-style="western"><surname>Kramp</surname><given-names>K</given-names></name></person-group> (<year>2019</year>) <article-title>One less mystery in <tp:taxon-name><tp:taxon-name-part taxon-name-part-type="order">Coleoptera</tp:taxon-name-part></tp:taxon-name> systematics: The position of <tp:taxon-name><tp:taxon-name-part taxon-name-part-type="subfamily">Cydistinae</tp:taxon-name-part></tp:taxon-name> (<tp:taxon-name><tp:taxon-name-part taxon-name-part-type="infraorder">Elateriformia</tp:taxon-name-part></tp:taxon-name><italic>incertae sedis</italic>) resolved by multigene phylogenetic analysis.</article-title><source>Zoological Journal of the Linnean Society</source><volume>187</volume>(<issue>4</issue>): <fpage>1259</fpage>–<lpage>1277</lpage>. <ext-link xlink:type="simple" ext-link-type="doi" xlink:href="10.1093/zoolinnean/zlz104">https://doi.org/10.1093/zoolinnean/zlz104</ext-link></mixed-citation></ref><ref id="B185"><mixed-citation xmlns:xlink="http://www.w3.org/1999/xlink" xlink:type="simple"><person-group><name name-style="western"><surname>Martin</surname><given-names>GJ</given-names></name><name name-style="western"><surname>Stanger-Hall</surname><given-names>KF</given-names></name><name name-style="western"><surname>Branham</surname><given-names>MA</given-names></name><name name-style="western"><surname>Silveira</surname><given-names>LFL</given-names></name><name name-style="western"><surname>Lower</surname><given-names>SE</given-names></name><name name-style="western"><surname>Hall</surname><given-names>DW</given-names></name><name name-style="western"><surname>Li</surname><given-names>X-Y</given-names></name><name name-style="western"><surname>Lemmon</surname><given-names>AR</given-names></name><name name-style="western"><surname>Lemmon</surname><given-names>EM</given-names></name><name name-style="western"><surname>Bybee</surname><given-names>SM</given-names></name></person-group> (<year>2019</year>) <article-title>Higher-Level Phylogeny and Reclassification of <tp:taxon-name><tp:taxon-name-part taxon-name-part-type="family">Lampyridae</tp:taxon-name-part></tp:taxon-name> (<tp:taxon-name><tp:taxon-name-part taxon-name-part-type="order">Coleoptera</tp:taxon-name-part></tp:taxon-name>: <tp:taxon-name><tp:taxon-name-part taxon-name-part-type="superfamily">Elateroidea</tp:taxon-name-part></tp:taxon-name>).</article-title><source>Insect Systematics and Diversity</source><volume>3</volume>(<issue>6</issue>): <fpage>11</fpage>. <ext-link xlink:type="simple" ext-link-type="doi" xlink:href="10.1093/isd/ixz024">https://doi.org/10.1093/isd/ixz024</ext-link></mixed-citation></ref><ref id="B191"><mixed-citation xmlns:xlink="http://www.w3.org/1999/xlink" xlink:type="simple"><person-group><name name-style="western"><surname>McKenna</surname><given-names>DD</given-names></name><name name-style="western"><surname>Shin</surname><given-names>S</given-names></name><name name-style="western"><surname>Ahrens</surname><given-names>D</given-names></name><name name-style="western"><surname>Balke</surname><given-names>M</given-names></name><name name-style="western"><surname>Beza-Beza</surname><given-names>C</given-names></name><name name-style="western"><surname>Clarke</surname><given-names>DJ</given-names></name><name name-style="western"><surname>Donath</surname><given-names>A</given-names></name><name name-style="western"><surname>Escalona</surname><given-names>HE</given-names></name><name name-style="western"><surname>Friedrich</surname><given-names>F</given-names></name><name name-style="western"><surname>Letsch</surname><given-names>H</given-names></name><name name-style="western"><surname>Liu</surname><given-names>S</given-names></name><name name-style="western"><surname>Maddison</surname><given-names>D</given-names></name><name name-style="western"><surname>Mayer</surname><given-names>C</given-names></name><name name-style="western"><surname>Misof</surname><given-names>B</given-names></name><name name-style="western"><surname>Murin</surname><given-names>PJ</given-names></name><name name-style="western"><surname>Niehuis</surname><given-names>O</given-names></name><name name-style="western"><surname>Peters</surname><given-names>RS</given-names></name><name name-style="western"><surname>Podsiadlowski</surname><given-names>L</given-names></name><name name-style="western"><surname>Pohl</surname><given-names>H</given-names></name><name name-style="western"><surname>Scully</surname><given-names>ED</given-names></name><name name-style="western"><surname>Yan</surname><given-names>EV</given-names></name><name name-style="western"><surname>Zhou</surname><given-names>X</given-names></name><name name-style="western"><surname>Ślipiński</surname><given-names>A</given-names></name><name name-style="western"><surname>Beutel</surname><given-names>RG</given-names></name></person-group> (<year>2019</year>) <article-title>The evolution and genomic basis of beetle diversity.</article-title><source>Proceedings of the National Academy of Sciences of the United States of America</source><volume>116</volume>(<issue>49</issue>): <fpage>24729</fpage>–<lpage>24737</lpage>. <ext-link xlink:type="simple" ext-link-type="doi" xlink:href="10.1073/pnas.1909655116">https://doi.org/10.1073/pnas.1909655116</ext-link></mixed-citation></ref><ref id="B174"><mixed-citation xmlns:xlink="http://www.w3.org/1999/xlink" xlink:type="simple"><person-group><name name-style="western"><surname>Liu</surname><given-names>G-C</given-names></name><name name-style="western"><surname>Dong</surname><given-names>Z-W</given-names></name><name name-style="western"><surname>Hou</surname><given-names>Q-B</given-names></name><name name-style="western"><surname>He</surname><given-names>J-W</given-names></name><name name-style="western"><surname>Zhao</surname><given-names>R-P</given-names></name><name name-style="western"><surname>Wang</surname><given-names>W</given-names></name><name name-style="western"><surname>Li</surname><given-names>X-Y</given-names></name></person-group> (<year>2020</year>) <article-title>Second rhagophthalmid luciferase cloned from Chinese glow-worm <italic><tp:taxon-name><tp:taxon-name-part taxon-name-part-type="genus">Menghuoius</tp:taxon-name-part><tp:taxon-name-part taxon-name-part-type="species">giganteus</tp:taxon-name-part></tp:taxon-name></italic> (<tp:taxon-name><tp:taxon-name-part taxon-name-part-type="family">Rhagophthalmidae</tp:taxon-name-part></tp:taxon-name>: <tp:taxon-name><tp:taxon-name-part taxon-name-part-type="superfamily">Elateroidea</tp:taxon-name-part></tp:taxon-name>).</article-title><source>Photochemistry and Photobiology</source><volume>96</volume>(<issue>1</issue>): <fpage>46</fpage>–<lpage>54</lpage>. <ext-link xlink:type="simple" ext-link-type="doi" xlink:href="10.1111/php.13172">https://doi.org/10.1111/php.13172</ext-link></mixed-citation></ref><ref id="B248"><mixed-citation xmlns:xlink="http://www.w3.org/1999/xlink" xlink:type="simple"><person-group><name name-style="western"><surname>Rosa</surname><given-names>SP</given-names></name><name name-style="western"><surname>Costa</surname><given-names>C</given-names></name><name name-style="western"><surname>Kramp</surname><given-names>K</given-names></name><name name-style="western"><surname>Kundrata</surname><given-names>R</given-names></name></person-group> (<year>2020</year>) <article-title>Hidden diversity in the Brazilian Atlantic rainforest: The discovery of <tp:taxon-name><tp:taxon-name-part taxon-name-part-type="family">Jurasaidae</tp:taxon-name-part></tp:taxon-name>, a new beetle family (<tp:taxon-name><tp:taxon-name-part taxon-name-part-type="order">Coleoptera</tp:taxon-name-part></tp:taxon-name>, <tp:taxon-name><tp:taxon-name-part taxon-name-part-type="superfamily">Elateroidea</tp:taxon-name-part></tp:taxon-name>) with neotenic females.</article-title><source>Scientific Reports</source><volume>10</volume>(<issue>1</issue>): <fpage>1544</fpage>. <ext-link xlink:type="simple" ext-link-type="doi" xlink:href="10.1038/s41598-020-58416-6">https://doi.org/10.1038/s41598-020-58416-6</ext-link></mixed-citation></ref><ref id="B249"><mixed-citation xmlns:xlink="http://www.w3.org/1999/xlink" xlink:type="simple"><person-group><name name-style="western"><surname>Roza</surname><given-names>AS</given-names></name></person-group> (<year>2020</year>) <article-title>Notes on the morphology and distribution of the Himalayan genus <italic><tp:taxon-name><tp:taxon-name-part taxon-name-part-type="genus">Pseudothilmanus</tp:taxon-name-part></tp:taxon-name></italic>, including the first record of the genus from Nepal (<tp:taxon-name><tp:taxon-name-part taxon-name-part-type="order">Coleoptera</tp:taxon-name-part></tp:taxon-name>: <tp:taxon-name><tp:taxon-name-part taxon-name-part-type="family">Rhagophthalmidae</tp:taxon-name-part></tp:taxon-name>).</article-title><source>Transactions of the American Entomological Society</source><volume>146</volume>(<issue>2</issue>): <fpage>421</fpage>–<lpage>426</lpage>. <ext-link xlink:type="simple" ext-link-type="doi" xlink:href="10.3157/061.146.0208">https://doi.org/10.3157/061.146.0208</ext-link></mixed-citation></ref><ref id="B310"><mixed-citation xmlns:xlink="http://www.w3.org/1999/xlink" xlink:type="simple"><person-group><name name-style="western"><surname>Zhang</surname><given-names>R</given-names></name><name name-style="western"><surname>He</surname><given-names>J</given-names></name><name name-style="western"><surname>Dong</surname><given-names>Z</given-names></name><name name-style="western"><surname>Liu</surname><given-names>G</given-names></name><name name-style="western"><surname>Yin</surname><given-names>Y</given-names></name><name name-style="western"><surname>Zhang</surname><given-names>X</given-names></name><name name-style="western"><surname>Li</surname><given-names>Q</given-names></name><name name-style="western"><surname>Ren</surname><given-names>Y</given-names></name><name name-style="western"><surname>Yang</surname><given-names>Y</given-names></name><name name-style="western"><surname>Liu</surname><given-names>W</given-names></name><name name-style="western"><surname>Chen</surname><given-names>X</given-names></name><name name-style="western"><surname>Xia</surname><given-names>W</given-names></name><name name-style="western"><surname>Duan</surname><given-names>K</given-names></name><name name-style="western"><surname>Hao</surname><given-names>F</given-names></name><name name-style="western"><surname>Lin</surname><given-names>Z</given-names></name><name name-style="western"><surname>Yang</surname><given-names>J</given-names></name><name name-style="western"><surname>Chang</surname><given-names>Z</given-names></name><name name-style="western"><surname>Zhao</surname><given-names>R</given-names></name><name name-style="western"><surname>Wan</surname><given-names>W</given-names></name><name name-style="western"><surname>Lu</surname><given-names>S</given-names></name><name name-style="western"><surname>Peng</surname><given-names>Y</given-names></name><name name-style="western"><surname>Ge</surname><given-names>S</given-names></name><name name-style="western"><surname>Wang</surname><given-names>W</given-names></name><name name-style="western"><surname>Li</surname><given-names>X</given-names></name></person-group> (<year>2020</year>) <article-title>Genomic and experimental data provide new insights into luciferin biosynthesis and bioluminescence evolution in fireflies.</article-title><source>Scientific Reports</source><volume>10</volume>(<issue>1</issue>): <fpage>15882</fpage>. <ext-link xlink:type="simple" ext-link-type="doi" xlink:href="10.1038/s41598-020-72900-z">https://doi.org/10.1038/s41598-020-72900-z</ext-link></mixed-citation></ref><ref id="B62"><mixed-citation xmlns:xlink="http://www.w3.org/1999/xlink" xlink:type="simple"><person-group><name name-style="western"><surname>Douglas</surname><given-names>HB</given-names></name><name name-style="western"><surname>Kundrata</surname><given-names>R</given-names></name><name name-style="western"><surname>Brunke</surname><given-names>AJ</given-names></name><name name-style="western"><surname>Escalona</surname><given-names>HE</given-names></name><name name-style="western"><surname>Chapados</surname><given-names>JT</given-names></name><name name-style="western"><surname>Eyres</surname><given-names>J</given-names></name><name name-style="western"><surname>Richter</surname><given-names>R</given-names></name><name name-style="western"><surname>Savard</surname><given-names>K</given-names></name><name name-style="western"><surname>Ślipiński</surname><given-names>A</given-names></name><name name-style="western"><surname>McKenna</surname><given-names>D</given-names></name><name name-style="western"><surname>Dettman</surname><given-names>JR</given-names></name></person-group> (<year>2021</year>) Anchored phylogenomics, evolution and systematics of <tp:taxon-name><tp:taxon-name-part taxon-name-part-type="family">Elateridae</tp:taxon-name-part></tp:taxon-name>: Are all bioluminescent <tp:taxon-name><tp:taxon-name-part taxon-name-part-type="superfamily">Elateroidea</tp:taxon-name-part></tp:taxon-name> derived click beetles? Biology 10(6): 451. <ext-link xlink:type="simple" ext-link-type="doi" xlink:href="10.3390/biology10060451">https://doi.org/10.3390/biology10060451</ext-link></mixed-citation></ref><ref id="B78"><mixed-citation xmlns:xlink="http://www.w3.org/1999/xlink" xlink:type="simple"><person-group><name name-style="western"><surname>Ge</surname><given-names>X</given-names></name><name name-style="western"><surname>Yuan</surname><given-names>L</given-names></name><name name-style="western"><surname>Kang</surname><given-names>Y</given-names></name><name name-style="western"><surname>Liu</surname><given-names>T</given-names></name><name name-style="western"><surname>Liu</surname><given-names>H</given-names></name><name name-style="western"><surname>Yang</surname><given-names>Y</given-names></name></person-group> (<year>2021</year>) <article-title>Characterization of the first complete mitochondrial genome of <tp:taxon-name><tp:taxon-name-part taxon-name-part-type="subfamily">Cyphonocerinae</tp:taxon-name-part></tp:taxon-name> (<tp:taxon-name><tp:taxon-name-part taxon-name-part-type="order">Coleoptera</tp:taxon-name-part></tp:taxon-name>: <tp:taxon-name><tp:taxon-name-part taxon-name-part-type="family">Lampyridae</tp:taxon-name-part></tp:taxon-name>) with implications for phylogeny and evolution of fireflies.</article-title><source>Insects</source><volume>12</volume>(<issue>7</issue>): <fpage>570</fpage>. <ext-link xlink:type="simple" ext-link-type="doi" xlink:href="10.3390/insects12070570">https://doi.org/10.3390/insects12070570</ext-link></mixed-citation></ref><ref id="B150"><mixed-citation xmlns:xlink="http://www.w3.org/1999/xlink" xlink:type="simple"><person-group><name name-style="western"><surname>Kusy</surname><given-names>D</given-names></name><name name-style="western"><surname>He</surname><given-names>J-W</given-names></name><name name-style="western"><surname>Bybee</surname><given-names>SM</given-names></name><name name-style="western"><surname>Motyka</surname><given-names>M</given-names></name><name name-style="western"><surname>Bi</surname><given-names>W-X</given-names></name><name name-style="western"><surname>Podsiadlowski</surname><given-names>L</given-names></name><name name-style="western"><surname>Li</surname><given-names>X-Y</given-names></name><name name-style="western"><surname>Bocak</surname><given-names>L</given-names></name></person-group> (<year>2021</year>) <article-title>Phylogenomic relationships of bioluminescent elateroids define the ‘lampyroid’ clade with clicking <tp:taxon-name><tp:taxon-name-part taxon-name-part-type="family">Sinopyrophoridae</tp:taxon-name-part></tp:taxon-name> as its earliest member.</article-title><source>Systematic Entomology</source><volume>46</volume>(<issue>1</issue>): <fpage>111</fpage>–<lpage>123</lpage>. <ext-link xlink:type="simple" ext-link-type="doi" xlink:href="10.1111/syen.12451">https://doi.org/10.1111/syen.12451</ext-link></mixed-citation></ref><ref id="B171"><mixed-citation xmlns:xlink="http://www.w3.org/1999/xlink" xlink:type="simple"><person-group><name name-style="western"><surname>Li</surname><given-names>Y-D</given-names></name><name name-style="western"><surname>Kundrata</surname><given-names>R</given-names></name><name name-style="western"><surname>Packova</surname><given-names>G</given-names></name><name name-style="western"><surname>Huang</surname><given-names>D</given-names></name><name name-style="western"><surname>Cai</surname><given-names>C</given-names></name></person-group> (<year>2021a</year>) <article-title>A unique elateroid lineage from mid-Cretaceous Burmese amber (<tp:taxon-name><tp:taxon-name-part taxon-name-part-type="order">Coleoptera</tp:taxon-name-part></tp:taxon-name>: <tp:taxon-name><tp:taxon-name-part taxon-name-part-type="superfamily">Elateroidea</tp:taxon-name-part></tp:taxon-name>).</article-title><source>Scientific Reports</source><volume>11</volume>(<issue>1</issue>): <fpage>21985</fpage>. <ext-link xlink:type="simple" ext-link-type="doi" xlink:href="10.1038/s41598-021-01398-w">https://doi.org/10.1038/s41598-021-01398-w</ext-link></mixed-citation></ref><ref id="B172"><mixed-citation xmlns:xlink="http://www.w3.org/1999/xlink" xlink:type="simple"><person-group><name name-style="western"><surname>Li</surname><given-names>Y-D</given-names></name><name name-style="western"><surname>Kundrata</surname><given-names>R</given-names></name><name name-style="western"><surname>Tihelka</surname><given-names>E</given-names></name><name name-style="western"><surname>Liu</surname><given-names>Z</given-names></name><name name-style="western"><surname>Huang</surname><given-names>D</given-names></name><name name-style="western"><surname>Cai</surname><given-names>C</given-names></name></person-group> (<year>2021b</year>) <article-title><tp:taxon-name><tp:taxon-name-part taxon-name-part-type="family">Cretophengodidae</tp:taxon-name-part></tp:taxon-name>, a new Cretaceous beetle family, sheds light on the evolution of bioluminescence.</article-title><source>Proceedings of the Royal Society B</source><volume>288</volume>(<issue>1943</issue>): <fpage>20202730</fpage>. <ext-link xlink:type="simple" ext-link-type="doi" xlink:href="10.1098/rspb.2020.2730">https://doi.org/10.1098/rspb.2020.2730</ext-link></mixed-citation></ref><ref id="B259"><mixed-citation xmlns:xlink="http://www.w3.org/1999/xlink" xlink:type="simple"><person-group><name name-style="western"><surname>Seri</surname><given-names>NA</given-names></name><name name-style="western"><surname>Rahman</surname><given-names>AA</given-names></name></person-group> (<year>2021</year>) <article-title>Fireflies in South East Asia: Species diversity, distribution, and habitat (2015–2021).</article-title><source>Pertanika Journals Tropical Agricultural Science</source><volume>44</volume>: <fpage>713</fpage>–<lpage>743</lpage>. <ext-link xlink:type="simple" ext-link-type="doi" xlink:href="10.47836/pjtas.44.4.02">https://doi.org/10.47836/pjtas.44.4.02</ext-link></mixed-citation></ref><ref id="B39"><mixed-citation xmlns:xlink="http://www.w3.org/1999/xlink" xlink:type="simple"><person-group><name name-style="western"><surname>Cai</surname><given-names>C</given-names></name><name name-style="western"><surname>Tihelka</surname><given-names>E</given-names></name><name name-style="western"><surname>Giacomelli</surname><given-names>M</given-names></name><name name-style="western"><surname>Lawrence</surname><given-names>JF</given-names></name><name name-style="western"><surname>Ślipiński</surname><given-names>A</given-names></name><name name-style="western"><surname>Kundrata</surname><given-names>R</given-names></name><name name-style="western"><surname>Yamamoto</surname><given-names>S</given-names></name><name name-style="western"><surname>Thayer</surname><given-names>MK</given-names></name><name name-style="western"><surname>Newton</surname><given-names>AF</given-names></name><name name-style="western"><surname>Leschen</surname><given-names>RAB</given-names></name><name name-style="western"><surname>Gimmel</surname><given-names>ML</given-names></name><name name-style="western"><surname>Lü</surname><given-names>L</given-names></name><name name-style="western"><surname>Engel</surname><given-names>MS</given-names></name><name name-style="western"><surname>Bouchard</surname><given-names>P</given-names></name><name name-style="western"><surname>Huang</surname><given-names>D</given-names></name><name name-style="western"><surname>Pisani</surname><given-names>D</given-names></name><name name-style="western"><surname>Donoghue</surname><given-names>PCJ</given-names></name></person-group> (<year>2022</year>) <article-title>Integrated phylogenomics and fossil data illuminate the evolution of beetles.</article-title><source>Royal Society Open Science</source><volume>9</volume>(<issue>3</issue>): <fpage>211771</fpage>. <ext-link xlink:type="simple" ext-link-type="doi" xlink:href="10.1098/rsos.211771">https://doi.org/10.1098/rsos.211771</ext-link></mixed-citation></ref><ref id="B79"><mixed-citation xmlns:xlink="http://www.w3.org/1999/xlink" xlink:type="simple"><person-group><name name-style="western"><surname>Ge</surname><given-names>X</given-names></name><name name-style="western"><surname>Liu</surname><given-names>T</given-names></name><name name-style="western"><surname>Kang</surname><given-names>Y</given-names></name><name name-style="western"><surname>Liu</surname><given-names>H</given-names></name><name name-style="western"><surname>Yang</surname><given-names>Y</given-names></name></person-group> (<year>2022</year>) <article-title>First complete mitochondrial genomes of <tp:taxon-name><tp:taxon-name-part taxon-name-part-type="subfamily">Ototretinae</tp:taxon-name-part></tp:taxon-name> (<tp:taxon-name><tp:taxon-name-part taxon-name-part-type="order">Coleoptera</tp:taxon-name-part></tp:taxon-name>, <tp:taxon-name><tp:taxon-name-part taxon-name-part-type="family">Lampyridae</tp:taxon-name-part></tp:taxon-name>) with evolutionary insights into the gene rearrangement.</article-title><source>Genomics</source><volume>114</volume>(<issue>2</issue>): <fpage>110305</fpage>. <ext-link xlink:type="simple" ext-link-type="doi" xlink:href="10.1016/j.ygeno.2022.110305">https://doi.org/10.1016/j.ygeno.2022.110305</ext-link></mixed-citation></ref><ref id="B244"><mixed-citation xmlns:xlink="http://www.w3.org/1999/xlink" xlink:type="simple"><person-group><name name-style="western"><surname>Powell</surname><given-names>GS</given-names></name><name name-style="western"><surname>Saxton</surname><given-names>NA</given-names></name><name name-style="western"><surname>Pacheco</surname><given-names>YM</given-names></name><name name-style="western"><surname>Stanger-Hall</surname><given-names>KF</given-names></name><name name-style="western"><surname>Martin</surname><given-names>GJ</given-names></name><name name-style="western"><surname>Kusy</surname><given-names>D</given-names></name><name name-style="western"><surname>Silveira</surname><given-names>LFL</given-names></name><name name-style="western"><surname>Bocak</surname><given-names>L</given-names></name><name name-style="western"><surname>Branham</surname><given-names>MA</given-names></name><name name-style="western"><surname>Bybee</surname><given-names>SM</given-names></name></person-group> (<year>2022</year>) <article-title>Beetle bioluminescence outshines extant aerial predators.</article-title><source>Proceedings of the Royal Society B: Biological Sciences</source><volume>289</volume>(<issue>1979</issue>): <fpage>20220821</fpage>. <ext-link xlink:type="simple" ext-link-type="doi" xlink:href="10.1098/rspb.2022.0821">https://doi.org/10.1098/rspb.2022.0821</ext-link></mixed-citation></ref><ref id="B111"><mixed-citation xmlns:xlink="http://www.w3.org/1999/xlink" xlink:type="simple"><person-group><name name-style="western"><surname>Ho</surname><given-names>J-Z</given-names></name></person-group> (<year>2002</year>) <source>Larval morphology of twenty one species and bionomics of fireflies (<tp:taxon-name><tp:taxon-name-part taxon-name-part-type="order">Coleoptera</tp:taxon-name-part></tp:taxon-name>: <tp:taxon-name><tp:taxon-name-part taxon-name-part-type="family">Lampyridae</tp:taxon-name-part></tp:taxon-name>) in Taiwan. Ph.D.</source><publisher-name>Thesis</publisher-name>, <publisher-loc>National Chung Hsing University, Taichung</publisher-loc>, <size units="page">162 pp</size>.</mixed-citation></ref><ref id="B121"><mixed-citation xmlns:xlink="http://www.w3.org/1999/xlink" xlink:type="simple"><person-group><name name-style="western"><surname>Jeng</surname><given-names>M-L</given-names></name></person-group> (<year>2008</year>) <source>Comprehensive phylogenetics, systematics, and evolution of neoteny of <tp:taxon-name><tp:taxon-name-part taxon-name-part-type="family">Lampyridae</tp:taxon-name-part></tp:taxon-name> (<tp:taxon-name><tp:taxon-name-part taxon-name-part-type="class">Insecta</tp:taxon-name-part></tp:taxon-name>: <tp:taxon-name><tp:taxon-name-part taxon-name-part-type="order">Coleoptera</tp:taxon-name-part></tp:taxon-name>).</source><publisher-name>PhD Thesis</publisher-name>, <publisher-loc>University of Kansas, Lawrence, Kansas, USA</publisher-loc>, <size units="page">388 pp</size>.</mixed-citation></ref><ref id="B250"><mixed-citation xmlns:xlink="http://www.w3.org/1999/xlink" xlink:type="simple"><person-group><name name-style="western"><surname>Roza</surname><given-names>AS</given-names></name></person-group> (<year>2022</year>) Phylogeny and taxonomy of <tp:taxon-name><tp:taxon-name-part taxon-name-part-type="family">Phengodidae</tp:taxon-name-part></tp:taxon-name> (<tp:taxon-name><tp:taxon-name-part taxon-name-part-type="order">Coleoptera</tp:taxon-name-part></tp:taxon-name>: <tp:taxon-name><tp:taxon-name-part taxon-name-part-type="superfamily">Elateroidea</tp:taxon-name-part></tp:taxon-name>). PhD Thesis, Universidade Federal do Rio de Janeiro, Museu Nacional, Brazil, 1–173.</mixed-citation></ref></ref-list></tp:taxon-treatment>
