# Supplementary material for: ﻿Rhagophthalmidae Olivier, 1907 (Coleoptera, Elateroidea): described genera and species, current problems, and prospects for the bioluminescent and paedomorphic beetle lineage
Source: Zookeys. 2022 Nov 1;1126:55–130. doi: 10.3897/zookeys.1126.90233 (PMC9881481; doi:10.3897/zookeys.1126.90233)
Supplement: XML Treatment for Bicladodrilus [file zookeys.1126.90233-treatment2.xml]

<!DOCTYPE tp:taxon-treatment
  PUBLIC "-//TaxonX//DTD Taxonomic Treatment Publishing DTD v0 20100105//EN" "tax-treatment-NSO.dtd">
<tp:taxon-treatment xmlns:tp="http://www.plazi.org/taxpub"><tp:treatment-meta><kwd-group><label>Taxon classification</label><kwd>
              <named-content content-type="kingdom">Animalia</named-content>
            </kwd><kwd>
              <named-content content-type="order">Coleoptera</named-content>
            </kwd><kwd>
              <named-content content-type="family">Rhagophthalmidae</named-content>
            </kwd></kwd-group><mixed-citation publication-type="journal"><person-group><name><surname>Kundrata</surname><given-names>Robin</given-names></name><name><surname>Hoffmannova</surname><given-names>Johana</given-names></name><name><surname>Hinson</surname><given-names>Kevin R.</given-names></name><name><surname>Keller</surname><given-names>Oliver</given-names></name><name><surname>Packova</surname><given-names>Gabriela</given-names></name></person-group><article-title>﻿<tp:taxon-name><tp:taxon-name-part taxon-name-part-type="family">Rhagophthalmidae</tp:taxon-name-part></tp:taxon-name> Olivier, 1907 (<tp:taxon-name><tp:taxon-name-part taxon-name-part-type="order">Coleoptera</tp:taxon-name-part></tp:taxon-name>, <tp:taxon-name><tp:taxon-name-part taxon-name-part-type="superfamily">Elateroidea</tp:taxon-name-part></tp:taxon-name>): described genera and species, current problems, and prospects for the bioluminescent and paedomorphic beetle lineage</article-title><source>Zookeys</source><day>01</day><month>11</month><year>2022</year><volume>1126</volume><fpage>55</fpage><lpage>130</lpage><pub-id pub-id-type="doi">10.3897/zookeys.1126.90233</pub-id></mixed-citation></tp:treatment-meta><tp:nomenclature><label>﻿Genus</label><tp:taxon-name>
            <object-id xmlns:xlink="http://www.w3.org/1999/xlink" content-type="arpha" xlink:type="simple">B0185C71-CABA-51E4-964E-32CACCB767FD</object-id>
            <tp:taxon-name-part taxon-name-part-type="genus" reg="Bicladodrilus">Bicladodrilus</tp:taxon-name-part>
          </tp:taxon-name><tp:taxon-authority>Pic, 1921</tp:taxon-authority><tp:nomenclature-citation-list><tp:nomenclature-citation><tp:taxon-name>
                <tp:taxon-name-part taxon-name-part-type="genus" reg="Bicladodrilus">Bicladodrilus</tp:taxon-name-part>
              </tp:taxon-name><comment>Pic, 1921a: 15. Gender: masculine. Type species. <tp:taxon-name><tp:taxon-name-part taxon-name-part-type="genus" reg="Bicladodrilus">Bicladodrilus</tp:taxon-name-part><tp:taxon-name-part taxon-name-part-type="species" reg="bakeri">bakeri</tp:taxon-name-part></tp:taxon-name> Pic, 1921; by monotypy.</comment></tp:nomenclature-citation><tp:nomenclature-citation><tp:taxon-name>
                <tp:taxon-name-part taxon-name-part-type="genus" reg="Bieladodrilus">Bieladodrilus</tp:taxon-name-part>
              </tp:taxon-name><comment>: <xref ref-type="bibr" rid="B233">Pic 1923</xref>: 62 [unavailable name, incorrect subsequent spelling not in prevailing usage].</comment></tp:nomenclature-citation><tp:nomenclature-citation><tp:taxon-name>
                <tp:taxon-name-part taxon-name-part-type="genus" reg="Bicalodrilus">Bicalodrilus</tp:taxon-name-part>
              </tp:taxon-name><comment>: <xref ref-type="bibr" rid="B239">Pic 1930b</xref>: 320 [unavailable name, incorrect subsequent spelling not in prevailing usage].</comment></tp:nomenclature-citation></tp:nomenclature-citation-list></tp:nomenclature><tp:treatment-sec sec-type="Literature" id="SECID0E4MBG"><title>Literature.</title><p><xref ref-type="bibr" rid="B231">Pic (1921a</xref>: 15): original description; <xref ref-type="bibr" rid="B233">Pic (1923</xref>: 62): species description [as <italic><tp:taxon-name><tp:taxon-name-part taxon-name-part-type="genus" reg="Bieladodrilus">Bieladodrilus</tp:taxon-name-part></tp:taxon-name></italic> [sic!]]; <xref ref-type="bibr" rid="B239">Pic (1930b</xref>: 320): remark [as <italic><tp:taxon-name><tp:taxon-name-part taxon-name-part-type="genus" reg="Bicalodrilus">Bicalodrilus</tp:taxon-name-part></tp:taxon-name></italic> [sic!]], key; <xref ref-type="bibr" rid="B293">Wittmer (1941</xref>: 197): catalogue, distribution; <xref ref-type="bibr" rid="B294">Wittmer (1944</xref>: 211): catalogue; <xref ref-type="bibr" rid="B23">Bocakova et al. (2007</xref>: 484): molecular phylogeny; <xref ref-type="bibr" rid="B116">Hunt et al. (2007</xref>: suppl.): molecular phylogeny; <xref ref-type="bibr" rid="B19">Bocak et al. (2008</xref>: 2019): molecular phylogeny; <xref ref-type="bibr" rid="B164">Levkanicova and Bocak (2009</xref>: 214): molecular phylogeny; <xref ref-type="bibr" rid="B52">Costa and Zaragoza-Caballero (2010</xref>: 134): remark; <xref ref-type="bibr" rid="B133">Kawashima et al. (2010</xref>: 139): book chapter; <xref ref-type="bibr" rid="B140">Kundrata and Bocak (2011a</xref>: 57): remark; <xref ref-type="bibr" rid="B141">Kundrata and Bocak (2011b</xref>: 370): molecular phylogeny; <xref ref-type="bibr" rid="B143">Kundrata et al. (2013</xref>: 202): molecular phylogeny; <xref ref-type="bibr" rid="B144">Kundrata et al. (2014</xref>: 167): molecular phylogeny; <xref ref-type="bibr" rid="B21">Bocak et al. (2016</xref>: suppl.): molecular phylogeny; <xref ref-type="bibr" rid="B139">Kovalev and Kirejtshuk (2016</xref>: 205): remark; <xref ref-type="bibr" rid="B145">Kundrata et al. (2016</xref>: 296): molecular phylogeny; <xref ref-type="bibr" rid="B22">Bocak et al. (2018</xref>: 4): molecular phylogeny; <xref ref-type="bibr" rid="B147">Kundrata et al. (2019</xref>: 1263): molecular phylogeny; <xref ref-type="bibr" rid="B174">Liu et al. (2020</xref>: 46): remark. In addition to the aforementioned literature, this genus was included in PhD theses by <xref ref-type="bibr" rid="B121">Jeng (2008)</xref> and <xref ref-type="bibr" rid="B250">Roza (2022)</xref>.</p></tp:treatment-sec><tp:treatment-sec sec-type="remarks" id="SECID0ENQBG"><title>Remarks.</title><p>This genus currently contains two described species from the Philippines and Vietnam, respectively. The generic assignment of a specimen reported as “<italic><tp:taxon-name><tp:taxon-name-part taxon-name-part-type="genus" reg="Bicladodrilus">Bicladodrilus</tp:taxon-name-part></tp:taxon-name></italic> sp.” from China, which was used in the molecular phylogenetic analyses by <xref ref-type="bibr" rid="B23">Bocakova et al. (2007)</xref>, <xref ref-type="bibr" rid="B19">Bocak et al. (2008</xref>, <xref ref-type="bibr" rid="B22">2018</xref>), <xref ref-type="bibr" rid="B164">Levkanicova and Bocak (2009)</xref>, and other studies, needs a careful re-examination. <italic><tp:taxon-name><tp:taxon-name-part taxon-name-part-type="genus" reg="Bicladodrilus">Bicladodrilus</tp:taxon-name-part></tp:taxon-name></italic> is similar to <italic><tp:taxon-name><tp:taxon-name-part taxon-name-part-type="genus" reg="Bicladum">Bicladum</tp:taxon-name-part></tp:taxon-name></italic> and <italic><tp:taxon-name><tp:taxon-name-part taxon-name-part-type="genus" reg="Diplocladon">Diplocladon</tp:taxon-name-part></tp:taxon-name></italic> in having strongly bipectinate antennae and long elytra. This generic complex is in need of revision.</p></tp:treatment-sec><ref-list><ref id="B233"><mixed-citation xmlns:xlink="http://www.w3.org/1999/xlink" xlink:type="simple"><person-group><name name-style="western"><surname>Pic</surname><given-names>M</given-names></name></person-group> (<year>1923</year>) <article-title>Étude des Malacodermes de L'Indochine recueillis par M. R. Vitalis de Salvaza.</article-title><source>Faune Entomologique de l'Indochine Française</source><volume>6</volume>: <fpage>7</fpage>–<lpage>63</lpage>.</mixed-citation></ref><ref id="B239"><mixed-citation xmlns:xlink="http://www.w3.org/1999/xlink" xlink:type="simple"><person-group><name name-style="western"><surname>Pic</surname><given-names>M</given-names></name></person-group> (<year>1930b</year>) <article-title>Contribution a L'Étude des Coléoptères Malacodermes (2<sup>e</sup> article).</article-title><source>Annales de la Société Entomologique de France</source><volume>99</volume>: <fpage>311</fpage>–<lpage>324</lpage>.</mixed-citation></ref><ref id="B231"><mixed-citation xmlns:xlink="http://www.w3.org/1999/xlink" xlink:type="simple"><person-group><name name-style="western"><surname>Pic</surname><given-names>M</given-names></name></person-group> (<year>1921a</year>) <article-title>Diagnoses de Coléoptères exotiques. L'Échange.</article-title><source>Revue Linnéenne</source><volume>37</volume>: <fpage>15</fpage>–<lpage>16</lpage>.</mixed-citation></ref><ref id="B293"><mixed-citation xmlns:xlink="http://www.w3.org/1999/xlink" xlink:type="simple"><person-group><name name-style="western"><surname>Wittmer</surname><given-names>W</given-names></name></person-group> (<year>1941</year>) <article-title>Malacodermata von den Philippinen aus der Sammlung des zoologischen Museums in Amsterdam.</article-title><source>Philippine Journal of Science</source><volume>74</volume>: <fpage>195</fpage>–<lpage>228</lpage>.</mixed-citation></ref><ref id="B294"><mixed-citation xmlns:xlink="http://www.w3.org/1999/xlink" xlink:type="simple"><person-group><name name-style="western"><surname>Wittmer</surname><given-names>W</given-names></name></person-group> (<year>1944</year>) Catalogue des <tp:taxon-name><tp:taxon-name-part taxon-name-part-type="family">Drilidae</tp:taxon-name-part></tp:taxon-name> E. Oliv. (<tp:taxon-name><tp:taxon-name-part taxon-name-part-type="order">Coleoptera</tp:taxon-name-part></tp:taxon-name>-Malacodermata). Revista de la Sociedad Entomológica Argentina XII: 203–221.</mixed-citation></ref><ref id="B23"><mixed-citation xmlns:xlink="http://www.w3.org/1999/xlink" xlink:type="simple"><person-group><name name-style="western"><surname>Bocakova</surname><given-names>M</given-names></name><name name-style="western"><surname>Bocak</surname><given-names>L</given-names></name><name name-style="western"><surname>Hunt</surname><given-names>T</given-names></name><name name-style="western"><surname>Teraväinen</surname><given-names>M</given-names></name><name name-style="western"><surname>Vogler</surname><given-names>AP</given-names></name></person-group> (<year>2007</year>) <article-title>Molecular phylogenetics of <tp:taxon-name><tp:taxon-name-part taxon-name-part-type="infraorder">Elateriformia</tp:taxon-name-part></tp:taxon-name> (<tp:taxon-name><tp:taxon-name-part taxon-name-part-type="order">Coleoptera</tp:taxon-name-part></tp:taxon-name>): Evolution of bioluminescence and neoteny.</article-title><source>Cladistics</source><volume>23</volume>(<issue>5</issue>): <fpage>477</fpage>–<lpage>496</lpage>. <ext-link xlink:type="simple" ext-link-type="doi" xlink:href="10.1111/j.1096-0031.2007.00164.x">https://doi.org/10.1111/j.1096-0031.2007.00164.x</ext-link></mixed-citation></ref><ref id="B116"><mixed-citation xmlns:xlink="http://www.w3.org/1999/xlink" xlink:type="simple"><person-group><name name-style="western"><surname>Hunt</surname><given-names>T</given-names></name><name name-style="western"><surname>Bergsten</surname><given-names>J</given-names></name><name name-style="western"><surname>Levkanicova</surname><given-names>Z</given-names></name><name name-style="western"><surname>Papadopoulou</surname><given-names>A</given-names></name><name name-style="western"><surname>John</surname><given-names>OS</given-names></name><name name-style="western"><surname>Wild</surname><given-names>R</given-names></name><name name-style="western"><surname>Hammond</surname><given-names>PM</given-names></name><name name-style="western"><surname>Ahrens</surname><given-names>D</given-names></name><name name-style="western"><surname>Balke</surname><given-names>M</given-names></name><name name-style="western"><surname>Caterino</surname><given-names>MS</given-names></name><name name-style="western"><surname>Gómez-Zurita</surname><given-names>J</given-names></name><name name-style="western"><surname>Ribera</surname><given-names>I</given-names></name><name name-style="western"><surname>Barraclough</surname><given-names>TG</given-names></name><name name-style="western"><surname>Bocakova</surname><given-names>M</given-names></name><name name-style="western"><surname>Bocak</surname><given-names>L</given-names></name><name name-style="western"><surname>Vogler</surname><given-names>AP</given-names></name></person-group> (<year>2007</year>) <article-title>A comprehensive phylogeny of beetles reveals the evolutionary origins of a superradiation.</article-title><source>Science</source><volume>318</volume>(<issue>5858</issue>): <fpage>1913</fpage>–<lpage>1916</lpage>. <ext-link xlink:type="simple" ext-link-type="doi" xlink:href="10.1126/science.1146954">https://doi.org/10.1126/science.1146954</ext-link></mixed-citation></ref><ref id="B19"><mixed-citation xmlns:xlink="http://www.w3.org/1999/xlink" xlink:type="simple"><person-group><name name-style="western"><surname>Bocak</surname><given-names>L</given-names></name><name name-style="western"><surname>Bocakova</surname><given-names>M</given-names></name><name name-style="western"><surname>Hunt</surname><given-names>T</given-names></name><name name-style="western"><surname>Vogler</surname><given-names>AP</given-names></name></person-group> (<year>2008</year>) <article-title>Multiple ancient origins of neoteny in <tp:taxon-name><tp:taxon-name-part taxon-name-part-type="family">Lycidae</tp:taxon-name-part></tp:taxon-name> (<tp:taxon-name><tp:taxon-name-part taxon-name-part-type="order">Coleoptera</tp:taxon-name-part></tp:taxon-name>): Consequences for ecology and macroevolution.</article-title><source>Proceedings of the Royal Society B: Biological Sciences</source><volume>275</volume>(<issue>1646</issue>): <fpage>2015</fpage>–<lpage>2023</lpage>. <ext-link xlink:type="simple" ext-link-type="doi" xlink:href="10.1098/rspb.2008.0476">https://doi.org/10.1098/rspb.2008.0476</ext-link></mixed-citation></ref><ref id="B164"><mixed-citation xmlns:xlink="http://www.w3.org/1999/xlink" xlink:type="simple"><person-group><name name-style="western"><surname>Levkanicova</surname><given-names>Z</given-names></name><name name-style="western"><surname>Bocak</surname><given-names>L</given-names></name></person-group> (<year>2009</year>) <article-title>Identification of net-winged beetle larvae (<tp:taxon-name><tp:taxon-name-part taxon-name-part-type="order">Coleoptera</tp:taxon-name-part></tp:taxon-name>: <tp:taxon-name><tp:taxon-name-part taxon-name-part-type="family">Lycidae</tp:taxon-name-part></tp:taxon-name>) using three mtDNA fragments: a comparison of their utility.</article-title><source>Systematic Entomology</source><volume>34</volume>(<issue>2</issue>): <fpage>210</fpage>–<lpage>221</lpage>. <ext-link xlink:type="simple" ext-link-type="doi" xlink:href="10.1111/j.1365-3113.2008.00457.x">https://doi.org/10.1111/j.1365-3113.2008.00457.x</ext-link></mixed-citation></ref><ref id="B52"><mixed-citation xmlns:xlink="http://www.w3.org/1999/xlink" xlink:type="simple"><person-group><name name-style="western"><surname>Costa</surname><given-names>C</given-names></name><name name-style="western"><surname>Zaragoza-Caballero</surname><given-names>S</given-names></name></person-group> (<year>2010</year>) <article-title><tp:taxon-name><tp:taxon-name-part taxon-name-part-type="family">Phengodidae</tp:taxon-name-part></tp:taxon-name> LeConte, 1861.</article-title> In: <person-group><name name-style="western"><surname>Leschen</surname><given-names>RAB</given-names></name><name name-style="western"><surname>Beutel</surname><given-names>RG</given-names></name><name name-style="western"><surname>Lawrence</surname><given-names>JF</given-names></name></person-group> (<role>Eds</role>) <issue-title>Coleoptera, Beetles; Volume 2: Morphology and Systematics (Elateroidea, Bostrichiformia, Cucujiformia partim).</issue-title><source>In: Kristensen NP, Beutel RG (Eds) Handbook of Zoology, <tp:taxon-name><tp:taxon-name-part taxon-name-part-type="phylum">Arthropoda</tp:taxon-name-part></tp:taxon-name>: <tp:taxon-name><tp:taxon-name-part taxon-name-part-type="class">Insecta</tp:taxon-name-part></tp:taxon-name>. Walter de Gruyter GmbH and Co KG, Berlin/New York</source>, <fpage>126</fpage>–<lpage>135</lpage>. <ext-link xlink:type="simple" ext-link-type="doi" xlink:href="10.1515/9783110911213.126">https://doi.org/10.1515/9783110911213.126</ext-link></mixed-citation></ref><ref id="B133"><mixed-citation xmlns:xlink="http://www.w3.org/1999/xlink" xlink:type="simple"><person-group><name name-style="western"><surname>Kawashima</surname><given-names>I</given-names></name><name name-style="western"><surname>Lawrence</surname><given-names>JF</given-names></name><name name-style="western"><surname>Branham</surname><given-names>MA</given-names></name></person-group> (<year>2010</year>) <article-title><tp:taxon-name><tp:taxon-name-part taxon-name-part-type="family">Rhagophthalmidae</tp:taxon-name-part></tp:taxon-name> Olivier, 1907.</article-title> In: <person-group><name name-style="western"><surname>Leschen</surname><given-names>RAB</given-names></name><name name-style="western"><surname>Beutel</surname><given-names>RG</given-names></name><name name-style="western"><surname>Lawrence</surname><given-names>JF</given-names></name></person-group> (<role>Eds</role>) <issue-title>Coleoptera, Beetles; Volume 2: Morphology and Systematics (Elateroidea, Bostrichiformia, Cucujiformia partim).</issue-title><source>In: Kristensen NP, Beutel RG (Eds) Handbook of Zoology, <tp:taxon-name><tp:taxon-name-part taxon-name-part-type="phylum">Arthropoda</tp:taxon-name-part></tp:taxon-name>: <tp:taxon-name><tp:taxon-name-part taxon-name-part-type="class">Insecta</tp:taxon-name-part></tp:taxon-name>. Walter de Gruyter GmbH and Co KG, Berlin/New York</source>, <fpage>135</fpage>–<lpage>140</lpage>. <ext-link xlink:type="simple" ext-link-type="doi" xlink:href="10.1515/9783110911213.135">https://doi.org/10.1515/9783110911213.135</ext-link></mixed-citation></ref><ref id="B140"><mixed-citation xmlns:xlink="http://www.w3.org/1999/xlink" xlink:type="simple"><person-group><name name-style="western"><surname>Kundrata</surname><given-names>R</given-names></name><name name-style="western"><surname>Bocak</surname><given-names>L</given-names></name></person-group> (<year>2011a</year>) <article-title>Redescription and relationships of <italic><tp:taxon-name><tp:taxon-name-part taxon-name-part-type="genus">Pseudothilmanus</tp:taxon-name-part></tp:taxon-name></italic> Pic (<tp:taxon-name><tp:taxon-name-part taxon-name-part-type="order">Coleoptera</tp:taxon-name-part></tp:taxon-name>: <tp:taxon-name><tp:taxon-name-part taxon-name-part-type="family">Rhagophthalmidae</tp:taxon-name-part></tp:taxon-name>)—a long-term neglected glow-worm beetle genus from the Himalayas.</article-title><source>Zootaxa</source><volume>2794</volume>(<issue>1</issue>): <fpage>57</fpage>–<lpage>62</lpage>. <ext-link xlink:type="simple" ext-link-type="doi" xlink:href="10.11646/zootaxa.2794.1.4">https://doi.org/10.11646/zootaxa.2794.1.4</ext-link></mixed-citation></ref><ref id="B141"><mixed-citation xmlns:xlink="http://www.w3.org/1999/xlink" xlink:type="simple"><person-group><name name-style="western"><surname>Kundrata</surname><given-names>R</given-names></name><name name-style="western"><surname>Bocak</surname><given-names>L</given-names></name></person-group> (<year>2011b</year>) The phylogeny and limits of <tp:taxon-name><tp:taxon-name-part taxon-name-part-type="family">Elateridae</tp:taxon-name-part></tp:taxon-name> (<tp:taxon-name><tp:taxon-name-part taxon-name-part-type="class">Insecta</tp:taxon-name-part></tp:taxon-name>, <tp:taxon-name><tp:taxon-name-part taxon-name-part-type="order">Coleoptera</tp:taxon-name-part></tp:taxon-name>): Is there a common tendency of click beetles to soft-bodiedness and neoteny? Zoologica Scripta 40(4): 364–378. <ext-link xlink:type="simple" ext-link-type="doi" xlink:href="10.1111/j.1463-6409.2011.00476.x">https://doi.org/10.1111/j.1463-6409.2011.00476.x</ext-link></mixed-citation></ref><ref id="B143"><mixed-citation xmlns:xlink="http://www.w3.org/1999/xlink" xlink:type="simple"><person-group><name name-style="western"><surname>Kundrata</surname><given-names>R</given-names></name><name name-style="western"><surname>Bocakova</surname><given-names>M</given-names></name><name name-style="western"><surname>Bocak</surname><given-names>L</given-names></name></person-group> (<year>2013</year>) <article-title>The phylogenetic position of <tp:taxon-name><tp:taxon-name-part taxon-name-part-type="family">Artematopodidae</tp:taxon-name-part></tp:taxon-name> (<tp:taxon-name><tp:taxon-name-part taxon-name-part-type="order">Coleoptera</tp:taxon-name-part></tp:taxon-name>: <tp:taxon-name><tp:taxon-name-part taxon-name-part-type="superfamily">Elateroidea</tp:taxon-name-part></tp:taxon-name>), with description of the first two <italic><tp:taxon-name><tp:taxon-name-part taxon-name-part-type="genus">Eurypogon</tp:taxon-name-part></tp:taxon-name></italic> species from China.</article-title><source>Contributions to Zoology</source><volume>82</volume>(<issue>4</issue>): <fpage>199</fpage>–<lpage>208</lpage>. <ext-link xlink:type="simple" ext-link-type="doi" xlink:href="10.1163/18759866-08204004">https://doi.org/10.1163/18759866-08204004</ext-link></mixed-citation></ref><ref id="B144"><mixed-citation xmlns:xlink="http://www.w3.org/1999/xlink" xlink:type="simple"><person-group><name name-style="western"><surname>Kundrata</surname><given-names>R</given-names></name><name name-style="western"><surname>Bocakova</surname><given-names>M</given-names></name><name name-style="western"><surname>Bocak</surname><given-names>L</given-names></name></person-group> (<year>2014</year>) <article-title>The comprehensive phylogeny of the superfamily <tp:taxon-name><tp:taxon-name-part taxon-name-part-type="superfamily">Elateroidea</tp:taxon-name-part></tp:taxon-name> (<tp:taxon-name><tp:taxon-name-part taxon-name-part-type="order">Coleoptera</tp:taxon-name-part></tp:taxon-name>: <tp:taxon-name><tp:taxon-name-part taxon-name-part-type="infraorder">Elateriformia</tp:taxon-name-part></tp:taxon-name>).</article-title><source>Molecular Phylogenetics and Evolution</source><volume>76</volume>: <fpage>162</fpage>–<lpage>171</lpage>. <ext-link xlink:type="simple" ext-link-type="doi" xlink:href="10.1016/j.ympev.2014.03.012">https://doi.org/10.1016/j.ympev.2014.03.012</ext-link></mixed-citation></ref><ref id="B21"><mixed-citation xmlns:xlink="http://www.w3.org/1999/xlink" xlink:type="simple"><person-group><name name-style="western"><surname>Bocak</surname><given-names>L</given-names></name><name name-style="western"><surname>Kundrata</surname><given-names>R</given-names></name><name name-style="western"><surname>Andújar Fernández</surname><given-names>C</given-names></name><name name-style="western"><surname>Vogler</surname><given-names>AP</given-names></name></person-group> (<year>2016</year>) <article-title>The discovery of <tp:taxon-name><tp:taxon-name-part taxon-name-part-type="family">Iberobaeniidae</tp:taxon-name-part></tp:taxon-name> (<tp:taxon-name><tp:taxon-name-part taxon-name-part-type="order">Coleoptera</tp:taxon-name-part></tp:taxon-name>: <tp:taxon-name><tp:taxon-name-part taxon-name-part-type="superfamily">Elateroidea</tp:taxon-name-part></tp:taxon-name>), a new family of beetles from Spain, with immatures detected by environmental DNA sequencing.</article-title><source>Proceedings of the Royal Society B: Biological Sciences</source><volume>283</volume>(<issue>1830</issue>): <fpage>20152350</fpage>. <ext-link xlink:type="simple" ext-link-type="doi" xlink:href="10.1098/rspb.2015.2350">https://doi.org/10.1098/rspb.2015.2350</ext-link></mixed-citation></ref><ref id="B139"><mixed-citation xmlns:xlink="http://www.w3.org/1999/xlink" xlink:type="simple"><person-group><name name-style="western"><surname>Kovalev</surname><given-names>AV</given-names></name><name name-style="western"><surname>Kirejtshuk</surname><given-names>AG</given-names></name></person-group> (<year>2016</year>) <article-title><italic><tp:taxon-name><tp:taxon-name-part taxon-name-part-type="genus">Asiopsectra</tp:taxon-name-part></tp:taxon-name></italic> gen. n., a second genus of the family <tp:taxon-name><tp:taxon-name-part taxon-name-part-type="family">Brachypsectridae</tp:taxon-name-part></tp:taxon-name> (<tp:taxon-name><tp:taxon-name-part taxon-name-part-type="order">Coleoptera</tp:taxon-name-part></tp:taxon-name>, <tp:taxon-name><tp:taxon-name-part taxon-name-part-type="superfamily">Elateroidea</tp:taxon-name-part></tp:taxon-name>) from the Palaearctic Region.</article-title><source>Insect Systematics &amp; Evolution</source><volume>47</volume>(<issue>3</issue>): <fpage>195</fpage>–<lpage>208</lpage>. <ext-link xlink:type="simple" ext-link-type="doi" xlink:href="10.1163/1876312X-47022140">https://doi.org/10.1163/1876312X-47022140</ext-link></mixed-citation></ref><ref id="B145"><mixed-citation xmlns:xlink="http://www.w3.org/1999/xlink" xlink:type="simple"><person-group><name name-style="western"><surname>Kundrata</surname><given-names>R</given-names></name><name name-style="western"><surname>Gunter</surname><given-names>NL</given-names></name><name name-style="western"><surname>Douglas</surname><given-names>H</given-names></name><name name-style="western"><surname>Bocak</surname><given-names>L</given-names></name></person-group> (<year>2016</year>) <article-title>Next step toward a molecular phylogeny of click-beetles (<tp:taxon-name><tp:taxon-name-part taxon-name-part-type="order">Coleoptera</tp:taxon-name-part></tp:taxon-name>: <tp:taxon-name><tp:taxon-name-part taxon-name-part-type="family">Elateridae</tp:taxon-name-part></tp:taxon-name>): redefinition of <tp:taxon-name><tp:taxon-name-part taxon-name-part-type="subfamily">Pityobiinae</tp:taxon-name-part></tp:taxon-name>, with a description of a new subfamily, <tp:taxon-name><tp:taxon-name-part taxon-name-part-type="subfamily">Parablacinae</tp:taxon-name-part></tp:taxon-name>, from the Australasian Region.</article-title><source>Austral Entomology</source><volume>55</volume>(<issue>3</issue>): <fpage>291</fpage>–<lpage>302</lpage>. <ext-link xlink:type="simple" ext-link-type="doi" xlink:href="10.1111/aen.12185">https://doi.org/10.1111/aen.12185</ext-link></mixed-citation></ref><ref id="B22"><mixed-citation xmlns:xlink="http://www.w3.org/1999/xlink" xlink:type="simple"><person-group><name name-style="western"><surname>Bocak</surname><given-names>L</given-names></name><name name-style="western"><surname>Motyka</surname><given-names>M</given-names></name><name name-style="western"><surname>Bocek</surname><given-names>M</given-names></name><name name-style="western"><surname>Bocakova</surname><given-names>M</given-names></name></person-group> (<year>2018</year>) Incomplete sclerotization and phylogeny: The phylogenetic classification of <italic><tp:taxon-name><tp:taxon-name-part taxon-name-part-type="genus">Plastocerus</tp:taxon-name-part></tp:taxon-name></italic> (<tp:taxon-name><tp:taxon-name-part taxon-name-part-type="order">Coleoptera</tp:taxon-name-part></tp:taxon-name>: <tp:taxon-name><tp:taxon-name-part taxon-name-part-type="superfamily">Elateroidea</tp:taxon-name-part></tp:taxon-name>). PLoS ONE 13(3): e0194026. <ext-link xlink:type="simple" ext-link-type="doi" xlink:href="10.1371/journal.pone.0194026">https://doi.org/10.1371/journal.pone.0194026</ext-link></mixed-citation></ref><ref id="B147"><mixed-citation xmlns:xlink="http://www.w3.org/1999/xlink" xlink:type="simple"><person-group><name name-style="western"><surname>Kundrata</surname><given-names>R</given-names></name><name name-style="western"><surname>Blank</surname><given-names>SM</given-names></name><name name-style="western"><surname>Prosvirov</surname><given-names>AS</given-names></name><name name-style="western"><surname>Sormova</surname><given-names>E</given-names></name><name name-style="western"><surname>Gimmel</surname><given-names>ML</given-names></name><name name-style="western"><surname>Vondráček</surname><given-names>D</given-names></name><name name-style="western"><surname>Kramp</surname><given-names>K</given-names></name></person-group> (<year>2019</year>) <article-title>One less mystery in <tp:taxon-name><tp:taxon-name-part taxon-name-part-type="order">Coleoptera</tp:taxon-name-part></tp:taxon-name> systematics: The position of <tp:taxon-name><tp:taxon-name-part taxon-name-part-type="subfamily">Cydistinae</tp:taxon-name-part></tp:taxon-name> (<tp:taxon-name><tp:taxon-name-part taxon-name-part-type="infraorder">Elateriformia</tp:taxon-name-part></tp:taxon-name><italic>incertae sedis</italic>) resolved by multigene phylogenetic analysis.</article-title><source>Zoological Journal of the Linnean Society</source><volume>187</volume>(<issue>4</issue>): <fpage>1259</fpage>–<lpage>1277</lpage>. <ext-link xlink:type="simple" ext-link-type="doi" xlink:href="10.1093/zoolinnean/zlz104">https://doi.org/10.1093/zoolinnean/zlz104</ext-link></mixed-citation></ref><ref id="B174"><mixed-citation xmlns:xlink="http://www.w3.org/1999/xlink" xlink:type="simple"><person-group><name name-style="western"><surname>Liu</surname><given-names>G-C</given-names></name><name name-style="western"><surname>Dong</surname><given-names>Z-W</given-names></name><name name-style="western"><surname>Hou</surname><given-names>Q-B</given-names></name><name name-style="western"><surname>He</surname><given-names>J-W</given-names></name><name name-style="western"><surname>Zhao</surname><given-names>R-P</given-names></name><name name-style="western"><surname>Wang</surname><given-names>W</given-names></name><name name-style="western"><surname>Li</surname><given-names>X-Y</given-names></name></person-group> (<year>2020</year>) <article-title>Second rhagophthalmid luciferase cloned from Chinese glow-worm <italic><tp:taxon-name><tp:taxon-name-part taxon-name-part-type="genus">Menghuoius</tp:taxon-name-part><tp:taxon-name-part taxon-name-part-type="species">giganteus</tp:taxon-name-part></tp:taxon-name></italic> (<tp:taxon-name><tp:taxon-name-part taxon-name-part-type="family">Rhagophthalmidae</tp:taxon-name-part></tp:taxon-name>: <tp:taxon-name><tp:taxon-name-part taxon-name-part-type="superfamily">Elateroidea</tp:taxon-name-part></tp:taxon-name>).</article-title><source>Photochemistry and Photobiology</source><volume>96</volume>(<issue>1</issue>): <fpage>46</fpage>–<lpage>54</lpage>. <ext-link xlink:type="simple" ext-link-type="doi" xlink:href="10.1111/php.13172">https://doi.org/10.1111/php.13172</ext-link></mixed-citation></ref><ref id="B121"><mixed-citation xmlns:xlink="http://www.w3.org/1999/xlink" xlink:type="simple"><person-group><name name-style="western"><surname>Jeng</surname><given-names>M-L</given-names></name></person-group> (<year>2008</year>) <source>Comprehensive phylogenetics, systematics, and evolution of neoteny of <tp:taxon-name><tp:taxon-name-part taxon-name-part-type="family">Lampyridae</tp:taxon-name-part></tp:taxon-name> (<tp:taxon-name><tp:taxon-name-part taxon-name-part-type="class">Insecta</tp:taxon-name-part></tp:taxon-name>: <tp:taxon-name><tp:taxon-name-part taxon-name-part-type="order">Coleoptera</tp:taxon-name-part></tp:taxon-name>).</source><publisher-name>PhD Thesis</publisher-name>, <publisher-loc>University of Kansas, Lawrence, Kansas, USA</publisher-loc>, <size units="page">388 pp</size>.</mixed-citation></ref><ref id="B250"><mixed-citation xmlns:xlink="http://www.w3.org/1999/xlink" xlink:type="simple"><person-group><name name-style="western"><surname>Roza</surname><given-names>AS</given-names></name></person-group> (<year>2022</year>) Phylogeny and taxonomy of <tp:taxon-name><tp:taxon-name-part taxon-name-part-type="family">Phengodidae</tp:taxon-name-part></tp:taxon-name> (<tp:taxon-name><tp:taxon-name-part taxon-name-part-type="order">Coleoptera</tp:taxon-name-part></tp:taxon-name>: <tp:taxon-name><tp:taxon-name-part taxon-name-part-type="superfamily">Elateroidea</tp:taxon-name-part></tp:taxon-name>). PhD Thesis, Universidade Federal do Rio de Janeiro, Museu Nacional, Brazil, 1–173.</mixed-citation></ref></ref-list></tp:taxon-treatment>
