# Supplementary material for: ﻿Rhagophthalmidae Olivier, 1907 (Coleoptera, Elateroidea): described genera and species, current problems, and prospects for the bioluminescent and paedomorphic beetle lineage
Source: Zookeys. 2022 Nov 1;1126:55–130. doi: 10.3897/zookeys.1126.90233 (PMC9881481; doi:10.3897/zookeys.1126.90233)
Supplement: XML Treatment for Dioptoma [file zookeys.1126.90233-treatment8.xml]

<!DOCTYPE tp:taxon-treatment
  PUBLIC "-//TaxonX//DTD Taxonomic Treatment Publishing DTD v0 20100105//EN" "tax-treatment-NSO.dtd">
<tp:taxon-treatment xmlns:tp="http://www.plazi.org/taxpub"><tp:treatment-meta><kwd-group><label>Taxon classification</label><kwd>
              <named-content content-type="kingdom">Animalia</named-content>
            </kwd><kwd>
              <named-content content-type="order">Coleoptera</named-content>
            </kwd><kwd>
              <named-content content-type="family">Rhagophthalmidae</named-content>
            </kwd></kwd-group><mixed-citation publication-type="journal"><person-group><name><surname>Kundrata</surname><given-names>Robin</given-names></name><name><surname>Hoffmannova</surname><given-names>Johana</given-names></name><name><surname>Hinson</surname><given-names>Kevin R.</given-names></name><name><surname>Keller</surname><given-names>Oliver</given-names></name><name><surname>Packova</surname><given-names>Gabriela</given-names></name></person-group><article-title>﻿<tp:taxon-name><tp:taxon-name-part taxon-name-part-type="family">Rhagophthalmidae</tp:taxon-name-part></tp:taxon-name> Olivier, 1907 (<tp:taxon-name><tp:taxon-name-part taxon-name-part-type="order">Coleoptera</tp:taxon-name-part></tp:taxon-name>, <tp:taxon-name><tp:taxon-name-part taxon-name-part-type="superfamily">Elateroidea</tp:taxon-name-part></tp:taxon-name>): described genera and species, current problems, and prospects for the bioluminescent and paedomorphic beetle lineage</article-title><source>Zookeys</source><day>01</day><month>11</month><year>2022</year><volume>1126</volume><fpage>55</fpage><lpage>130</lpage><pub-id pub-id-type="doi">10.3897/zookeys.1126.90233</pub-id></mixed-citation></tp:treatment-meta><tp:nomenclature><label>﻿Genus</label><tp:taxon-name>
            <object-id xmlns:xlink="http://www.w3.org/1999/xlink" content-type="arpha" xlink:type="simple">53D1C3FD-5D9F-5AE5-8197-1E79BE98F47E</object-id>
            <tp:taxon-name-part taxon-name-part-type="genus" reg="Dioptoma">Dioptoma</tp:taxon-name-part>
          </tp:taxon-name><tp:taxon-authority>Pascoe, 1860</tp:taxon-authority><xref ref-type="fig" rid="F1">Fig. 1A, B</xref><tp:nomenclature-citation-list><tp:nomenclature-citation><tp:taxon-name>
                <tp:taxon-name-part taxon-name-part-type="genus" reg="Dioptoma">Dioptoma</tp:taxon-name-part>
              </tp:taxon-name><comment>Pascoe, 1860: 118. Gender: feminine. Type species. <tp:taxon-name><tp:taxon-name-part taxon-name-part-type="genus" reg="Dioptoma">Dioptoma</tp:taxon-name-part><tp:taxon-name-part taxon-name-part-type="species" reg="adamsii">adamsii</tp:taxon-name-part></tp:taxon-name> Pascoe, 1860; by monotypy.</comment></tp:nomenclature-citation><tp:nomenclature-citation><tp:taxon-name>
                <tp:taxon-name-part taxon-name-part-type="genus" reg="Diaptoma">Diaptoma</tp:taxon-name-part>
              </tp:taxon-name><comment>: <xref ref-type="bibr" rid="B289">Wijekoon et al. 2016</xref>: 70 [unavailable name, incorrect subsequent spelling not in prevailing usage].</comment></tp:nomenclature-citation></tp:nomenclature-citation-list></tp:nomenclature><tp:treatment-sec sec-type="Literature" id="SECID0EJHAI"><title>Literature.</title><p><xref ref-type="bibr" rid="B223">Pascoe (1860</xref>: 118): original description, drawings of male habitus, head, and antenna; <xref ref-type="bibr" rid="B224">Pascoe (1862</xref>: 323): comparison with <italic><tp:taxon-name><tp:taxon-name-part taxon-name-part-type="genus" reg="Ochotyra">Ochotyra</tp:taxon-name-part></tp:taxon-name></italic>; <xref ref-type="bibr" rid="B82">Gerstaecker (1863</xref>: 409): remark; <xref ref-type="bibr" rid="B81">Gemminger (1869</xref>: 1647): catalogue; <xref ref-type="bibr" rid="B84">Gorham (1880</xref>: 66): remark; <xref ref-type="bibr" rid="B85">Gorham (1881</xref>: 63): remark; <xref ref-type="bibr" rid="B216">Olivier (1885</xref>: 372): remark; <xref ref-type="bibr" rid="B90">Gorham (1890</xref>: 550): catalogue; <xref ref-type="bibr" rid="B91">Gorham (1895</xref>: 309): redescription; <xref ref-type="bibr" rid="B260">Sharp (1899</xref>: 251): remark; <xref ref-type="bibr" rid="B92">Gorham (1903</xref>: 330): distributional note; <xref ref-type="bibr" rid="B218">Olivier (1907</xref>: 63): catalogue; <xref ref-type="bibr" rid="B75">Gahan (1908a</xref>: xlviii): remark; <xref ref-type="bibr" rid="B76">Gahan (1908b</xref>: 205): remark; <xref ref-type="bibr" rid="B220">Olivier (1910</xref>: 1): catalogue; <xref ref-type="bibr" rid="B222">Olivier (1912</xref>: 467): remark; <xref ref-type="bibr" rid="B194">Morice (1913</xref>: cxviii): introduction of a new species attributed to Gahan; <xref ref-type="bibr" rid="B95">Green (1913</xref>: 718): male and female morphology, bioluminescence, drawing of male habitus; <xref ref-type="bibr" rid="B186">McDermott (1914</xref>: 304): remark; <xref ref-type="bibr" rid="B15">Blair (1915a</xref>: 413): bioluminescence; <xref ref-type="bibr" rid="B16">Blair (1915b</xref>: 191): bioluminescence; <xref ref-type="bibr" rid="B17">Blair (1915c</xref>: 37): bioluminescence, morphology; <xref ref-type="bibr" rid="B94">Gravely (1915</xref>: 502): remark; <xref ref-type="bibr" rid="B37">Bugnion (1916</xref>: 83): remark; <xref ref-type="bibr" rid="B228">Pic (1916</xref>: 8): species description; <xref ref-type="bibr" rid="B181">Lucas (1920</xref>: 241): catalogue; <xref ref-type="bibr" rid="B38">Bugnion (1929</xref>: 4): remark; <xref ref-type="bibr" rid="B35">Brues (1941</xref>: 41): remark; <xref ref-type="bibr" rid="B102">Harvey (1952</xref>: 392): remark; <xref ref-type="bibr" rid="B103">Harvey (1955</xref>: 19): checklist, bioluminescence; <xref ref-type="bibr" rid="B12">Bess (1956</xref>: 25): remark; <xref ref-type="bibr" rid="B187">McDermott (1964</xref>: 50): revision; <xref ref-type="bibr" rid="B188">McDermott (1966</xref>: 122): catalogue; <xref ref-type="bibr" rid="B192">Mikšić and Mikšić (1966</xref>: 32): remark; <xref ref-type="bibr" rid="B175">Lloyd (1971</xref>: 101): remark, drawing of male habitus with distribution of luminous organs; <xref ref-type="bibr" rid="B55">Crowson (1972</xref>: 52): remark; <xref ref-type="bibr" rid="B226">Paulus (1975</xref>: 78): remark; <xref ref-type="bibr" rid="B108">Herring (1978</xref>: 471): checklist; <xref ref-type="bibr" rid="B176">Lloyd (1978</xref>: 252): remark, drawing of male habitus with distribution of luminous organs; <xref ref-type="bibr" rid="B177">Lloyd (1979</xref>: 302): remark; <xref ref-type="bibr" rid="B204">Ohba (1980</xref>: 14): remark; <xref ref-type="bibr" rid="B56">Crowson (1981</xref>: 314): remark, drawing of male habitus with distribution of luminous organs; <xref ref-type="bibr" rid="B263">Sivinski (1981</xref>: 168): remark; <xref ref-type="bibr" rid="B178">Lloyd (1983</xref>: 136): remark, bioluminescence; <xref ref-type="bibr" rid="B113">Hoffmann (1984</xref>: 230): remark; <xref ref-type="bibr" rid="B109">Herring (1987</xref>: 158): checklist; <xref ref-type="bibr" rid="B48">Cicero (1988</xref>: 148): remark; <xref ref-type="bibr" rid="B278">Viviani and Bechara (1993</xref>: 615): remark; <xref ref-type="bibr" rid="B299">Wittmer and Ohba (1994</xref>: 342): remark; <xref ref-type="bibr" rid="B157">Lawrence and Newton (1995</xref>: 857): catalogue, remark; <xref ref-type="bibr" rid="B32">Branham (1996</xref>: 18): remark; <xref ref-type="bibr" rid="B212">Ohba et al. (1996a</xref>: 17): remark; <xref ref-type="bibr" rid="B279">Viviani and Bechara (1997</xref>: 389): remark; <xref ref-type="bibr" rid="B264">Sivinski et al. (1998</xref>: 29): remark; <xref ref-type="bibr" rid="B128">Kawashima (2000</xref>: 131): remark; <xref ref-type="bibr" rid="B33">Branham and Wenzel (2001</xref>: 566): phylogeny; <xref ref-type="bibr" rid="B201">O’Keefe (2002</xref>: 182): remark; <xref ref-type="bibr" rid="B34">Branham and Wenzel (2003</xref>: 5): phylogeny; <xref ref-type="bibr" rid="B168">Li et al. (2008a</xref>: 259): remark; <xref ref-type="bibr" rid="B169">Li et al. (2008b</xref>: 495): review; <xref ref-type="bibr" rid="B165">Li and Liang (2008</xref>: 111): remark; <xref ref-type="bibr" rid="B24">Bogahawatta et al. (2009</xref>: 1): remark; <xref ref-type="bibr" rid="B268">Suzuki and Kobayashi (2009</xref>: 30): remark; <xref ref-type="bibr" rid="B46">Chen et al. (2010</xref>: 196): remark; <xref ref-type="bibr" rid="B133">Kawashima et al. (2010</xref>: 135): book chapter; <xref ref-type="bibr" rid="B140">Kundrata and Bocak (2011a</xref>: 57): remark; <xref ref-type="bibr" rid="B203">Oba et al. (2011</xref>: 777): remark; <xref ref-type="bibr" rid="B289">Wijekoon et al. (2016</xref>: 70): checklist [as <italic><tp:taxon-name><tp:taxon-name-part taxon-name-part-type="genus" reg="Diaptoma">Diaptoma</tp:taxon-name-part></tp:taxon-name></italic> [sic!]]; <xref ref-type="bibr" rid="B174">Liu et al. (2020</xref>: 46): remark. In addition to the aforementioned literature, this genus was included in PhD theses by <xref ref-type="bibr" rid="B121">Jeng (2008)</xref> and <xref ref-type="bibr" rid="B250">Roza (2022)</xref>.</p></tp:treatment-sec><tp:treatment-sec sec-type="remarks" id="SECID0EZQAI"><title>Remarks.</title><p>This genus currently contains two described species from Bangladesh, India, and Sri Lanka. Males are characterized by short antennae and deeply emarginate eyes, each with a smaller upper portion and a larger lower portion (Fig. <xref ref-type="fig" rid="F1">1B</xref>). Regarding the gender of <italic><tp:taxon-name><tp:taxon-name-part taxon-name-part-type="genus" reg="Dioptoma">Dioptoma</tp:taxon-name-part></tp:taxon-name></italic>, <xref ref-type="bibr" rid="B223">Pascoe (1860)</xref> treated it as feminine and since the name is not a Greek noun, here we follow Pascoe’s decision.</p></tp:treatment-sec><tp:treatment-sec><!--Section generated to contain objects referenced in tp:taxon-treatment.--><fig id="F1" position="float" orientation="portrait"><object-id xmlns:xlink="http://www.w3.org/1999/xlink" content-type="doi" xlink:type="simple">10.3897/zookeys.1126.90233.figure1</object-id><object-id xmlns:xlink="http://www.w3.org/1999/xlink" content-type="arpha" xlink:type="simple">7D1EC203-3653-5A95-9D7A-4B84DA90A78A</object-id><label>Figure 1.</label><caption><p>Morphology of <tp:taxon-name><tp:taxon-name-part taxon-name-part-type="family">Rhagophthalmidae</tp:taxon-name-part></tp:taxon-name><bold>A</bold> habitus of <italic><tp:taxon-name><tp:taxon-name-part taxon-name-part-type="genus" reg="Dioptoma">Dioptoma</tp:taxon-name-part><tp:taxon-name-part taxon-name-part-type="species" reg="adamsii">adamsii</tp:taxon-name-part></tp:taxon-name></italic> from Sri Lanka (syntype of <italic><tp:taxon-name><tp:taxon-name-part taxon-name-part-type="genus" reg="Dioptoma">D.</tp:taxon-name-part><tp:taxon-name-part taxon-name-part-type="species" reg="greeni">greeni</tp:taxon-name-part></tp:taxon-name></italic>), female, <abbrev xmlns:xlink="http://www.w3.org/1999/xlink" xlink:title="Natural History Museum, London" id="ABBRID0ESLAC" xlink:type="simple">NHMUK</abbrev>, dorsal view <bold>B</bold> head of <italic><tp:taxon-name><tp:taxon-name-part taxon-name-part-type="genus" reg="Dioptoma">Dioptoma</tp:taxon-name-part><tp:taxon-name-part taxon-name-part-type="species" reg="adamsii">adamsii</tp:taxon-name-part></tp:taxon-name></italic> from Sri Lanka, male, <abbrev xmlns:xlink="http://www.w3.org/1999/xlink" xlink:title="Natural History Museum, London" id="ABBRID0EDMAC" xlink:type="simple">NHMUK</abbrev>, frontal view <bold>C</bold> head and pronotum of <italic><tp:taxon-name><tp:taxon-name-part taxon-name-part-type="genus" reg="Diplocladon">Diplocladon</tp:taxon-name-part><tp:taxon-name-part taxon-name-part-type="species" reg="hasseltii">hasseltii</tp:taxon-name-part><tp:taxon-name-part taxon-name-part-type="subspecies" reg="hasseltii">hasseltii</tp:taxon-name-part></tp:taxon-name></italic> from Indonesia, male, SDEI, dorsal view <bold>D</bold> habitus of <italic><tp:taxon-name><tp:taxon-name-part taxon-name-part-type="genus" reg="Falsophrixothrix">Falsophrixothrix</tp:taxon-name-part></tp:taxon-name></italic> sp. from Indonesia, male, <abbrev xmlns:xlink="http://www.w3.org/1999/xlink" xlink:title="Natural History Museum, London" id="ABBRID0EBNAC" xlink:type="simple">NHMUK</abbrev>, dorsal view <bold>E</bold> head and pronotum of <italic><tp:taxon-name><tp:taxon-name-part taxon-name-part-type="genus" reg="Rhagophthalmus">Rhagophthalmus</tp:taxon-name-part></tp:taxon-name></italic> sp. from China, male, first author’s collection, lateral view <bold>F</bold> habitus of <italic><tp:taxon-name><tp:taxon-name-part taxon-name-part-type="genus" reg="Rhagophthalmus">Rhagophthalmus</tp:taxon-name-part></tp:taxon-name></italic> sp. from China, male, first author’s collection, dorsal view. Scale bars: 5.0 mm (<bold>A, F</bold>); 1.0 mm (<bold>B, E</bold>); 2.0 mm (<bold>C, D</bold>).</p></caption><graphic xmlns:xlink="http://www.w3.org/1999/xlink" xlink:href="zookeys-1126-055_article-90233__-g001.jpg" position="float" orientation="portrait" xlink:type="simple" id="oo_764389.jpg"><uri content-type="original_file" xlink:type="simple">https://binary.pensoft.net/fig/764389</uri></graphic></fig></tp:treatment-sec><ref-list><ref id="B289"><mixed-citation xmlns:xlink="http://www.w3.org/1999/xlink" xlink:type="simple"><person-group><name name-style="western"><surname>Wijekoon</surname><given-names>WMCD</given-names></name><name name-style="western"><surname>Wegiriya</surname><given-names>HCE</given-names></name><name name-style="western"><surname>Bogahawatta</surname><given-names>CNL</given-names></name></person-group> (<year>2016</year>) <article-title>Systematic revision of the repository collection of <tp:taxon-name><tp:taxon-name-part taxon-name-part-type="superfamily">Canthoroidea</tp:taxon-name-part></tp:taxon-name> in the Department of National Museums, Colombo, Sri Lanka (<tp:taxon-name><tp:taxon-name-part taxon-name-part-type="order">Coleoptera</tp:taxon-name-part></tp:taxon-name>: <tp:taxon-name><tp:taxon-name-part taxon-name-part-type="family">Antharidae</tp:taxon-name-part></tp:taxon-name>, <tp:taxon-name><tp:taxon-name-part taxon-name-part-type="family">Lampyridae</tp:taxon-name-part></tp:taxon-name>, <tp:taxon-name><tp:taxon-name-part taxon-name-part-type="family">Lycidae</tp:taxon-name-part></tp:taxon-name>, <tp:taxon-name><tp:taxon-name-part taxon-name-part-type="family">Rhagophthalmidae</tp:taxon-name-part></tp:taxon-name>).</article-title><source>Ceylon Journal of Science</source><volume>45</volume>(<issue>1</issue>): <fpage>67</fpage>–<lpage>74</lpage>. <ext-link xlink:type="simple" ext-link-type="doi" xlink:href="10.4038/cjs.v45i1.7365">https://doi.org/10.4038/cjs.v45i1.7365</ext-link></mixed-citation></ref><ref id="B223"><mixed-citation xmlns:xlink="http://www.w3.org/1999/xlink" xlink:type="simple"><person-group><name name-style="western"><surname>Pascoe</surname><given-names>FP</given-names></name></person-group> (<year>1860</year>) <article-title>Notices of new or little known genera and species of <tp:taxon-name><tp:taxon-name-part taxon-name-part-type="order">Coleoptera</tp:taxon-name-part></tp:taxon-name>. Part II.</article-title><source>Journal of Entomology</source><volume>1</volume>: <fpage>98</fpage>–<lpage>132</lpage>. [plates V–VIII.]</mixed-citation></ref><ref id="B224"><mixed-citation xmlns:xlink="http://www.w3.org/1999/xlink" xlink:type="simple"><person-group><name name-style="western"><surname>Pascoe</surname><given-names>FP</given-names></name></person-group> (<year>1862</year>) <article-title>Notices of new or little known genera and species of <tp:taxon-name><tp:taxon-name-part taxon-name-part-type="order">Coleoptera</tp:taxon-name-part></tp:taxon-name>. Part III.</article-title><source>Journal of Entomology</source><volume>1</volume>: <fpage>319</fpage>–<lpage>370</lpage>.</mixed-citation></ref><ref id="B82"><mixed-citation xmlns:xlink="http://www.w3.org/1999/xlink" xlink:type="simple"><person-group><name name-style="western"><surname>Gerstaecker</surname><given-names>A</given-names></name></person-group> (<year>1863</year>) <article-title>Bericht über die wissenschaftlichen Leistungen im Gebiete der Entomologie während des Jahres 1862.</article-title><source>Archiv für Naturgeschichte</source><volume>29</volume>: <fpage>315</fpage>–<lpage>598</lpage>.</mixed-citation></ref><ref id="B81"><mixed-citation xmlns:xlink="http://www.w3.org/1999/xlink" xlink:type="simple"><person-group><name name-style="western"><surname>Gemminger</surname><given-names>M</given-names></name></person-group> (<year>1869</year>) <article-title>Tom VI. <tp:taxon-name><tp:taxon-name-part taxon-name-part-type="family">Rhipidoceridae</tp:taxon-name-part></tp:taxon-name>, <tp:taxon-name><tp:taxon-name-part taxon-name-part-type="family">Dascillidae</tp:taxon-name-part></tp:taxon-name>, <tp:taxon-name><tp:taxon-name-part taxon-name-part-type="family">Malacodermidae</tp:taxon-name-part></tp:taxon-name>, <tp:taxon-name><tp:taxon-name-part taxon-name-part-type="family">Cleridae</tp:taxon-name-part></tp:taxon-name>, <tp:taxon-name><tp:taxon-name-part taxon-name-part-type="family">Lymexylonidae</tp:taxon-name-part></tp:taxon-name>, <tp:taxon-name><tp:taxon-name-part taxon-name-part-type="family">Cupesidae</tp:taxon-name-part></tp:taxon-name>, <tp:taxon-name><tp:taxon-name-part taxon-name-part-type="family">Ptinidae</tp:taxon-name-part></tp:taxon-name>, <tp:taxon-name><tp:taxon-name-part taxon-name-part-type="family">Bostrychidae</tp:taxon-name-part></tp:taxon-name>, <tp:taxon-name><tp:taxon-name-part taxon-name-part-type="family">Cioidae</tp:taxon-name-part></tp:taxon-name>.</article-title> In: <person-group><name name-style="western"><surname>Gemminger</surname><given-names>M</given-names></name><name name-style="western"><surname>Harold</surname><given-names>B</given-names></name></person-group> (<role>Eds</role>) <issue-title>Catalogus Coleopterorum hucusque descriptorum synonymicus et systematicus.</issue-title><source>E. H. Gummi, Monachii</source>, <fpage>1609</fpage>–<lpage>1800</lpage>. <ext-link xlink:type="simple" ext-link-type="doi" xlink:href="10.5962/bhl.title.9089">https://doi.org/10.5962/bhl.title.9089</ext-link></mixed-citation></ref><ref id="B84"><mixed-citation xmlns:xlink="http://www.w3.org/1999/xlink" xlink:type="simple"><person-group><name name-style="western"><surname>Gorham</surname><given-names>HS</given-names></name></person-group> (<year>1880</year>) <article-title>On the structure of the <tp:taxon-name><tp:taxon-name-part taxon-name-part-type="family">Lampyridae</tp:taxon-name-part></tp:taxon-name>, with reference to their phosphorescence.</article-title><source>The Transactions of the Entomological Society of London</source><volume>1880</volume>: <fpage>63</fpage>–<lpage>67</lpage>.</mixed-citation></ref><ref id="B85"><mixed-citation xmlns:xlink="http://www.w3.org/1999/xlink" xlink:type="simple"><person-group><name name-style="western"><surname>Gorham</surname><given-names>HS</given-names></name></person-group> (<year>1881</year>) Biologia Centrali-Americana. <tp:taxon-name><tp:taxon-name-part taxon-name-part-type="class">Insecta</tp:taxon-name-part></tp:taxon-name>. <tp:taxon-name><tp:taxon-name-part taxon-name-part-type="order">Coleoptera</tp:taxon-name-part></tp:taxon-name>. Vol. III. Part 2. Malacodermata. Taylor and Francis, London, xii + 372 pp. [+ 13 pls.]</mixed-citation></ref><ref id="B216"><mixed-citation xmlns:xlink="http://www.w3.org/1999/xlink" xlink:type="simple"><person-group><name name-style="western"><surname>Olivier</surname><given-names>E</given-names></name></person-group> (<year>1885</year>) Catalogue des Lampyrides faisant partie des collections du Musée civique de Gênes. Annali del Museo Civico di Storia Naturale di Genova Serie 2 22: 333–374.</mixed-citation></ref><ref id="B90"><mixed-citation xmlns:xlink="http://www.w3.org/1999/xlink" xlink:type="simple"><person-group><name name-style="western"><surname>Gorham</surname><given-names>HS</given-names></name></person-group> (<year>1890</year>) <article-title>XVI. Notes on the species of the families <tp:taxon-name><tp:taxon-name-part taxon-name-part-type="family">Lycidae</tp:taxon-name-part></tp:taxon-name> and <tp:taxon-name><tp:taxon-name-part taxon-name-part-type="family">Lampyridae</tp:taxon-name-part></tp:taxon-name>, contained in the Imperial Museum of Calcutta, with descriptions of new species, and a list of the species at present described from India.</article-title><source>The Transactions of the Entomological Society of London</source><volume>1890</volume>: <fpage>541</fpage>–<lpage>550</lpage>. <ext-link xlink:type="simple" ext-link-type="doi" xlink:href="10.1111/j.1365-2311.1890.tb02707.x">https://doi.org/10.1111/j.1365-2311.1890.tb02707.x</ext-link></mixed-citation></ref><ref id="B91"><mixed-citation xmlns:xlink="http://www.w3.org/1999/xlink" xlink:type="simple"><person-group><name name-style="western"><surname>Gorham</surname><given-names>HS</given-names></name></person-group> (<year>1895</year>) <article-title>List of the <tp:taxon-name><tp:taxon-name-part taxon-name-part-type="order">Coleoptera</tp:taxon-name-part></tp:taxon-name> in the collection of H. E. Andrewes, Esq., from India and Burma, with descriptions of new species and notes. Families: Malacodermata, <tp:taxon-name><tp:taxon-name-part taxon-name-part-type="family">Erotylidae</tp:taxon-name-part></tp:taxon-name>, <tp:taxon-name><tp:taxon-name-part taxon-name-part-type="family">Endomychidae</tp:taxon-name-part></tp:taxon-name>.</article-title><source>Annales de la Société Entomologique de Belgique</source><volume>39</volume>: <fpage>293</fpage>–<lpage>330</lpage>.</mixed-citation></ref><ref id="B260"><mixed-citation xmlns:xlink="http://www.w3.org/1999/xlink" xlink:type="simple"><person-group><name name-style="western"><surname>Sharp</surname><given-names>D</given-names></name></person-group> (<year>1899</year>) <source>Insects. Part II. <tp:taxon-name><tp:taxon-name-part taxon-name-part-type="order">Hymenoptera</tp:taxon-name-part></tp:taxon-name> continued (<tp:taxon-name><tp:taxon-name-part taxon-name-part-type="suborder">Tubulifera</tp:taxon-name-part></tp:taxon-name> and <tp:taxon-name><tp:taxon-name-part taxon-name-part-type="infraorder">Aculeata</tp:taxon-name-part></tp:taxon-name>), <tp:taxon-name><tp:taxon-name-part taxon-name-part-type="order">Coleoptera</tp:taxon-name-part></tp:taxon-name>, <tp:taxon-name><tp:taxon-name-part taxon-name-part-type="order">Strepsiptera</tp:taxon-name-part></tp:taxon-name>, <tp:taxon-name><tp:taxon-name-part taxon-name-part-type="order">Lepidoptera</tp:taxon-name-part></tp:taxon-name>, <tp:taxon-name><tp:taxon-name-part taxon-name-part-type="order">Diptera</tp:taxon-name-part></tp:taxon-name>, <tp:taxon-name><tp:taxon-name-part taxon-name-part-type="other">Aphaniptera</tp:taxon-name-part></tp:taxon-name>, <tp:taxon-name><tp:taxon-name-part taxon-name-part-type="order">Thysanoptera</tp:taxon-name-part></tp:taxon-name>, <tp:taxon-name><tp:taxon-name-part taxon-name-part-type="order">Hemiptera</tp:taxon-name-part></tp:taxon-name>, <tp:taxon-name><tp:taxon-name-part taxon-name-part-type="suborder">Anoplura</tp:taxon-name-part></tp:taxon-name>.</source><publisher-name>Macmillan &amp; Co.</publisher-name>, <publisher-loc>London</publisher-loc>, <size units="page">626 pp</size>. [reprinted 1901 and 1909]</mixed-citation></ref><ref id="B92"><mixed-citation xmlns:xlink="http://www.w3.org/1999/xlink" xlink:type="simple"><person-group><name name-style="western"><surname>Gorham</surname><given-names>HS</given-names></name></person-group> (<year>1903</year>) <article-title>On <tp:taxon-name><tp:taxon-name-part taxon-name-part-type="order">Coleoptera</tp:taxon-name-part></tp:taxon-name> collected in India by MM. H.-E. and H.-L. Andrewes. Families Malacodermata, <tp:taxon-name><tp:taxon-name-part taxon-name-part-type="family">Erotylidae</tp:taxon-name-part></tp:taxon-name>, <tp:taxon-name><tp:taxon-name-part taxon-name-part-type="family">Endomychidae</tp:taxon-name-part></tp:taxon-name> and <tp:taxon-name><tp:taxon-name-part taxon-name-part-type="family">Coccinellidae</tp:taxon-name-part></tp:taxon-name>.</article-title><source>Annales de la Société Entomologique de Belgique</source><volume>47</volume>: <fpage>323</fpage>–<lpage>330</lpage>.</mixed-citation></ref><ref id="B218"><mixed-citation xmlns:xlink="http://www.w3.org/1999/xlink" xlink:type="simple"><person-group><name name-style="western"><surname>Olivier</surname><given-names>E</given-names></name></person-group> (<year>1907</year>) 53me Fascicule. <tp:taxon-name><tp:taxon-name-part taxon-name-part-type="order">Coleoptera</tp:taxon-name-part></tp:taxon-name>. Fam. <tp:taxon-name><tp:taxon-name-part taxon-name-part-type="family">Lampyridae</tp:taxon-name-part></tp:taxon-name>. In: Genera Insectorum. Vol. VIII. Verteneuil &amp; Desmet, Bruxelles, Belgium, 1–74.</mixed-citation></ref><ref id="B75"><mixed-citation xmlns:xlink="http://www.w3.org/1999/xlink" xlink:type="simple"><person-group><name name-style="western"><surname>Gahan</surname><given-names>CJ</given-names></name></person-group> (<year>1908a</year>) <tp:taxon-name><tp:taxon-name-part taxon-name-part-type="family">Lampyridae</tp:taxon-name-part></tp:taxon-name> from Ceylon. The Transactions of the Entomological Society of London 1908: xlviii.</mixed-citation></ref><ref id="B76"><mixed-citation xmlns:xlink="http://www.w3.org/1999/xlink" xlink:type="simple"><person-group><name name-style="western"><surname>Gahan</surname><given-names>CJ</given-names></name></person-group> (<year>1908b</year>) Entomological Society of London Report. Entomologist 41: 205.</mixed-citation></ref><ref id="B220"><mixed-citation xmlns:xlink="http://www.w3.org/1999/xlink" xlink:type="simple"><person-group><name name-style="western"><surname>Olivier</surname><given-names>E</given-names></name></person-group> (<year>1910</year>) <article-title><tp:taxon-name><tp:taxon-name-part taxon-name-part-type="family">Rhagophthalmidae</tp:taxon-name-part></tp:taxon-name>, <tp:taxon-name><tp:taxon-name-part taxon-name-part-type="family">Drilidae</tp:taxon-name-part></tp:taxon-name>.</article-title> In: <person-group><name name-style="western"><surname>Junk</surname><given-names>W</given-names></name><name name-style="western"><surname>Schenkling</surname><given-names>S</given-names></name></person-group> (<role>Eds</role>) <issue-title>Coleopterorum Catalogus, pars 10.</issue-title><source>W. Junk, Berlin, Germany</source>, <fpage>1</fpage>–<lpage>10</lpage>. <ext-link xlink:type="simple" ext-link-type="doi" xlink:href="10.1007/978-94-011-9697-0_1">https://doi.org/10.1007/978-94-011-9697-0_1</ext-link></mixed-citation></ref><ref id="B222"><mixed-citation xmlns:xlink="http://www.w3.org/1999/xlink" xlink:type="simple"><person-group><name name-style="western"><surname>Olivier</surname><given-names>E</given-names></name></person-group> (<year>1912</year>) <article-title>Revision du genre <italic><tp:taxon-name><tp:taxon-name-part taxon-name-part-type="genus">Rhagophthalmus</tp:taxon-name-part></tp:taxon-name></italic> (Col. Lampyr.) et descriptions d’espèces nouvelles.</article-title><source>Annales de la Société entomologique de France</source><volume>80</volume> [<issue>1911</issue>]: <fpage>467</fpage>–<lpage>472</lpage>.</mixed-citation></ref><ref id="B194"><mixed-citation xmlns:xlink="http://www.w3.org/1999/xlink" xlink:type="simple"><person-group><name name-style="western"><surname>Morice</surname><given-names>FD</given-names></name></person-group> (<year>1913</year>) The Proceedings of the Entomological Society of London for the year 1912, Wednesday, November 6<sup>th</sup>, 1912. Transactions of the Entomological Society of London 1912/1913 [1912]: civ–cxviii.</mixed-citation></ref><ref id="B95"><mixed-citation xmlns:xlink="http://www.w3.org/1999/xlink" xlink:type="simple"><person-group><name name-style="western"><surname>Green</surname><given-names>EE</given-names></name></person-group> (<year>1913</year>) On some luminous <tp:taxon-name><tp:taxon-name-part taxon-name-part-type="order">Coleoptera</tp:taxon-name-part></tp:taxon-name> from Ceylon. Transactions of the Entomological Society of London 1912/1913 [1912]: 717–719. <ext-link xlink:type="simple" ext-link-type="doi" xlink:href="10.1111/j.1365-2311.1913.tb03114.x">https://doi.org/10.1111/j.1365-2311.1913.tb03114.x</ext-link></mixed-citation></ref><ref id="B186"><mixed-citation xmlns:xlink="http://www.w3.org/1999/xlink" xlink:type="simple"><person-group><name name-style="western"><surname>McDermott</surname><given-names>FA</given-names></name></person-group> (<year>1914</year>) <article-title>The ecologic relations of the photogenic function among insects.</article-title><source>Zeitschrift für wissenschaftliche Insektenbiologie</source><volume>10</volume>: <fpage>303</fpage>–<lpage>307</lpage>. <ext-link xlink:type="simple" ext-link-type="doi" xlink:href="10.1007/BF02087204">https://doi.org/10.1007/BF02087204</ext-link></mixed-citation></ref><ref id="B15"><mixed-citation xmlns:xlink="http://www.w3.org/1999/xlink" xlink:type="simple"><person-group><name name-style="western"><surname>Blair</surname><given-names>KG</given-names></name></person-group> (<year>1915a</year>) <article-title>Luminous insects.</article-title><source>Nature</source><volume>96</volume>(<issue>2406</issue>): <fpage>411</fpage>–<lpage>415</lpage>. <ext-link xlink:type="simple" ext-link-type="doi" xlink:href="10.1038/096411a0">https://doi.org/10.1038/096411a0</ext-link></mixed-citation></ref><ref id="B16"><mixed-citation xmlns:xlink="http://www.w3.org/1999/xlink" xlink:type="simple"><person-group><name name-style="western"><surname>Blair</surname><given-names>KG</given-names></name></person-group> (<year>1915b</year>) <article-title>Fireflies and glow-worms and their light.</article-title><source>The Journal of the Natural History Society of Siam</source><volume>1</volume>: <fpage>188</fpage>–<lpage>195</lpage>.</mixed-citation></ref><ref id="B17"><mixed-citation xmlns:xlink="http://www.w3.org/1999/xlink" xlink:type="simple"><person-group><name name-style="western"><surname>Blair</surname><given-names>KG</given-names></name></person-group> (<year>1915c</year>) <article-title>Luminous insects.</article-title><source>Proceedings of the South London Entomological &amp; Natural History Society</source><volume>1914</volume> [<issue>1915</issue>]: <fpage>31</fpage>–<lpage>45</lpage>.</mixed-citation></ref><ref id="B94"><mixed-citation xmlns:xlink="http://www.w3.org/1999/xlink" xlink:type="simple"><person-group><name name-style="western"><surname>Gravely</surname><given-names>FH</given-names></name></person-group> (<year>1915</year>) <article-title>Notes on the habits of Indian insects, myriapods and arachnids.</article-title><source>Records of the Indian Museum</source><volume>11</volume>: <fpage>483</fpage>–<lpage>539</lpage>. <ext-link xlink:type="simple" ext-link-type="doi" xlink:href="10.26515/rzsi/v11/i6/1915/163052">https://doi.org/10.26515/rzsi/v11/i6/1915/163052</ext-link></mixed-citation></ref><ref id="B37"><mixed-citation xmlns:xlink="http://www.w3.org/1999/xlink" xlink:type="simple"><person-group><name name-style="western"><surname>Bugnion</surname><given-names>E</given-names></name></person-group> (<year>1916</year>) <article-title>Les Insectes phosphorescents.</article-title><source>Bulletin de la Murithienne societe Valaisanne des sciences naturelles</source><volume>39</volume>: <fpage>82</fpage>–<lpage>124</lpage>.</mixed-citation></ref><ref id="B228"><mixed-citation xmlns:xlink="http://www.w3.org/1999/xlink" xlink:type="simple"><person-group><name name-style="western"><surname>Pic</surname><given-names>M</given-names></name></person-group> (<year>1916</year>) <article-title>Diagnoses génériques et spécifiques.</article-title><source>Mélanges Exotico-Entomologiques</source><volume>18</volume>: <fpage>2</fpage>–<lpage>20</lpage>.</mixed-citation></ref><ref id="B181"><mixed-citation xmlns:xlink="http://www.w3.org/1999/xlink" xlink:type="simple"><person-group><name name-style="western"><surname>Lucas</surname><given-names>R</given-names></name></person-group> (<year>1920</year>) <source>Catalogus alphabeticus generum et subgenerum Coleopterorum orbis terrarum totius. Pars 1. Nicolaische Verlags-Buchhandlung R.</source><publisher-name>Stricker</publisher-name>, <publisher-loc>Berlin</publisher-loc>, <size units="page">696 pp</size>.</mixed-citation></ref><ref id="B38"><mixed-citation xmlns:xlink="http://www.w3.org/1999/xlink" xlink:type="simple"><person-group><name name-style="western"><surname>Bugnion</surname><given-names>E</given-names></name></person-group> (<year>1929</year>) Le ver-luisant provençal et la luciole niçoise. Mémoire Supplément au “Riviera scientifique”. Association des Naturalistes de Nice et des Alpes-Maritimes, Nice, France, 1–131.</mixed-citation></ref><ref id="B35"><mixed-citation xmlns:xlink="http://www.w3.org/1999/xlink" xlink:type="simple"><person-group><name name-style="western"><surname>Brues</surname><given-names>CT</given-names></name></person-group> (<year>1941</year>) <article-title>Characteristics of the larviform female of the Lampyrid beetle, <italic><tp:taxon-name><tp:taxon-name-part taxon-name-part-type="genus">Lamprophorus</tp:taxon-name-part></tp:taxon-name></italic>.</article-title><source>Psyche</source><volume>48</volume>(<issue>1</issue>): <fpage>41</fpage>–<lpage>44</lpage>. <ext-link xlink:type="simple" ext-link-type="doi" xlink:href="10.1155/1941/60591">https://doi.org/10.1155/1941/60591</ext-link></mixed-citation></ref><ref id="B102"><mixed-citation xmlns:xlink="http://www.w3.org/1999/xlink" xlink:type="simple"><person-group><name name-style="western"><surname>Harvey</surname><given-names>EN</given-names></name></person-group> (<year>1952</year>) <article-title><tp:taxon-name><tp:taxon-name-part taxon-name-part-type="order">Coleoptera</tp:taxon-name-part></tp:taxon-name>.</article-title> In: <person-group><name name-style="western"><surname>Harvey</surname><given-names>EN</given-names></name></person-group> (<role>Ed.</role>) <issue-title>Bioluminescence.</issue-title><source>Academic Press, New York</source>, <fpage>389</fpage>–<lpage>471</lpage>.</mixed-citation></ref><ref id="B103"><mixed-citation xmlns:xlink="http://www.w3.org/1999/xlink" xlink:type="simple"><person-group><name name-style="western"><surname>Harvey</surname><given-names>EN</given-names></name></person-group> (<year>1955</year>) <article-title>Survey of luminous organisms: Problems and prospects.</article-title> In: <person-group><name name-style="western"><surname>Johnson</surname><given-names>FH</given-names></name></person-group> (<role>Ed.</role>) <issue-title>The luminescense of biological systems.</issue-title><source>AAAS, Washington DC</source>, <fpage>1</fpage>–<lpage>24</lpage>.</mixed-citation></ref><ref id="B12"><mixed-citation xmlns:xlink="http://www.w3.org/1999/xlink" xlink:type="simple"><person-group><name name-style="western"><surname>Bess</surname><given-names>HA</given-names></name></person-group> (<year>1956</year>) <article-title>Ecological notes on <italic><tp:taxon-name><tp:taxon-name-part taxon-name-part-type="genus">Lamprophorus</tp:taxon-name-part><tp:taxon-name-part taxon-name-part-type="species">tenebrosus</tp:taxon-name-part></tp:taxon-name></italic> (Walker) (<tp:taxon-name><tp:taxon-name-part taxon-name-part-type="order">Coleoptera</tp:taxon-name-part></tp:taxon-name>: <tp:taxon-name><tp:taxon-name-part taxon-name-part-type="family">Lampyridae</tp:taxon-name-part></tp:taxon-name>), an enemy of the giant African snail.</article-title><source>Proceedings of the Hawaiian Entomological Society</source><volume>16</volume>: <fpage>24</fpage>–<lpage>29</lpage>.</mixed-citation></ref><ref id="B187"><mixed-citation xmlns:xlink="http://www.w3.org/1999/xlink" xlink:type="simple"><person-group><name name-style="western"><surname>McDermott</surname><given-names>FA</given-names></name></person-group> (<year>1964</year>) <article-title>The taxonomy of the <tp:taxon-name><tp:taxon-name-part taxon-name-part-type="family">Lampyridae</tp:taxon-name-part></tp:taxon-name> (<tp:taxon-name><tp:taxon-name-part taxon-name-part-type="order">Coleoptera</tp:taxon-name-part></tp:taxon-name>).</article-title><source>Transactions of the American Entomological Society</source><volume>90</volume>: <fpage>1</fpage>–<lpage>72</lpage>.</mixed-citation></ref><ref id="B188"><mixed-citation xmlns:xlink="http://www.w3.org/1999/xlink" xlink:type="simple"><person-group><name name-style="western"><surname>McDermott</surname><given-names>FA</given-names></name></person-group> (<year>1966</year>) <article-title><tp:taxon-name><tp:taxon-name-part taxon-name-part-type="family">Lampyridae</tp:taxon-name-part></tp:taxon-name>.</article-title> In: <person-group><name name-style="western"><surname>Steel</surname><given-names>WO</given-names></name></person-group> (<role>Ed.</role>) <issue-title>Coleopterorum Catalogus Supplementa, Pars 9.</issue-title><source>Uitgeverij Dr. W. Junk, Gravenhage</source>, <fpage>1</fpage>–<lpage>149</lpage>.</mixed-citation></ref><ref id="B192"><mixed-citation xmlns:xlink="http://www.w3.org/1999/xlink" xlink:type="simple"><person-group><name name-style="western"><surname>Mikšić</surname><given-names>R</given-names></name><name name-style="western"><surname>Mikšić</surname><given-names>S</given-names></name></person-group> (<year>1966</year>) <article-title><tp:taxon-name><tp:taxon-name-part taxon-name-part-type="family">Lampyridae</tp:taxon-name-part></tp:taxon-name> Jugoslavije.</article-title><source>Akademija nauka i umjetnosti Bosne i Hercegovine</source><volume>29</volume>: <fpage>29</fpage>–<lpage>68</lpage>.</mixed-citation></ref><ref id="B175"><mixed-citation xmlns:xlink="http://www.w3.org/1999/xlink" xlink:type="simple"><person-group><name name-style="western"><surname>Lloyd</surname><given-names>JE</given-names></name></person-group> (<year>1971</year>) <article-title>Bioluminescent communication in insects.</article-title><source>Annual Review of Entomology</source><volume>16</volume>(<issue>1</issue>): <fpage>97</fpage>–<lpage>122</lpage>. <ext-link xlink:type="simple" ext-link-type="doi" xlink:href="10.1146/annurev.en.16.010171.000525">https://doi.org/10.1146/annurev.en.16.010171.000525</ext-link></mixed-citation></ref><ref id="B55"><mixed-citation xmlns:xlink="http://www.w3.org/1999/xlink" xlink:type="simple"><person-group><name name-style="western"><surname>Crowson</surname><given-names>RA</given-names></name></person-group> (<year>1972</year>) <article-title>A review of the classification of <tp:taxon-name><tp:taxon-name-part taxon-name-part-type="superfamily">Cantharoidea</tp:taxon-name-part></tp:taxon-name> (<tp:taxon-name><tp:taxon-name-part taxon-name-part-type="order">Coleoptera</tp:taxon-name-part></tp:taxon-name>), with the definition of two new families, <tp:taxon-name><tp:taxon-name-part taxon-name-part-type="family">Cneoglossidae</tp:taxon-name-part></tp:taxon-name> and <tp:taxon-name><tp:taxon-name-part taxon-name-part-type="family">Omethidae</tp:taxon-name-part></tp:taxon-name>.</article-title><source>Revista de la Universidad de Madrid</source><volume>21</volume>: <fpage>35</fpage>–<lpage>77</lpage>.</mixed-citation></ref><ref id="B226"><mixed-citation xmlns:xlink="http://www.w3.org/1999/xlink" xlink:type="simple"><person-group><name name-style="western"><surname>Paulus</surname><given-names>HF</given-names></name></person-group> (<year>1975</year>) <italic><tp:taxon-name><tp:taxon-name-part taxon-name-part-type="genus">Penicillophorus</tp:taxon-name-part><tp:taxon-name-part taxon-name-part-type="species">ctenotarsus</tp:taxon-name-part></tp:taxon-name></italic> n. gen. et n. sp. aus Kolumbien, mit einer Beschreibung einer neuen Tribus <tp:taxon-name><tp:taxon-name-part taxon-name-part-type="tribe">Penicillophorini</tp:taxon-name-part></tp:taxon-name> der <tp:taxon-name><tp:taxon-name-part taxon-name-part-type="family">Phengodidae</tp:taxon-name-part></tp:taxon-name> (Col., <tp:taxon-name><tp:taxon-name-part taxon-name-part-type="suborder">Polyphaga</tp:taxon-name-part></tp:taxon-name>, <tp:taxon-name><tp:taxon-name-part taxon-name-part-type="superfamily">Cantharoidea</tp:taxon-name-part></tp:taxon-name>). Zeitschrift der Arbeitsgemeinschaft Österreichischer Entomologen 25(1973/1974): 69–80.</mixed-citation></ref><ref id="B108"><mixed-citation xmlns:xlink="http://www.w3.org/1999/xlink" xlink:type="simple"><person-group><name name-style="western"><surname>Herring</surname><given-names>PJ</given-names></name></person-group> (<year>1978</year>) <article-title>Appendix: A classification of Luminous Organisms.</article-title> In: <person-group><name name-style="western"><surname>Herring</surname><given-names>PJ</given-names></name></person-group> (<role>Ed.</role>) <issue-title>Bioluminescence in action.</issue-title><source>Academic Press, London</source>, <fpage>461</fpage>–<lpage>476</lpage>.</mixed-citation></ref><ref id="B176"><mixed-citation xmlns:xlink="http://www.w3.org/1999/xlink" xlink:type="simple"><person-group><name name-style="western"><surname>Lloyd</surname><given-names>JE</given-names></name></person-group> (<year>1978</year>) <article-title>Insect Bioluminescence. Chap. 8.</article-title> In: <person-group><name name-style="western"><surname>Herring</surname><given-names>PJ</given-names></name></person-group> (<role>Ed.</role>) <issue-title>Bioluminescence in action.</issue-title><source>Academic Press, London</source>, <fpage>241</fpage>–<lpage>272</lpage>.</mixed-citation></ref><ref id="B177"><mixed-citation xmlns:xlink="http://www.w3.org/1999/xlink" xlink:type="simple"><person-group><name name-style="western"><surname>Lloyd</surname><given-names>JE</given-names></name></person-group> (<year>1979</year>) <article-title>Sexual selection in luminescent beetles.</article-title> In: <person-group><name name-style="western"><surname>Blum</surname><given-names>MS</given-names></name><name name-style="western"><surname>Blum</surname><given-names>NA</given-names></name></person-group> (<role>Eds</role>) <issue-title>Sexual selection and reproductive competition in insects.</issue-title><source>Academic Press, New York, NY</source>, <fpage>293</fpage>–<lpage>342</lpage>. <ext-link xlink:type="simple" ext-link-type="doi" xlink:href="10.1016/B978-0-12-108750-0.50015-X">https://doi.org/10.1016/B978-0-12-108750-0.50015-X</ext-link></mixed-citation></ref><ref id="B204"><mixed-citation xmlns:xlink="http://www.w3.org/1999/xlink" xlink:type="simple"><person-group><name name-style="western"><surname>Ohba</surname><given-names>N</given-names></name></person-group> (<year>1980</year>) <article-title>Bioluminescent animals of the land.</article-title><source>Animals and Nature</source><volume>10</volume>: <fpage>13</fpage>–<lpage>20</lpage>.</mixed-citation></ref><ref id="B56"><mixed-citation xmlns:xlink="http://www.w3.org/1999/xlink" xlink:type="simple"><person-group><name name-style="western"><surname>Crowson</surname><given-names>RA</given-names></name></person-group> (<year>1981</year>) <source>The Biology of the <tp:taxon-name><tp:taxon-name-part taxon-name-part-type="order">Coleoptera</tp:taxon-name-part></tp:taxon-name>.</source><publisher-name>Academic Press</publisher-name>, <publisher-loc>London</publisher-loc>, <size units="page">802 pp</size>.</mixed-citation></ref><ref id="B263"><mixed-citation xmlns:xlink="http://www.w3.org/1999/xlink" xlink:type="simple"><person-group><name name-style="western"><surname>Sivinski</surname><given-names>J</given-names></name></person-group> (<year>1981</year>) <article-title>The nature and possible functions of luminescence in <tp:taxon-name><tp:taxon-name-part taxon-name-part-type="order">Coleoptera</tp:taxon-name-part></tp:taxon-name> larvae.</article-title><source>The Coleopterists Bulletin</source><volume>35</volume>: <fpage>167</fpage>–<lpage>179</lpage>.</mixed-citation></ref><ref id="B178"><mixed-citation xmlns:xlink="http://www.w3.org/1999/xlink" xlink:type="simple"><person-group><name name-style="western"><surname>Lloyd</surname><given-names>JE</given-names></name></person-group> (<year>1983</year>) <article-title>Bioluminescence and communication in insects.</article-title><source>Annual Review of Entomology</source><volume>28</volume>(<issue>1</issue>): <fpage>131</fpage>–<lpage>160</lpage>. <ext-link xlink:type="simple" ext-link-type="doi" xlink:href="10.1146/annurev.en.28.010183.001023">https://doi.org/10.1146/annurev.en.28.010183.001023</ext-link></mixed-citation></ref><ref id="B113"><mixed-citation xmlns:xlink="http://www.w3.org/1999/xlink" xlink:type="simple"><person-group><name name-style="western"><surname>Hoffmann</surname><given-names>KH</given-names></name></person-group> (<year>1984</year>) <article-title>Environmental aspects of insect bioluminescence.</article-title> In: <person-group><name name-style="western"><surname>Hoffmann</surname><given-names>KH</given-names></name></person-group> (<role>Ed.</role>) <issue-title>Environmental Physiology and Biochemistry of Insects.</issue-title><source>Springer-Verlag, Berlin, Heidelberg</source>, <fpage>225</fpage>–<lpage>244</lpage>. <ext-link xlink:type="simple" ext-link-type="doi" xlink:href="10.1007/978-3-642-70020-0_9">https://doi.org/10.1007/978-3-642-70020-0_9</ext-link></mixed-citation></ref><ref id="B109"><mixed-citation xmlns:xlink="http://www.w3.org/1999/xlink" xlink:type="simple"><person-group><name name-style="western"><surname>Herring</surname><given-names>PJ</given-names></name></person-group> (<year>1987</year>) <article-title>Systematic distribution of bioluminescence in living organisms.</article-title><source>Journal of Bioluminescence and Chemiluminescence</source><volume>1</volume>(<issue>3</issue>): <fpage>147</fpage>–<lpage>163</lpage>. <ext-link xlink:type="simple" ext-link-type="doi" xlink:href="10.1002/bio.1170010303">https://doi.org/10.1002/bio.1170010303</ext-link></mixed-citation></ref><ref id="B48"><mixed-citation xmlns:xlink="http://www.w3.org/1999/xlink" xlink:type="simple"><person-group><name name-style="western"><surname>Cicero</surname><given-names>JM</given-names></name></person-group> (<year>1988</year>) <article-title>Ontophylogenetics of cantharoid larviforms (<tp:taxon-name><tp:taxon-name-part taxon-name-part-type="order">Coleoptera</tp:taxon-name-part></tp:taxon-name>: <tp:taxon-name><tp:taxon-name-part taxon-name-part-type="superfamily">Cantharoidea</tp:taxon-name-part></tp:taxon-name>).</article-title><source>Coleopterists Bulletin</source><volume>42</volume>: <fpage>105</fpage>–<lpage>151</lpage>.</mixed-citation></ref><ref id="B278"><mixed-citation xmlns:xlink="http://www.w3.org/1999/xlink" xlink:type="simple"><person-group><name name-style="western"><surname>Viviani</surname><given-names>VR</given-names></name><name name-style="western"><surname>Bechara</surname><given-names>EJH</given-names></name></person-group> (<year>1993</year>) <article-title>Biophysical and biochemical aspects of phengodid (railroad-worm) bioluminescence.</article-title><source>Photochemistry and Photobiology</source><volume>58</volume>(<issue>4</issue>): <fpage>615</fpage>–<lpage>622</lpage>. <ext-link xlink:type="simple" ext-link-type="doi" xlink:href="10.1111/j.1751-1097.1993.tb04941.x">https://doi.org/10.1111/j.1751-1097.1993.tb04941.x</ext-link></mixed-citation></ref><ref id="B299"><mixed-citation xmlns:xlink="http://www.w3.org/1999/xlink" xlink:type="simple"><person-group><name name-style="western"><surname>Wittmer</surname><given-names>W</given-names></name><name name-style="western"><surname>Ohba</surname><given-names>N</given-names></name></person-group> (<year>1994</year>) <article-title>Neue <tp:taxon-name><tp:taxon-name-part taxon-name-part-type="family">Rhagophthalmidae</tp:taxon-name-part></tp:taxon-name> (<tp:taxon-name><tp:taxon-name-part taxon-name-part-type="order">Coleoptera</tp:taxon-name-part></tp:taxon-name>) aus China und benachbarten Ländern.</article-title><source>Japanese Journal of Entomology</source><volume>62</volume>: <fpage>341</fpage>–<lpage>355</lpage>.</mixed-citation></ref><ref id="B157"><mixed-citation xmlns:xlink="http://www.w3.org/1999/xlink" xlink:type="simple"><person-group><name name-style="western"><surname>Lawrence</surname><given-names>JF</given-names></name><name name-style="western"><surname>Newton</surname><given-names>AF</given-names></name></person-group> (<year>1995</year>) <article-title>Families and subfamilies of <tp:taxon-name><tp:taxon-name-part taxon-name-part-type="order">Coleoptera</tp:taxon-name-part></tp:taxon-name> (with selected genera, notes, references and data on family-group names).</article-title> In: <person-group><name name-style="western"><surname>Pakaluk</surname><given-names>J</given-names></name><name name-style="western"><surname>Ślipiński</surname><given-names>A</given-names></name></person-group> (<role>Eds</role>) <issue-title>Biology, Phylogeny, and Classification of Coleoptera.</issue-title><source>Papers Celebrating the 80<sup>th</sup> Birthday of Roy A Crowson, vol 1, 2. Muzeum i Instytut Zoologii PAN, Warszawa</source>, <fpage>779</fpage>–<lpage>1083</lpage>.</mixed-citation></ref><ref id="B32"><mixed-citation xmlns:xlink="http://www.w3.org/1999/xlink" xlink:type="simple"><person-group><name name-style="western"><surname>Branham</surname><given-names>MA</given-names></name></person-group> (<year>1996</year>) <article-title>Phengodids: Giant glowworm beetles (A taxonomic survey of lanterns and their use) (continued from Companion 1).</article-title><source>Fireflyer Companion</source><volume>1</volume>: <fpage>18</fpage>–<lpage>19</lpage>.</mixed-citation></ref><ref id="B212"><mixed-citation xmlns:xlink="http://www.w3.org/1999/xlink" xlink:type="simple"><person-group><name name-style="western"><surname>Ohba</surname><given-names>N</given-names></name><name name-style="western"><surname>Goto</surname><given-names>Y</given-names></name><name name-style="western"><surname>Kawashima</surname><given-names>I</given-names></name></person-group> (<year>1996a</year>) <article-title>External morphology and behavior of <italic><tp:taxon-name><tp:taxon-name-part taxon-name-part-type="genus">Rhagophthalmus</tp:taxon-name-part><tp:taxon-name-part taxon-name-part-type="species">ohbai</tp:taxon-name-part></tp:taxon-name></italic> Wittmer, 1994 (<tp:taxon-name><tp:taxon-name-part taxon-name-part-type="order">Coleoptera</tp:taxon-name-part></tp:taxon-name>; <tp:taxon-name><tp:taxon-name-part taxon-name-part-type="family">Rhagophthalmidae</tp:taxon-name-part></tp:taxon-name>) and its habitat.</article-title><source>Science Report of the Yokosuka City Museum</source><volume>44</volume>: <fpage>1</fpage>–<lpage>19</lpage>.</mixed-citation></ref><ref id="B279"><mixed-citation xmlns:xlink="http://www.w3.org/1999/xlink" xlink:type="simple"><person-group><name name-style="western"><surname>Viviani</surname><given-names>VR</given-names></name><name name-style="western"><surname>Bechara</surname><given-names>EJH</given-names></name></person-group> (<year>1997</year>) <article-title>Bioluminescence and biological aspects of Brazilian railroad-worms (<tp:taxon-name><tp:taxon-name-part taxon-name-part-type="order">Coleoptera</tp:taxon-name-part></tp:taxon-name>: <tp:taxon-name><tp:taxon-name-part taxon-name-part-type="family">Phengodidae</tp:taxon-name-part></tp:taxon-name>).</article-title><source>Annals of the Entomological Society of America</source><volume>90</volume>(<issue>3</issue>): <fpage>389</fpage>–<lpage>398</lpage>. <ext-link xlink:type="simple" ext-link-type="doi" xlink:href="10.1093/aesa/90.3.389">https://doi.org/10.1093/aesa/90.3.389</ext-link></mixed-citation></ref><ref id="B264"><mixed-citation xmlns:xlink="http://www.w3.org/1999/xlink" xlink:type="simple"><person-group><name name-style="western"><surname>Sivinski</surname><given-names>JM</given-names></name><name name-style="western"><surname>Lloyd</surname><given-names>JE</given-names></name><name name-style="western"><surname>Beshers</surname><given-names>SN</given-names></name><name name-style="western"><surname>Davis</surname><given-names>LR</given-names></name><name name-style="western"><surname>Sivinski</surname><given-names>RG</given-names></name><name name-style="western"><surname>Sullivan</surname><given-names>RT</given-names></name><name name-style="western"><surname>Petersson</surname><given-names>E</given-names></name></person-group> (<year>1998</year>) <article-title>A natural history of <italic><tp:taxon-name><tp:taxon-name-part taxon-name-part-type="genus">Pleotomodes</tp:taxon-name-part><tp:taxon-name-part taxon-name-part-type="species">needhami</tp:taxon-name-part></tp:taxon-name></italic> Green (<tp:taxon-name><tp:taxon-name-part taxon-name-part-type="order">Coleoptera</tp:taxon-name-part></tp:taxon-name>: <tp:taxon-name><tp:taxon-name-part taxon-name-part-type="family">Lampyridae</tp:taxon-name-part></tp:taxon-name>): A firefly symbiont of ants.</article-title><source>The Coleopterists Bulletin</source><volume>52</volume>: <fpage>23</fpage>–<lpage>30</lpage>.</mixed-citation></ref><ref id="B128"><mixed-citation xmlns:xlink="http://www.w3.org/1999/xlink" xlink:type="simple"><person-group><name name-style="western"><surname>Kawashima</surname><given-names>I</given-names></name></person-group> (<year>2000</year>) <article-title>A redescription of <italic><tp:taxon-name><tp:taxon-name-part taxon-name-part-type="genus">Rhagophthalmus</tp:taxon-name-part><tp:taxon-name-part taxon-name-part-type="species">ingens</tp:taxon-name-part></tp:taxon-name></italic> Fairmaire (<tp:taxon-name><tp:taxon-name-part taxon-name-part-type="order">Coleoptera</tp:taxon-name-part></tp:taxon-name>, <tp:taxon-name><tp:taxon-name-part taxon-name-part-type="family">Rhagophthalmidae</tp:taxon-name-part></tp:taxon-name>) from northern Vietnam, with establishment of a new genus in the family.</article-title><source>Elytra, Tokyo</source><volume>28</volume>: <fpage>131</fpage>–<lpage>140</lpage>.</mixed-citation></ref><ref id="B33"><mixed-citation xmlns:xlink="http://www.w3.org/1999/xlink" xlink:type="simple"><person-group><name name-style="western"><surname>Branham</surname><given-names>MA</given-names></name><name name-style="western"><surname>Wenzel</surname><given-names>JW</given-names></name></person-group> (<year>2001</year>) <article-title>The evolution of bioluminescence in cantharoids (<tp:taxon-name><tp:taxon-name-part taxon-name-part-type="order">Coleoptera</tp:taxon-name-part></tp:taxon-name>: <tp:taxon-name><tp:taxon-name-part taxon-name-part-type="superfamily">Elateroidea</tp:taxon-name-part></tp:taxon-name>).</article-title><source>The Florida Entomologist</source><volume>84</volume>(<issue>4</issue>): <fpage>565</fpage>–<lpage>586</lpage>. <ext-link xlink:type="simple" ext-link-type="doi" xlink:href="10.2307/3496389">https://doi.org/10.2307/3496389</ext-link></mixed-citation></ref><ref id="B201"><mixed-citation xmlns:xlink="http://www.w3.org/1999/xlink" xlink:type="simple">O’Keefe (<year>2002</year>) <article-title>Family 61. <tp:taxon-name><tp:taxon-name-part taxon-name-part-type="family">Phengodidae</tp:taxon-name-part></tp:taxon-name>.</article-title> In: <person-group><name name-style="western"><surname>Arnett Jr</surname><given-names>RH</given-names></name><name name-style="western"><surname>Thomas</surname><given-names>MC</given-names></name><name name-style="western"><surname>Skelley</surname><given-names>PE</given-names></name><name name-style="western"><surname>Frank</surname><given-names>JH</given-names></name></person-group> (<role>Eds</role>) <issue-title>American Beetles, Vol.</issue-title><source>2., <tp:taxon-name><tp:taxon-name-part taxon-name-part-type="suborder">Polyphaga</tp:taxon-name-part></tp:taxon-name>: <tp:taxon-name><tp:taxon-name-part taxon-name-part-type="superfamily">Scarabaeoidea</tp:taxon-name-part></tp:taxon-name> through <tp:taxon-name><tp:taxon-name-part taxon-name-part-type="superfamily">Curculionoidea</tp:taxon-name-part></tp:taxon-name>. CRC, Boca Raton, FL</source>, <fpage>181</fpage>–<lpage>186</lpage>.</mixed-citation></ref><ref id="B34"><mixed-citation xmlns:xlink="http://www.w3.org/1999/xlink" xlink:type="simple"><person-group><name name-style="western"><surname>Branham</surname><given-names>MA</given-names></name><name name-style="western"><surname>Wenzel</surname><given-names>JW</given-names></name></person-group> (<year>2003</year>) <article-title>The origin of photic behavior and the evolution of sexual communication in fireflies (<tp:taxon-name><tp:taxon-name-part taxon-name-part-type="order">Coleoptera</tp:taxon-name-part></tp:taxon-name>: <tp:taxon-name><tp:taxon-name-part taxon-name-part-type="family">Lampyridae</tp:taxon-name-part></tp:taxon-name>).</article-title><source>Cladistics</source><volume>19</volume>(<issue>1</issue>): <fpage>1</fpage>–<lpage>22</lpage>. <ext-link xlink:type="simple" ext-link-type="doi" xlink:href="10.1111/j.1096-0031.2003.tb00404.x">https://doi.org/10.1111/j.1096-0031.2003.tb00404.x</ext-link></mixed-citation></ref><ref id="B168"><mixed-citation xmlns:xlink="http://www.w3.org/1999/xlink" xlink:type="simple"><person-group><name name-style="western"><surname>Li</surname><given-names>X</given-names></name><name name-style="western"><surname>Ohba</surname><given-names>N</given-names></name><name name-style="western"><surname>Liang</surname><given-names>X</given-names></name></person-group> (<year>2008a</year>) <article-title>Two new species of <italic><tp:taxon-name><tp:taxon-name-part taxon-name-part-type="genus">Rhagophthalmus</tp:taxon-name-part></tp:taxon-name></italic> Motschulsky (<tp:taxon-name><tp:taxon-name-part taxon-name-part-type="order">Coleoptera</tp:taxon-name-part></tp:taxon-name>: <tp:taxon-name><tp:taxon-name-part taxon-name-part-type="family">Rhagophthalmidae</tp:taxon-name-part></tp:taxon-name>) from Yunnan, south-western China, with notes on known species.</article-title><source>Entomological Science</source><volume>11</volume>(<issue>2</issue>): <fpage>259</fpage>–<lpage>267</lpage>. <ext-link xlink:type="simple" ext-link-type="doi" xlink:href="10.1111/j.1479-8298.2008.00264.x">https://doi.org/10.1111/j.1479-8298.2008.00264.x</ext-link></mixed-citation></ref><ref id="B169"><mixed-citation xmlns:xlink="http://www.w3.org/1999/xlink" xlink:type="simple"><person-group><name name-style="western"><surname>Li</surname><given-names>X</given-names></name><name name-style="western"><surname>Xie</surname><given-names>M</given-names></name><name name-style="western"><surname>Liang</surname><given-names>X</given-names></name></person-group> (<year>2008b</year>) <article-title>Rhagophthalmid – a special group of fireflies.</article-title><source>Chinese Bulletin of Entomology</source><volume>45</volume>: <fpage>494</fpage>–<lpage>498</lpage>.</mixed-citation></ref><ref id="B165"><mixed-citation xmlns:xlink="http://www.w3.org/1999/xlink" xlink:type="simple"><person-group><name name-style="western"><surname>Li</surname><given-names>X</given-names></name><name name-style="western"><surname>Liang</surname><given-names>X</given-names></name></person-group> (<year>2008</year>) A gigantic bioluminescent starworm (<tp:taxon-name><tp:taxon-name-part taxon-name-part-type="order">Coleoptera</tp:taxon-name-part></tp:taxon-name>: <tp:taxon-name><tp:taxon-name-part taxon-name-part-type="family">Rhagophthalmidae</tp:taxon-name-part></tp:taxon-name>) from Northwest Yunnan, China. Entomological News 119(2): 109–112. <ext-link xlink:type="simple" ext-link-type="doi" xlink:href="10.3157/0013-872X(2008)119[109:AGBSCR]2.0.CO;2">https://doi.org/10.3157/0013-872X(2008)119[109:AGBSCR]2.0.CO;2</ext-link></mixed-citation></ref><ref id="B24"><mixed-citation xmlns:xlink="http://www.w3.org/1999/xlink" xlink:type="simple"><person-group><name name-style="western"><surname>Bogahawatta</surname><given-names>CNL</given-names></name><name name-style="western"><surname>Wegiriya</surname><given-names>HCE</given-names></name><name name-style="western"><surname>Rajapaksha</surname><given-names>RSPKM</given-names></name></person-group> (<year>2009</year>) <article-title>Species diversity of Fireflies (<tp:taxon-name><tp:taxon-name-part taxon-name-part-type="order">Coleoptera</tp:taxon-name-part></tp:taxon-name>: <tp:taxon-name><tp:taxon-name-part taxon-name-part-type="family">Lampyridae</tp:taxon-name-part></tp:taxon-name>) in selected natural and agricultural habitats in Southern Sri Lanka.</article-title><source>Research Journal of the University of Ruhuna, Sri Lanka – Rohana</source><volume>7</volume>: <fpage>1</fpage>–<lpage>11</lpage>.</mixed-citation></ref><ref id="B268"><mixed-citation xmlns:xlink="http://www.w3.org/1999/xlink" xlink:type="simple"><person-group><name name-style="western"><surname>Suzuki</surname><given-names>H</given-names></name><name name-style="western"><surname>Kobayashi</surname><given-names>Y</given-names></name></person-group> (<year>2009</year>) <article-title>Embryogenesis of firefly: Phylogenetic implication of the family <tp:taxon-name><tp:taxon-name-part taxon-name-part-type="family">Rhagophthalmidae</tp:taxon-name-part></tp:taxon-name>.</article-title> In: <person-group><name name-style="western"><surname>Napompeth</surname><given-names>B</given-names></name></person-group> (<role>Ed.</role>) <issue-title>International Symposium on Diversity and Conservation of Fireflies.</issue-title><source>Queen Sirikit Botanic Garden, Chiang Mai, Thailand</source>, <fpage>30</fpage>–<lpage>35</lpage>.</mixed-citation></ref><ref id="B46"><mixed-citation xmlns:xlink="http://www.w3.org/1999/xlink" xlink:type="simple"><person-group><name name-style="western"><surname>Chen</surname><given-names>Y-F</given-names></name><name name-style="western"><surname>Yang</surname><given-names>C-K</given-names></name><name name-style="western"><surname>Wang</surname><given-names>C-T</given-names></name><name name-style="western"><surname>Wang</surname><given-names>Y-N</given-names></name><name name-style="western"><surname>Ho</surname><given-names>J-Z</given-names></name><name name-style="western"><surname>Yang</surname><given-names>P-S</given-names></name></person-group> (<year>2010</year>) <article-title>Biology and luminescence behavior of <italic><tp:taxon-name><tp:taxon-name-part taxon-name-part-type="genus">Rhagophthalmus</tp:taxon-name-part><tp:taxon-name-part taxon-name-part-type="species">jenniferae</tp:taxon-name-part></tp:taxon-name></italic> (<tp:taxon-name><tp:taxon-name-part taxon-name-part-type="order">Coleoptera</tp:taxon-name-part></tp:taxon-name>: <tp:taxon-name><tp:taxon-name-part taxon-name-part-type="family">Rhagophthalmidae</tp:taxon-name-part></tp:taxon-name>) in Xitou Natural Education Area, Experimental Forest, National Taiwan University.</article-title><source>Journal of the Experimental Forest of National Taiwan University</source><volume>24</volume>: <fpage>195</fpage>–<lpage>208</lpage>. <ext-link xlink:type="simple" ext-link-type="doi" xlink:href="10.6542/EFNTU.201009_24(3).0005">https://doi.org/10.6542/EFNTU.201009_24(3).0005</ext-link></mixed-citation></ref><ref id="B133"><mixed-citation xmlns:xlink="http://www.w3.org/1999/xlink" xlink:type="simple"><person-group><name name-style="western"><surname>Kawashima</surname><given-names>I</given-names></name><name name-style="western"><surname>Lawrence</surname><given-names>JF</given-names></name><name name-style="western"><surname>Branham</surname><given-names>MA</given-names></name></person-group> (<year>2010</year>) <article-title><tp:taxon-name><tp:taxon-name-part taxon-name-part-type="family">Rhagophthalmidae</tp:taxon-name-part></tp:taxon-name> Olivier, 1907.</article-title> In: <person-group><name name-style="western"><surname>Leschen</surname><given-names>RAB</given-names></name><name name-style="western"><surname>Beutel</surname><given-names>RG</given-names></name><name name-style="western"><surname>Lawrence</surname><given-names>JF</given-names></name></person-group> (<role>Eds</role>) <issue-title>Coleoptera, Beetles; Volume 2: Morphology and Systematics (Elateroidea, Bostrichiformia, Cucujiformia partim).</issue-title><source>In: Kristensen NP, Beutel RG (Eds) Handbook of Zoology, <tp:taxon-name><tp:taxon-name-part taxon-name-part-type="phylum">Arthropoda</tp:taxon-name-part></tp:taxon-name>: <tp:taxon-name><tp:taxon-name-part taxon-name-part-type="class">Insecta</tp:taxon-name-part></tp:taxon-name>. Walter de Gruyter GmbH and Co KG, Berlin/New York</source>, <fpage>135</fpage>–<lpage>140</lpage>. <ext-link xlink:type="simple" ext-link-type="doi" xlink:href="10.1515/9783110911213.135">https://doi.org/10.1515/9783110911213.135</ext-link></mixed-citation></ref><ref id="B140"><mixed-citation xmlns:xlink="http://www.w3.org/1999/xlink" xlink:type="simple"><person-group><name name-style="western"><surname>Kundrata</surname><given-names>R</given-names></name><name name-style="western"><surname>Bocak</surname><given-names>L</given-names></name></person-group> (<year>2011a</year>) <article-title>Redescription and relationships of <italic><tp:taxon-name><tp:taxon-name-part taxon-name-part-type="genus">Pseudothilmanus</tp:taxon-name-part></tp:taxon-name></italic> Pic (<tp:taxon-name><tp:taxon-name-part taxon-name-part-type="order">Coleoptera</tp:taxon-name-part></tp:taxon-name>: <tp:taxon-name><tp:taxon-name-part taxon-name-part-type="family">Rhagophthalmidae</tp:taxon-name-part></tp:taxon-name>)—a long-term neglected glow-worm beetle genus from the Himalayas.</article-title><source>Zootaxa</source><volume>2794</volume>(<issue>1</issue>): <fpage>57</fpage>–<lpage>62</lpage>. <ext-link xlink:type="simple" ext-link-type="doi" xlink:href="10.11646/zootaxa.2794.1.4">https://doi.org/10.11646/zootaxa.2794.1.4</ext-link></mixed-citation></ref><ref id="B203"><mixed-citation xmlns:xlink="http://www.w3.org/1999/xlink" xlink:type="simple"><person-group><name name-style="western"><surname>Oba</surname><given-names>Y</given-names></name><name name-style="western"><surname>Branham</surname><given-names>MA</given-names></name><name name-style="western"><surname>Fukatsu</surname><given-names>T</given-names></name></person-group> (<year>2011</year>) <article-title>The terrestrial bioluminescent animals of Japan.</article-title><source>Zoological Science</source><volume>28</volume>(<issue>11</issue>): <fpage>771</fpage>–<lpage>789</lpage>. <ext-link xlink:type="simple" ext-link-type="doi" xlink:href="10.2108/zsj.28.771">https://doi.org/10.2108/zsj.28.771</ext-link></mixed-citation></ref><ref id="B174"><mixed-citation xmlns:xlink="http://www.w3.org/1999/xlink" xlink:type="simple"><person-group><name name-style="western"><surname>Liu</surname><given-names>G-C</given-names></name><name name-style="western"><surname>Dong</surname><given-names>Z-W</given-names></name><name name-style="western"><surname>Hou</surname><given-names>Q-B</given-names></name><name name-style="western"><surname>He</surname><given-names>J-W</given-names></name><name name-style="western"><surname>Zhao</surname><given-names>R-P</given-names></name><name name-style="western"><surname>Wang</surname><given-names>W</given-names></name><name name-style="western"><surname>Li</surname><given-names>X-Y</given-names></name></person-group> (<year>2020</year>) <article-title>Second rhagophthalmid luciferase cloned from Chinese glow-worm <italic><tp:taxon-name><tp:taxon-name-part taxon-name-part-type="genus">Menghuoius</tp:taxon-name-part><tp:taxon-name-part taxon-name-part-type="species">giganteus</tp:taxon-name-part></tp:taxon-name></italic> (<tp:taxon-name><tp:taxon-name-part taxon-name-part-type="family">Rhagophthalmidae</tp:taxon-name-part></tp:taxon-name>: <tp:taxon-name><tp:taxon-name-part taxon-name-part-type="superfamily">Elateroidea</tp:taxon-name-part></tp:taxon-name>).</article-title><source>Photochemistry and Photobiology</source><volume>96</volume>(<issue>1</issue>): <fpage>46</fpage>–<lpage>54</lpage>. <ext-link xlink:type="simple" ext-link-type="doi" xlink:href="10.1111/php.13172">https://doi.org/10.1111/php.13172</ext-link></mixed-citation></ref><ref id="B121"><mixed-citation xmlns:xlink="http://www.w3.org/1999/xlink" xlink:type="simple"><person-group><name name-style="western"><surname>Jeng</surname><given-names>M-L</given-names></name></person-group> (<year>2008</year>) <source>Comprehensive phylogenetics, systematics, and evolution of neoteny of <tp:taxon-name><tp:taxon-name-part taxon-name-part-type="family">Lampyridae</tp:taxon-name-part></tp:taxon-name> (<tp:taxon-name><tp:taxon-name-part taxon-name-part-type="class">Insecta</tp:taxon-name-part></tp:taxon-name>: <tp:taxon-name><tp:taxon-name-part taxon-name-part-type="order">Coleoptera</tp:taxon-name-part></tp:taxon-name>).</source><publisher-name>PhD Thesis</publisher-name>, <publisher-loc>University of Kansas, Lawrence, Kansas, USA</publisher-loc>, <size units="page">388 pp</size>.</mixed-citation></ref><ref id="B250"><mixed-citation xmlns:xlink="http://www.w3.org/1999/xlink" xlink:type="simple"><person-group><name name-style="western"><surname>Roza</surname><given-names>AS</given-names></name></person-group> (<year>2022</year>) Phylogeny and taxonomy of <tp:taxon-name><tp:taxon-name-part taxon-name-part-type="family">Phengodidae</tp:taxon-name-part></tp:taxon-name> (<tp:taxon-name><tp:taxon-name-part taxon-name-part-type="order">Coleoptera</tp:taxon-name-part></tp:taxon-name>: <tp:taxon-name><tp:taxon-name-part taxon-name-part-type="superfamily">Elateroidea</tp:taxon-name-part></tp:taxon-name>). PhD Thesis, Universidade Federal do Rio de Janeiro, Museu Nacional, Brazil, 1–173.</mixed-citation></ref></ref-list></tp:taxon-treatment>
