# Supplementary material for: ﻿Rhagophthalmidae Olivier, 1907 (Coleoptera, Elateroidea): described genera and species, current problems, and prospects for the bioluminescent and paedomorphic beetle lineage
Source: Zookeys. 2022 Nov 1;1126:55–130. doi: 10.3897/zookeys.1126.90233 (PMC9881481; doi:10.3897/zookeys.1126.90233)
Supplement: XML Treatment for Diplocladon [file zookeys.1126.90233-treatment11.xml]

<!DOCTYPE tp:taxon-treatment
  PUBLIC "-//TaxonX//DTD Taxonomic Treatment Publishing DTD v0 20100105//EN" "tax-treatment-NSO.dtd">
<tp:taxon-treatment xmlns:tp="http://www.plazi.org/taxpub"><tp:treatment-meta><kwd-group><label>Taxon classification</label><kwd>
              <named-content content-type="kingdom">Animalia</named-content>
            </kwd><kwd>
              <named-content content-type="order">Coleoptera</named-content>
            </kwd><kwd>
              <named-content content-type="family">Rhagophthalmidae</named-content>
            </kwd></kwd-group><mixed-citation publication-type="journal"><person-group><name><surname>Kundrata</surname><given-names>Robin</given-names></name><name><surname>Hoffmannova</surname><given-names>Johana</given-names></name><name><surname>Hinson</surname><given-names>Kevin R.</given-names></name><name><surname>Keller</surname><given-names>Oliver</given-names></name><name><surname>Packova</surname><given-names>Gabriela</given-names></name></person-group><article-title>﻿<tp:taxon-name><tp:taxon-name-part taxon-name-part-type="family">Rhagophthalmidae</tp:taxon-name-part></tp:taxon-name> Olivier, 1907 (<tp:taxon-name><tp:taxon-name-part taxon-name-part-type="order">Coleoptera</tp:taxon-name-part></tp:taxon-name>, <tp:taxon-name><tp:taxon-name-part taxon-name-part-type="superfamily">Elateroidea</tp:taxon-name-part></tp:taxon-name>): described genera and species, current problems, and prospects for the bioluminescent and paedomorphic beetle lineage</article-title><source>Zookeys</source><day>01</day><month>11</month><year>2022</year><volume>1126</volume><fpage>55</fpage><lpage>130</lpage><pub-id pub-id-type="doi">10.3897/zookeys.1126.90233</pub-id></mixed-citation></tp:treatment-meta><tp:nomenclature><label>﻿Genus</label><tp:taxon-name>
            <object-id xmlns:xlink="http://www.w3.org/1999/xlink" content-type="arpha" xlink:type="simple">09D151D2-3825-57C6-A32F-819651C145ED</object-id>
            <tp:taxon-name-part taxon-name-part-type="genus" reg="Diplocladon">Diplocladon</tp:taxon-name-part>
          </tp:taxon-name><tp:taxon-authority>Gorham, 1883</tp:taxon-authority><xref ref-type="fig" rid="F1">Fig. 1C</xref><tp:nomenclature-citation-list><tp:nomenclature-citation><tp:taxon-name>
                <tp:taxon-name-part taxon-name-part-type="genus" reg="Diplocladon">Diplocladon</tp:taxon-name-part>
              </tp:taxon-name><comment>Gorham, 1883a: 5. Gender: neuter. Type species. <tp:taxon-name><tp:taxon-name-part taxon-name-part-type="genus" reg="Diplocladon">Diplocladon</tp:taxon-name-part><tp:taxon-name-part taxon-name-part-type="species" reg="hasseltii">hasseltii</tp:taxon-name-part></tp:taxon-name> Gorham, 1883, by monotypy.</comment></tp:nomenclature-citation><tp:nomenclature-citation><tp:taxon-name>
                <tp:taxon-name-part taxon-name-part-type="genus" reg="Diplocadum">Diplocadum</tp:taxon-name-part>
              </tp:taxon-name><comment>: <xref ref-type="bibr" rid="B232">Pic 1921b</xref>: 12 [unavailable name, incorrect subsequent spelling not in prevailing usage].</comment></tp:nomenclature-citation><tp:nomenclature-citation><tp:taxon-name>
                <tp:taxon-name-part taxon-name-part-type="genus" reg="Diplocladum">Diplocladum</tp:taxon-name-part>
              </tp:taxon-name><comment>: <xref ref-type="bibr" rid="B237">Pic 1928</xref>: 86 [unavailable name, incorrect subsequent spelling not in prevailing usage].</comment></tp:nomenclature-citation><tp:nomenclature-citation><tp:taxon-name>
                <tp:taxon-name-part taxon-name-part-type="genus" reg="Diplocadon">Diplocadon</tp:taxon-name-part>
              </tp:taxon-name><comment>: <xref ref-type="bibr" rid="B278">Viviani and Bechara 1993</xref>: 615 [unavailable name, incorrect subsequent spelling not in prevailing usage].</comment></tp:nomenclature-citation><tp:nomenclature-citation><tp:taxon-name>
                <tp:taxon-name-part taxon-name-part-type="genus" reg="Diploclodon">Diploclodon</tp:taxon-name-part>
              </tp:taxon-name><comment>: <xref ref-type="bibr" rid="B269">Tan 2018</xref>: 135 [unavailable name, incorrect subsequent spelling not in prevailing usage].</comment></tp:nomenclature-citation></tp:nomenclature-citation-list></tp:nomenclature><tp:treatment-sec sec-type="Literature" id="SECID0EBTBI"><title>Literature.</title><p><xref ref-type="bibr" rid="B86">Gorham (1883a</xref>: 5): original description; <xref ref-type="bibr" rid="B87">Gorham (1883b</xref>: 249, 250): comparison with <italic><tp:taxon-name><tp:taxon-name-part taxon-name-part-type="genus" reg="Haplocladon">Haplocladon</tp:taxon-name-part></tp:taxon-name></italic>; <xref ref-type="bibr" rid="B88">Gorham (1883c</xref>: 597): remark; <xref ref-type="bibr" rid="B89">Gorham (1887</xref>: 76): catalogue, redescription; <xref ref-type="bibr" rid="B287">Waterhouse (1890</xref>: 25): remark, figure of male habitus; <xref ref-type="bibr" rid="B91">Gorham (1895</xref>: 310): remark; <xref ref-type="bibr" rid="B220">Olivier (1910</xref>: 8): catalogue; <xref ref-type="bibr" rid="B181">Lucas (1920</xref>: 243): catalogue; <xref ref-type="bibr" rid="B255">Rüschkamp (1920</xref>: 386): distributional note; <xref ref-type="bibr" rid="B232">Pic (1921b</xref>: 12): comparison with <italic><tp:taxon-name><tp:taxon-name-part taxon-name-part-type="genus" reg="Bicladum">Bicladum</tp:taxon-name-part></tp:taxon-name></italic> and <italic><tp:taxon-name><tp:taxon-name-part taxon-name-part-type="genus" reg="Monodrilus">Monodrilus</tp:taxon-name-part></tp:taxon-name></italic> [as <italic><tp:taxon-name><tp:taxon-name-part taxon-name-part-type="genus" reg="Diplocadum">Diplocadum</tp:taxon-name-part></tp:taxon-name></italic> [sic!]]; <xref ref-type="bibr" rid="B237">Pic (1928</xref>: 86): remark [as <italic><tp:taxon-name><tp:taxon-name-part taxon-name-part-type="genus" reg="Diplocadum">Diplocadum</tp:taxon-name-part></tp:taxon-name></italic> [sic!]]; <xref ref-type="bibr" rid="B238">Pic (1930a</xref>: 2): distributional note [as <italic><tp:taxon-name><tp:taxon-name-part taxon-name-part-type="genus" reg="Diplocladum">Diplocladum</tp:taxon-name-part></tp:taxon-name></italic> [sic!]]; <xref ref-type="bibr" rid="B239">Pic (1930b</xref>: 320): remark, key; <xref ref-type="bibr" rid="B247">Ridley (1934</xref>: 60): larval biology and morphology; <xref ref-type="bibr" rid="B294">Wittmer (1944</xref>: 211): catalogue; <xref ref-type="bibr" rid="B99">Haneda (1950</xref>: 2): bioluminescence; <xref ref-type="bibr" rid="B102">Harvey (1952</xref>: 451): bioluminescence, drawings of female habitus with position of luminous organs, photographs of male and female habitus; <xref ref-type="bibr" rid="B54">Crowson (1955</xref>: 68, 171): remark; <xref ref-type="bibr" rid="B100">Haneda (1955</xref>: 364): remark, bioluminescence; <xref ref-type="bibr" rid="B103">Harvey (1955</xref>: 19): checklist, bioluminescence; <xref ref-type="bibr" rid="B104">Harvey (1957</xref>: 554): remark; <xref ref-type="bibr" rid="B187">McDermott (1964</xref>: 50): remark; <xref ref-type="bibr" rid="B198">Nakane (1968</xref>: 3): remark; <xref ref-type="bibr" rid="B175">Lloyd (1971</xref>: 101): remark, drawing of female habitus with luminous organs; <xref ref-type="bibr" rid="B55">Crowson (1972</xref>: 52): remark; <xref ref-type="bibr" rid="B225">Paulus (1972</xref>: 49): remark; <xref ref-type="bibr" rid="B97">Halverson et al. (1973</xref>: 1332): biology, bioluminescence; <xref ref-type="bibr" rid="B189">McElroy et al. (1974</xref>: 417): remark; <xref ref-type="bibr" rid="B226">Paulus (1975</xref>: 78): remark; <xref ref-type="bibr" rid="B41">Case and Strause (1978</xref>: 332): remark; <xref ref-type="bibr" rid="B108">Herring (1978</xref>: 471): checklist; <xref ref-type="bibr" rid="B176">Lloyd (1978</xref>: 252): remark, drawing of female habitus with distribution of luminous organs; <xref ref-type="bibr" rid="B204">Ohba (1980</xref>: 14): remark; <xref ref-type="bibr" rid="B56">Crowson (1981</xref>: 314): remark, drawing of female habitus with distribution of luminous organs; <xref ref-type="bibr" rid="B263">Sivinski (1981</xref>: 168): remark; <xref ref-type="bibr" rid="B178">Lloyd (1983</xref>: 136): remark, bioluminescence; <xref ref-type="bibr" rid="B113">Hoffmann (1984</xref>: 229): remark; <xref ref-type="bibr" rid="B101">Haneda (1985</xref>: 167): bioluminescence; <xref ref-type="bibr" rid="B109">Herring (1987</xref>: 157): checklist; <xref ref-type="bibr" rid="B48">Cicero (1988</xref>: 148): remark; <xref ref-type="bibr" rid="B58">De Keyzer (1989</xref>: 54): remark; <xref ref-type="bibr" rid="B278">Viviani and Bechara (1993</xref>: 615): remark [as <italic><tp:taxon-name><tp:taxon-name-part taxon-name-part-type="genus" reg="Diplocadon">Diplocadon</tp:taxon-name-part></tp:taxon-name></italic> [sic!]]; <xref ref-type="bibr" rid="B299">Wittmer and Ohba (1994</xref>: 350): remark; <xref ref-type="bibr" rid="B157">Lawrence and Newton (1995</xref>: 857): catalogue, remark; <xref ref-type="bibr" rid="B32">Branham (1996</xref>: 18): remark; <xref ref-type="bibr" rid="B212">Ohba et al. (1996a</xref>: 13): remark; <xref ref-type="bibr" rid="B213">Ohba et al. (1996b</xref>: 30): remark; <xref ref-type="bibr" rid="B206">Ohba (1997a</xref>: 17): remark; <xref ref-type="bibr" rid="B279">Viviani and Bechara (1997</xref>: 389): remark [as <italic><tp:taxon-name><tp:taxon-name-part taxon-name-part-type="genus" reg="Diplocadon">Diplocadon</tp:taxon-name-part></tp:taxon-name></italic> [sic!]]; <xref ref-type="bibr" rid="B33">Branham and Wenzel (2001</xref>: 566): phylogeny; <xref ref-type="bibr" rid="B201">O‘Keefe (2002</xref>: 182): remark; <xref ref-type="bibr" rid="B34">Branham and Wenzel (2003</xref>: 3): remark; <xref ref-type="bibr" rid="B165">Li and Liang (2008</xref>: 109): remark, female description; <xref ref-type="bibr" rid="B169">Li et al. (2008b</xref>: 495): review; <xref ref-type="bibr" rid="B268">Suzuki and Kobayashi (2009</xref>: 31): remark; <xref ref-type="bibr" rid="B133">Kawashima et al. (2010</xref>: 135): book chapter, figures of male and female habitus, and details of female abdominal segments; <xref ref-type="bibr" rid="B140">Kundrata and Bocak (2011a</xref>: 57): remark; <xref ref-type="bibr" rid="B203">Oba et al. (2011</xref>: 777): remark; <xref ref-type="bibr" rid="B303">Yiu (2012</xref>: 30): catalogue, figures of habitus; <xref ref-type="bibr" rid="B304">Yiu (2013</xref>: 113): remark, biology; <xref ref-type="bibr" rid="B139">Kovalev and Kirejtshuk (2016</xref>: 205): remark; <xref ref-type="bibr" rid="B305">Yiu (2017</xref>: 64): description of a new species, identification key; <xref ref-type="bibr" rid="B269">Tan (2018</xref>: 135): possible larva, distribution, figures of larval habitus and bioluminescence [also as <italic><tp:taxon-name><tp:taxon-name-part taxon-name-part-type="genus" reg="Diploclodon">Diploclodon</tp:taxon-name-part></tp:taxon-name></italic>]; <xref ref-type="bibr" rid="B174">Liu et al. (2020</xref>: 46): remark; <xref ref-type="bibr" rid="B161">Lawrence et al. (2021</xref>: 456): wing morphology; <xref ref-type="bibr" rid="B172">Li et al. (2021b</xref>: 4): remark; <xref ref-type="bibr" rid="B259">Seri and Rahman (2021</xref>: 721): remark. In addition to the aforementioned literature, this genus was included in PhD theses by <xref ref-type="bibr" rid="B121">Jeng (2008)</xref> and <xref ref-type="bibr" rid="B250">Roza (2022)</xref>.</p></tp:treatment-sec><tp:treatment-sec sec-type="remarks" id="SECID0E14BI"><title>Remarks.</title><p>See more information on <italic><tp:taxon-name><tp:taxon-name-part taxon-name-part-type="genus" reg="Haplocladon">Haplocladon</tp:taxon-name-part></tp:taxon-name></italic>, which was once considered a subgenus of <italic><tp:taxon-name><tp:taxon-name-part taxon-name-part-type="genus" reg="Diplocladon">Diplocladon</tp:taxon-name-part></tp:taxon-name></italic> (<xref ref-type="bibr" rid="B87">Gorham 1883b</xref>) or even its synonym (e.g., <xref ref-type="bibr" rid="B294">Wittmer 1944</xref>), under the genus name <italic><tp:taxon-name><tp:taxon-name-part taxon-name-part-type="genus" reg="Haplocladon">Haplocladon</tp:taxon-name-part></tp:taxon-name></italic> below. Some authors who mentioned <italic><tp:taxon-name><tp:taxon-name-part taxon-name-part-type="genus" reg="Diplocladon">Diplocladon</tp:taxon-name-part></tp:taxon-name></italic> were actually probably referring to <italic><tp:taxon-name><tp:taxon-name-part taxon-name-part-type="genus" reg="Haplocladon">Haplocladon</tp:taxon-name-part></tp:taxon-name></italic> (for more details, see Remarks under <italic><tp:taxon-name><tp:taxon-name-part taxon-name-part-type="genus" reg="Diplocladon">D.</tp:taxon-name-part><tp:taxon-name-part taxon-name-part-type="species" reg="hasseltii">hasseltii</tp:taxon-name-part></tp:taxon-name></italic>). <italic><tp:taxon-name><tp:taxon-name-part taxon-name-part-type="genus" reg="Diplocladon">Diplocladon</tp:taxon-name-part></tp:taxon-name></italic> currently contains two described species, one from China and one from Indonesia. It is similar to <italic><tp:taxon-name><tp:taxon-name-part taxon-name-part-type="genus" reg="Bicladodrilus">Bicladodrilus</tp:taxon-name-part></tp:taxon-name></italic> and <italic><tp:taxon-name><tp:taxon-name-part taxon-name-part-type="genus" reg="Bicladum">Bicladum</tp:taxon-name-part></tp:taxon-name></italic> in having strongly bipectinate antennae (Fig. <xref ref-type="fig" rid="F1">1C</xref>) and long elytra. This generic complex is in need of revision.</p></tp:treatment-sec><tp:treatment-sec><!--Section generated to contain objects referenced in tp:taxon-treatment.--><fig id="F1" position="float" orientation="portrait"><object-id xmlns:xlink="http://www.w3.org/1999/xlink" content-type="doi" xlink:type="simple">10.3897/zookeys.1126.90233.figure1</object-id><object-id xmlns:xlink="http://www.w3.org/1999/xlink" content-type="arpha" xlink:type="simple">7D1EC203-3653-5A95-9D7A-4B84DA90A78A</object-id><label>Figure 1.</label><caption><p>Morphology of <tp:taxon-name><tp:taxon-name-part taxon-name-part-type="family">Rhagophthalmidae</tp:taxon-name-part></tp:taxon-name><bold>A</bold> habitus of <italic><tp:taxon-name><tp:taxon-name-part taxon-name-part-type="genus" reg="Dioptoma">Dioptoma</tp:taxon-name-part><tp:taxon-name-part taxon-name-part-type="species" reg="adamsii">adamsii</tp:taxon-name-part></tp:taxon-name></italic> from Sri Lanka (syntype of <italic><tp:taxon-name><tp:taxon-name-part taxon-name-part-type="genus" reg="Dioptoma">D.</tp:taxon-name-part><tp:taxon-name-part taxon-name-part-type="species" reg="greeni">greeni</tp:taxon-name-part></tp:taxon-name></italic>), female, <abbrev xmlns:xlink="http://www.w3.org/1999/xlink" xlink:title="Natural History Museum, London" id="ABBRID0ESLAC" xlink:type="simple">NHMUK</abbrev>, dorsal view <bold>B</bold> head of <italic><tp:taxon-name><tp:taxon-name-part taxon-name-part-type="genus" reg="Dioptoma">Dioptoma</tp:taxon-name-part><tp:taxon-name-part taxon-name-part-type="species" reg="adamsii">adamsii</tp:taxon-name-part></tp:taxon-name></italic> from Sri Lanka, male, <abbrev xmlns:xlink="http://www.w3.org/1999/xlink" xlink:title="Natural History Museum, London" id="ABBRID0EDMAC" xlink:type="simple">NHMUK</abbrev>, frontal view <bold>C</bold> head and pronotum of <italic><tp:taxon-name><tp:taxon-name-part taxon-name-part-type="genus" reg="Diplocladon">Diplocladon</tp:taxon-name-part><tp:taxon-name-part taxon-name-part-type="species" reg="hasseltii">hasseltii</tp:taxon-name-part><tp:taxon-name-part taxon-name-part-type="subspecies" reg="hasseltii">hasseltii</tp:taxon-name-part></tp:taxon-name></italic> from Indonesia, male, SDEI, dorsal view <bold>D</bold> habitus of <italic><tp:taxon-name><tp:taxon-name-part taxon-name-part-type="genus" reg="Falsophrixothrix">Falsophrixothrix</tp:taxon-name-part></tp:taxon-name></italic> sp. from Indonesia, male, <abbrev xmlns:xlink="http://www.w3.org/1999/xlink" xlink:title="Natural History Museum, London" id="ABBRID0EBNAC" xlink:type="simple">NHMUK</abbrev>, dorsal view <bold>E</bold> head and pronotum of <italic><tp:taxon-name><tp:taxon-name-part taxon-name-part-type="genus" reg="Rhagophthalmus">Rhagophthalmus</tp:taxon-name-part></tp:taxon-name></italic> sp. from China, male, first author’s collection, lateral view <bold>F</bold> habitus of <italic><tp:taxon-name><tp:taxon-name-part taxon-name-part-type="genus" reg="Rhagophthalmus">Rhagophthalmus</tp:taxon-name-part></tp:taxon-name></italic> sp. from China, male, first author’s collection, dorsal view. Scale bars: 5.0 mm (<bold>A, F</bold>); 1.0 mm (<bold>B, E</bold>); 2.0 mm (<bold>C, D</bold>).</p></caption><graphic xmlns:xlink="http://www.w3.org/1999/xlink" xlink:href="zookeys-1126-055_article-90233__-g001.jpg" position="float" orientation="portrait" xlink:type="simple" id="oo_764389.jpg"><uri content-type="original_file" xlink:type="simple">https://binary.pensoft.net/fig/764389</uri></graphic></fig></tp:treatment-sec><ref-list><ref id="B232"><mixed-citation xmlns:xlink="http://www.w3.org/1999/xlink" xlink:type="simple"><person-group><name name-style="western"><surname>Pic</surname><given-names>M</given-names></name></person-group> (<year>1921b</year>) <article-title>Nouveautés diverses.</article-title><source>Mélanges Exotico-Entomologiques</source><volume>33</volume>: <fpage>1</fpage>–<lpage>32</lpage>.</mixed-citation></ref><ref id="B237"><mixed-citation xmlns:xlink="http://www.w3.org/1999/xlink" xlink:type="simple"><person-group><name name-style="western"><surname>Pic</surname><given-names>M</given-names></name></person-group> (<year>1928</year>) <article-title>Un nouveau Drilide (Col).</article-title><source>Bulletin bi-mensuel de la Société Linnéenne de Lyon</source><volume>7</volume>: <fpage>86</fpage>–<lpage>87</lpage>.</mixed-citation></ref><ref id="B278"><mixed-citation xmlns:xlink="http://www.w3.org/1999/xlink" xlink:type="simple"><person-group><name name-style="western"><surname>Viviani</surname><given-names>VR</given-names></name><name name-style="western"><surname>Bechara</surname><given-names>EJH</given-names></name></person-group> (<year>1993</year>) <article-title>Biophysical and biochemical aspects of phengodid (railroad-worm) bioluminescence.</article-title><source>Photochemistry and Photobiology</source><volume>58</volume>(<issue>4</issue>): <fpage>615</fpage>–<lpage>622</lpage>. <ext-link xlink:type="simple" ext-link-type="doi" xlink:href="10.1111/j.1751-1097.1993.tb04941.x">https://doi.org/10.1111/j.1751-1097.1993.tb04941.x</ext-link></mixed-citation></ref><ref id="B269"><mixed-citation xmlns:xlink="http://www.w3.org/1999/xlink" xlink:type="simple"><person-group><name name-style="western"><surname>Tan</surname><given-names>JCH</given-names></name></person-group> (<year>2018</year>) <article-title>Fireflies of Pulau Ubin, Singapore.</article-title><source>Nature in Singapore</source><volume>11</volume>: <fpage>127</fpage>–<lpage>138</lpage>.</mixed-citation></ref><ref id="B86"><mixed-citation xmlns:xlink="http://www.w3.org/1999/xlink" xlink:type="simple"><person-group><name name-style="western"><surname>Gorham</surname><given-names>HS</given-names></name></person-group> (<year>1883a</year>) <article-title>Description of a new genus and species of the coleopterous family <tp:taxon-name><tp:taxon-name-part taxon-name-part-type="family">Drilidae</tp:taxon-name-part></tp:taxon-name>.</article-title><source>Notes from the Leyden Museum</source><volume>5</volume>: <fpage>5</fpage>–<lpage>6</lpage>.</mixed-citation></ref><ref id="B87"><mixed-citation xmlns:xlink="http://www.w3.org/1999/xlink" xlink:type="simple"><person-group><name name-style="western"><surname>Gorham</surname><given-names>HS</given-names></name></person-group> (<year>1883b</year>) <article-title>A new subgenus of the coleopterous family <tp:taxon-name><tp:taxon-name-part taxon-name-part-type="family">Drilidae</tp:taxon-name-part></tp:taxon-name>.</article-title><source>Notes from the Leyden Museum</source><volume>5</volume>: <fpage>249</fpage>–<lpage>250</lpage>.</mixed-citation></ref><ref id="B88"><mixed-citation xmlns:xlink="http://www.w3.org/1999/xlink" xlink:type="simple"><person-group><name name-style="western"><surname>Gorham</surname><given-names>HS</given-names></name></person-group> (<year>1883c</year>) <article-title>Descriptions of Malacodermata in the Civic Museum of Natural History at Genoa.</article-title><source>Annali del Museo Civico di Storia Naturale di Genova</source><volume>18</volume>: <fpage>591</fpage>–<lpage>606</lpage>.</mixed-citation></ref><ref id="B89"><mixed-citation xmlns:xlink="http://www.w3.org/1999/xlink" xlink:type="simple"><person-group><name name-style="western"><surname>Gorham</surname><given-names>HS</given-names></name></person-group> (<year>1887</year>) <article-title>Fam. <tp:taxon-name><tp:taxon-name-part taxon-name-part-type="family">Malacodermidae</tp:taxon-name-part></tp:taxon-name>.</article-title> In: <person-group><name name-style="western"><surname>Ritsema</surname><given-names>C</given-names></name></person-group> (<role>Ed.</role>) <issue-title>Coleoptera door verschillende specialiteiten bewerkt en tot een geheel bijeengebracht.</issue-title><source>In: Snelleman JF (Ed.) Bijdragem tot de Kennis der Fauna van Midden-Sumatra. Eerste Deel. EJ Brill, Leiden</source>, <fpage>60</fpage>–<lpage>77</lpage>.</mixed-citation></ref><ref id="B287"><mixed-citation xmlns:xlink="http://www.w3.org/1999/xlink" xlink:type="simple"><person-group><name name-style="western"><surname>Waterhouse</surname><given-names>CO</given-names></name></person-group> (<year>1890</year>) Aid to the identification of insects. Vol. 2. EW Janson, London, 1–29.</mixed-citation></ref><ref id="B91"><mixed-citation xmlns:xlink="http://www.w3.org/1999/xlink" xlink:type="simple"><person-group><name name-style="western"><surname>Gorham</surname><given-names>HS</given-names></name></person-group> (<year>1895</year>) <article-title>List of the <tp:taxon-name><tp:taxon-name-part taxon-name-part-type="order">Coleoptera</tp:taxon-name-part></tp:taxon-name> in the collection of H. E. Andrewes, Esq., from India and Burma, with descriptions of new species and notes. Families: Malacodermata, <tp:taxon-name><tp:taxon-name-part taxon-name-part-type="family">Erotylidae</tp:taxon-name-part></tp:taxon-name>, <tp:taxon-name><tp:taxon-name-part taxon-name-part-type="family">Endomychidae</tp:taxon-name-part></tp:taxon-name>.</article-title><source>Annales de la Société Entomologique de Belgique</source><volume>39</volume>: <fpage>293</fpage>–<lpage>330</lpage>.</mixed-citation></ref><ref id="B220"><mixed-citation xmlns:xlink="http://www.w3.org/1999/xlink" xlink:type="simple"><person-group><name name-style="western"><surname>Olivier</surname><given-names>E</given-names></name></person-group> (<year>1910</year>) <article-title><tp:taxon-name><tp:taxon-name-part taxon-name-part-type="family">Rhagophthalmidae</tp:taxon-name-part></tp:taxon-name>, <tp:taxon-name><tp:taxon-name-part taxon-name-part-type="family">Drilidae</tp:taxon-name-part></tp:taxon-name>.</article-title> In: <person-group><name name-style="western"><surname>Junk</surname><given-names>W</given-names></name><name name-style="western"><surname>Schenkling</surname><given-names>S</given-names></name></person-group> (<role>Eds</role>) <issue-title>Coleopterorum Catalogus, pars 10.</issue-title><source>W. Junk, Berlin, Germany</source>, <fpage>1</fpage>–<lpage>10</lpage>. <ext-link xlink:type="simple" ext-link-type="doi" xlink:href="10.1007/978-94-011-9697-0_1">https://doi.org/10.1007/978-94-011-9697-0_1</ext-link></mixed-citation></ref><ref id="B181"><mixed-citation xmlns:xlink="http://www.w3.org/1999/xlink" xlink:type="simple"><person-group><name name-style="western"><surname>Lucas</surname><given-names>R</given-names></name></person-group> (<year>1920</year>) <source>Catalogus alphabeticus generum et subgenerum Coleopterorum orbis terrarum totius. Pars 1. Nicolaische Verlags-Buchhandlung R.</source><publisher-name>Stricker</publisher-name>, <publisher-loc>Berlin</publisher-loc>, <size units="page">696 pp</size>.</mixed-citation></ref><ref id="B255"><mixed-citation xmlns:xlink="http://www.w3.org/1999/xlink" xlink:type="simple"><person-group><name name-style="western"><surname>Rüschkamp</surname><given-names>F</given-names></name></person-group> (<year>1920</year>) <article-title>Zur biologie der <tp:taxon-name><tp:taxon-name-part taxon-name-part-type="family">Drilidae</tp:taxon-name-part></tp:taxon-name> und <tp:taxon-name><tp:taxon-name-part taxon-name-part-type="family">Micromalthidae</tp:taxon-name-part></tp:taxon-name> (Ins. Col.).</article-title><source>Biologisches Zentralblatt</source><volume>40</volume>: <fpage>376</fpage>–<lpage>389</lpage>.</mixed-citation></ref><ref id="B238"><mixed-citation xmlns:xlink="http://www.w3.org/1999/xlink" xlink:type="simple"><person-group><name name-style="western"><surname>Pic</surname><given-names>M</given-names></name></person-group> (<year>1930a</year>) <article-title>Dr. E. Mjöberg's Zoological Collections from Sumatra. 10. <tp:taxon-name><tp:taxon-name-part taxon-name-part-type="family">Dascillidae</tp:taxon-name-part></tp:taxon-name> et Malacodermata.</article-title><source>Arkiv för Zoologi</source><volume>21</volume>: <fpage>1</fpage>–<lpage>6</lpage>.</mixed-citation></ref><ref id="B239"><mixed-citation xmlns:xlink="http://www.w3.org/1999/xlink" xlink:type="simple"><person-group><name name-style="western"><surname>Pic</surname><given-names>M</given-names></name></person-group> (<year>1930b</year>) <article-title>Contribution a L'Étude des Coléoptères Malacodermes (2<sup>e</sup> article).</article-title><source>Annales de la Société Entomologique de France</source><volume>99</volume>: <fpage>311</fpage>–<lpage>324</lpage>.</mixed-citation></ref><ref id="B247"><mixed-citation xmlns:xlink="http://www.w3.org/1999/xlink" xlink:type="simple"><person-group><name name-style="western"><surname>Ridley</surname><given-names>HN</given-names></name></person-group> (<year>1934</year>) <article-title>Further observations made in Singapore, upon Geckos and distasteful moths and upon a luminous Coleopterous, probably Rhagophthalmid, larva.</article-title><source>Proceedings of the Royal Entomological Society of London</source><volume>9</volume>: <fpage>58</fpage>–<lpage>60</lpage>.</mixed-citation></ref><ref id="B294"><mixed-citation xmlns:xlink="http://www.w3.org/1999/xlink" xlink:type="simple"><person-group><name name-style="western"><surname>Wittmer</surname><given-names>W</given-names></name></person-group> (<year>1944</year>) Catalogue des <tp:taxon-name><tp:taxon-name-part taxon-name-part-type="family">Drilidae</tp:taxon-name-part></tp:taxon-name> E. Oliv. (<tp:taxon-name><tp:taxon-name-part taxon-name-part-type="order">Coleoptera</tp:taxon-name-part></tp:taxon-name>-Malacodermata). Revista de la Sociedad Entomológica Argentina XII: 203–221.</mixed-citation></ref><ref id="B99"><mixed-citation xmlns:xlink="http://www.w3.org/1999/xlink" xlink:type="simple"><person-group><name name-style="western"><surname>Haneda</surname><given-names>Y</given-names></name></person-group> (<year>1950</year>) <article-title>Star-worm in Singapore.</article-title><source>Shin Konchu</source><volume>3</volume>: <fpage>2</fpage>–<lpage>5</lpage>. [New Insect]</mixed-citation></ref><ref id="B102"><mixed-citation xmlns:xlink="http://www.w3.org/1999/xlink" xlink:type="simple"><person-group><name name-style="western"><surname>Harvey</surname><given-names>EN</given-names></name></person-group> (<year>1952</year>) <article-title><tp:taxon-name><tp:taxon-name-part taxon-name-part-type="order">Coleoptera</tp:taxon-name-part></tp:taxon-name>.</article-title> In: <person-group><name name-style="western"><surname>Harvey</surname><given-names>EN</given-names></name></person-group> (<role>Ed.</role>) <issue-title>Bioluminescence.</issue-title><source>Academic Press, New York</source>, <fpage>389</fpage>–<lpage>471</lpage>.</mixed-citation></ref><ref id="B54"><mixed-citation xmlns:xlink="http://www.w3.org/1999/xlink" xlink:type="simple"><person-group><name name-style="western"><surname>Crowson</surname><given-names>RA</given-names></name></person-group> (<year>1955</year>) <source>The natural classification of the families of <tp:taxon-name><tp:taxon-name-part taxon-name-part-type="order">Coleoptera</tp:taxon-name-part></tp:taxon-name>. Nathaniel Lloyd &amp; Co.</source><publisher-name>, Ltd</publisher-name>, <publisher-loc>London</publisher-loc>, <size units="page">186 pp</size>.</mixed-citation></ref><ref id="B100"><mixed-citation xmlns:xlink="http://www.w3.org/1999/xlink" xlink:type="simple"><person-group><name name-style="western"><surname>Haneda</surname><given-names>Y</given-names></name></person-group> (<year>1955</year>) <article-title>Luminous organisms of Japan and the Far East.</article-title> In: <person-group><name name-style="western"><surname>Johnson</surname><given-names>FH</given-names></name></person-group> (<role>Ed.</role>) <issue-title>The luminescense of biological systems.</issue-title><source>AAAS, Washington DC</source>, <fpage>335</fpage>–<lpage>385</lpage>.</mixed-citation></ref><ref id="B103"><mixed-citation xmlns:xlink="http://www.w3.org/1999/xlink" xlink:type="simple"><person-group><name name-style="western"><surname>Harvey</surname><given-names>EN</given-names></name></person-group> (<year>1955</year>) <article-title>Survey of luminous organisms: Problems and prospects.</article-title> In: <person-group><name name-style="western"><surname>Johnson</surname><given-names>FH</given-names></name></person-group> (<role>Ed.</role>) <issue-title>The luminescense of biological systems.</issue-title><source>AAAS, Washington DC</source>, <fpage>1</fpage>–<lpage>24</lpage>.</mixed-citation></ref><ref id="B104"><mixed-citation xmlns:xlink="http://www.w3.org/1999/xlink" xlink:type="simple"><person-group><name name-style="western"><surname>Harvey</surname><given-names>EN</given-names></name></person-group> (<year>1957</year>) <source>A History of Luminescence from the Earliest Times Until 1900.</source><publisher-name>The American Philosophical Society</publisher-name>, <publisher-loc>Independence Square, Philadelphia</publisher-loc>, <size units="page">692 pp</size>. <ext-link xlink:type="simple" ext-link-type="doi" xlink:href="10.5962/bhl.title.14249">https://doi.org/10.5962/bhl.title.14249</ext-link></mixed-citation></ref><ref id="B187"><mixed-citation xmlns:xlink="http://www.w3.org/1999/xlink" xlink:type="simple"><person-group><name name-style="western"><surname>McDermott</surname><given-names>FA</given-names></name></person-group> (<year>1964</year>) <article-title>The taxonomy of the <tp:taxon-name><tp:taxon-name-part taxon-name-part-type="family">Lampyridae</tp:taxon-name-part></tp:taxon-name> (<tp:taxon-name><tp:taxon-name-part taxon-name-part-type="order">Coleoptera</tp:taxon-name-part></tp:taxon-name>).</article-title><source>Transactions of the American Entomological Society</source><volume>90</volume>: <fpage>1</fpage>–<lpage>72</lpage>.</mixed-citation></ref><ref id="B198"><mixed-citation xmlns:xlink="http://www.w3.org/1999/xlink" xlink:type="simple"><person-group><name name-style="western"><surname>Nakane</surname><given-names>T</given-names></name></person-group> (<year>1968</year>) <article-title>The taxonomy of <tp:taxon-name><tp:taxon-name-part taxon-name-part-type="family">Lampyridae</tp:taxon-name-part></tp:taxon-name>.</article-title><source>Konchu to Shizen</source><volume>3</volume>: <fpage>3</fpage>–<lpage>6</lpage>. [in Japanese] [Insects and Nature]</mixed-citation></ref><ref id="B175"><mixed-citation xmlns:xlink="http://www.w3.org/1999/xlink" xlink:type="simple"><person-group><name name-style="western"><surname>Lloyd</surname><given-names>JE</given-names></name></person-group> (<year>1971</year>) <article-title>Bioluminescent communication in insects.</article-title><source>Annual Review of Entomology</source><volume>16</volume>(<issue>1</issue>): <fpage>97</fpage>–<lpage>122</lpage>. <ext-link xlink:type="simple" ext-link-type="doi" xlink:href="10.1146/annurev.en.16.010171.000525">https://doi.org/10.1146/annurev.en.16.010171.000525</ext-link></mixed-citation></ref><ref id="B55"><mixed-citation xmlns:xlink="http://www.w3.org/1999/xlink" xlink:type="simple"><person-group><name name-style="western"><surname>Crowson</surname><given-names>RA</given-names></name></person-group> (<year>1972</year>) <article-title>A review of the classification of <tp:taxon-name><tp:taxon-name-part taxon-name-part-type="superfamily">Cantharoidea</tp:taxon-name-part></tp:taxon-name> (<tp:taxon-name><tp:taxon-name-part taxon-name-part-type="order">Coleoptera</tp:taxon-name-part></tp:taxon-name>), with the definition of two new families, <tp:taxon-name><tp:taxon-name-part taxon-name-part-type="family">Cneoglossidae</tp:taxon-name-part></tp:taxon-name> and <tp:taxon-name><tp:taxon-name-part taxon-name-part-type="family">Omethidae</tp:taxon-name-part></tp:taxon-name>.</article-title><source>Revista de la Universidad de Madrid</source><volume>21</volume>: <fpage>35</fpage>–<lpage>77</lpage>.</mixed-citation></ref><ref id="B225"><mixed-citation xmlns:xlink="http://www.w3.org/1999/xlink" xlink:type="simple"><person-group><name name-style="western"><surname>Paulus</surname><given-names>HF</given-names></name></person-group> (<year>1972</year>) <article-title>Die systematische und phylogenetische Stellung der <tp:taxon-name><tp:taxon-name-part taxon-name-part-type="family">Karumiidae</tp:taxon-name-part></tp:taxon-name>, mit einer beschreibung von <italic><tp:taxon-name><tp:taxon-name-part taxon-name-part-type="genus">Escalerina</tp:taxon-name-part><tp:taxon-name-part taxon-name-part-type="species">serraticornis</tp:taxon-name-part></tp:taxon-name></italic> n.sp. aus S-Persien.</article-title><source>Senckenbergiana Biologica</source><volume>53</volume>: <fpage>37</fpage>–<lpage>54</lpage>.</mixed-citation></ref><ref id="B97"><mixed-citation xmlns:xlink="http://www.w3.org/1999/xlink" xlink:type="simple"><person-group><name name-style="western"><surname>Halverson</surname><given-names>RC</given-names></name><name name-style="western"><surname>Case</surname><given-names>JF</given-names></name><name name-style="western"><surname>Buck</surname><given-names>JB</given-names></name><name name-style="western"><surname>Tiemann</surname><given-names>DL</given-names></name></person-group> (<year>1973</year>) <article-title>Control of luminescence in phengodid beetles.</article-title><source>Journal of Insect Physiology</source><volume>19</volume>(<issue>6</issue>): <fpage>1327</fpage>–<lpage>1339</lpage>. <ext-link xlink:type="simple" ext-link-type="doi" xlink:href="10.1016/0022-1910(73)90215-1">https://doi.org/10.1016/0022-1910(73)90215-1</ext-link></mixed-citation></ref><ref id="B189"><mixed-citation xmlns:xlink="http://www.w3.org/1999/xlink" xlink:type="simple"><person-group><name name-style="western"><surname>McElroy</surname><given-names>WD</given-names></name><name name-style="western"><surname>Seliger</surname><given-names>HH</given-names></name><name name-style="western"><surname>De Luca</surname><given-names>M</given-names></name></person-group> (<year>1974</year>) <article-title>Insect Bioluminescence.</article-title> In: <person-group><name name-style="western"><surname>Rockstein</surname><given-names>M</given-names></name></person-group> (<role>Ed.</role>) <issue-title>The Physiology of Insecta, 2nd Edn.</issue-title><source>, Vol. II, Academic Press, NY, USA</source>, <fpage>411</fpage>–<lpage>460</lpage>. <ext-link xlink:type="simple" ext-link-type="doi" xlink:href="10.1016/B978-0-12-591602-8.50015-1">https://doi.org/10.1016/B978-0-12-591602-8.50015-1</ext-link></mixed-citation></ref><ref id="B226"><mixed-citation xmlns:xlink="http://www.w3.org/1999/xlink" xlink:type="simple"><person-group><name name-style="western"><surname>Paulus</surname><given-names>HF</given-names></name></person-group> (<year>1975</year>) <italic><tp:taxon-name><tp:taxon-name-part taxon-name-part-type="genus">Penicillophorus</tp:taxon-name-part><tp:taxon-name-part taxon-name-part-type="species">ctenotarsus</tp:taxon-name-part></tp:taxon-name></italic> n. gen. et n. sp. aus Kolumbien, mit einer Beschreibung einer neuen Tribus <tp:taxon-name><tp:taxon-name-part taxon-name-part-type="tribe">Penicillophorini</tp:taxon-name-part></tp:taxon-name> der <tp:taxon-name><tp:taxon-name-part taxon-name-part-type="family">Phengodidae</tp:taxon-name-part></tp:taxon-name> (Col., <tp:taxon-name><tp:taxon-name-part taxon-name-part-type="suborder">Polyphaga</tp:taxon-name-part></tp:taxon-name>, <tp:taxon-name><tp:taxon-name-part taxon-name-part-type="superfamily">Cantharoidea</tp:taxon-name-part></tp:taxon-name>). Zeitschrift der Arbeitsgemeinschaft Österreichischer Entomologen 25(1973/1974): 69–80.</mixed-citation></ref><ref id="B41"><mixed-citation xmlns:xlink="http://www.w3.org/1999/xlink" xlink:type="simple"><person-group><name name-style="western"><surname>Case</surname><given-names>JF</given-names></name><name name-style="western"><surname>Strause</surname><given-names>LG</given-names></name></person-group> (<year>1978</year>) <article-title>10. Neurally controlled luminescent systems.</article-title> In: <person-group><name name-style="western"><surname>Herring</surname><given-names>PJ</given-names></name></person-group> (<role>Ed.</role>) <issue-title>Bioluminescence in action.</issue-title><source>Academic Press, London</source>, <fpage>331</fpage>–<lpage>366</lpage>.</mixed-citation></ref><ref id="B108"><mixed-citation xmlns:xlink="http://www.w3.org/1999/xlink" xlink:type="simple"><person-group><name name-style="western"><surname>Herring</surname><given-names>PJ</given-names></name></person-group> (<year>1978</year>) <article-title>Appendix: A classification of Luminous Organisms.</article-title> In: <person-group><name name-style="western"><surname>Herring</surname><given-names>PJ</given-names></name></person-group> (<role>Ed.</role>) <issue-title>Bioluminescence in action.</issue-title><source>Academic Press, London</source>, <fpage>461</fpage>–<lpage>476</lpage>.</mixed-citation></ref><ref id="B176"><mixed-citation xmlns:xlink="http://www.w3.org/1999/xlink" xlink:type="simple"><person-group><name name-style="western"><surname>Lloyd</surname><given-names>JE</given-names></name></person-group> (<year>1978</year>) <article-title>Insect Bioluminescence. Chap. 8.</article-title> In: <person-group><name name-style="western"><surname>Herring</surname><given-names>PJ</given-names></name></person-group> (<role>Ed.</role>) <issue-title>Bioluminescence in action.</issue-title><source>Academic Press, London</source>, <fpage>241</fpage>–<lpage>272</lpage>.</mixed-citation></ref><ref id="B204"><mixed-citation xmlns:xlink="http://www.w3.org/1999/xlink" xlink:type="simple"><person-group><name name-style="western"><surname>Ohba</surname><given-names>N</given-names></name></person-group> (<year>1980</year>) <article-title>Bioluminescent animals of the land.</article-title><source>Animals and Nature</source><volume>10</volume>: <fpage>13</fpage>–<lpage>20</lpage>.</mixed-citation></ref><ref id="B56"><mixed-citation xmlns:xlink="http://www.w3.org/1999/xlink" xlink:type="simple"><person-group><name name-style="western"><surname>Crowson</surname><given-names>RA</given-names></name></person-group> (<year>1981</year>) <source>The Biology of the <tp:taxon-name><tp:taxon-name-part taxon-name-part-type="order">Coleoptera</tp:taxon-name-part></tp:taxon-name>.</source><publisher-name>Academic Press</publisher-name>, <publisher-loc>London</publisher-loc>, <size units="page">802 pp</size>.</mixed-citation></ref><ref id="B263"><mixed-citation xmlns:xlink="http://www.w3.org/1999/xlink" xlink:type="simple"><person-group><name name-style="western"><surname>Sivinski</surname><given-names>J</given-names></name></person-group> (<year>1981</year>) <article-title>The nature and possible functions of luminescence in <tp:taxon-name><tp:taxon-name-part taxon-name-part-type="order">Coleoptera</tp:taxon-name-part></tp:taxon-name> larvae.</article-title><source>The Coleopterists Bulletin</source><volume>35</volume>: <fpage>167</fpage>–<lpage>179</lpage>.</mixed-citation></ref><ref id="B178"><mixed-citation xmlns:xlink="http://www.w3.org/1999/xlink" xlink:type="simple"><person-group><name name-style="western"><surname>Lloyd</surname><given-names>JE</given-names></name></person-group> (<year>1983</year>) <article-title>Bioluminescence and communication in insects.</article-title><source>Annual Review of Entomology</source><volume>28</volume>(<issue>1</issue>): <fpage>131</fpage>–<lpage>160</lpage>. <ext-link xlink:type="simple" ext-link-type="doi" xlink:href="10.1146/annurev.en.28.010183.001023">https://doi.org/10.1146/annurev.en.28.010183.001023</ext-link></mixed-citation></ref><ref id="B113"><mixed-citation xmlns:xlink="http://www.w3.org/1999/xlink" xlink:type="simple"><person-group><name name-style="western"><surname>Hoffmann</surname><given-names>KH</given-names></name></person-group> (<year>1984</year>) <article-title>Environmental aspects of insect bioluminescence.</article-title> In: <person-group><name name-style="western"><surname>Hoffmann</surname><given-names>KH</given-names></name></person-group> (<role>Ed.</role>) <issue-title>Environmental Physiology and Biochemistry of Insects.</issue-title><source>Springer-Verlag, Berlin, Heidelberg</source>, <fpage>225</fpage>–<lpage>244</lpage>. <ext-link xlink:type="simple" ext-link-type="doi" xlink:href="10.1007/978-3-642-70020-0_9">https://doi.org/10.1007/978-3-642-70020-0_9</ext-link></mixed-citation></ref><ref id="B101"><mixed-citation xmlns:xlink="http://www.w3.org/1999/xlink" xlink:type="simple"><person-group><name name-style="western"><surname>Haneda</surname><given-names>Y</given-names></name></person-group> (<year>1985</year>) <source>Luminous organisms.</source><publisher-name>Kōseisha Kōseikaku</publisher-name>, <publisher-loc>Tokyo, Japan</publisher-loc>, <size units="page">318 pp</size>.</mixed-citation></ref><ref id="B109"><mixed-citation xmlns:xlink="http://www.w3.org/1999/xlink" xlink:type="simple"><person-group><name name-style="western"><surname>Herring</surname><given-names>PJ</given-names></name></person-group> (<year>1987</year>) <article-title>Systematic distribution of bioluminescence in living organisms.</article-title><source>Journal of Bioluminescence and Chemiluminescence</source><volume>1</volume>(<issue>3</issue>): <fpage>147</fpage>–<lpage>163</lpage>. <ext-link xlink:type="simple" ext-link-type="doi" xlink:href="10.1002/bio.1170010303">https://doi.org/10.1002/bio.1170010303</ext-link></mixed-citation></ref><ref id="B48"><mixed-citation xmlns:xlink="http://www.w3.org/1999/xlink" xlink:type="simple"><person-group><name name-style="western"><surname>Cicero</surname><given-names>JM</given-names></name></person-group> (<year>1988</year>) <article-title>Ontophylogenetics of cantharoid larviforms (<tp:taxon-name><tp:taxon-name-part taxon-name-part-type="order">Coleoptera</tp:taxon-name-part></tp:taxon-name>: <tp:taxon-name><tp:taxon-name-part taxon-name-part-type="superfamily">Cantharoidea</tp:taxon-name-part></tp:taxon-name>).</article-title><source>Coleopterists Bulletin</source><volume>42</volume>: <fpage>105</fpage>–<lpage>151</lpage>.</mixed-citation></ref><ref id="B58"><mixed-citation xmlns:xlink="http://www.w3.org/1999/xlink" xlink:type="simple"><person-group><name name-style="western"><surname>De Keyzer</surname><given-names>R</given-names></name></person-group> (<year>1989</year>) <article-title>The cold light of the firefly.</article-title><source>Bioluminescence</source><volume>23</volume>: <fpage>51</fpage>–<lpage>57</lpage>.</mixed-citation></ref><ref id="B299"><mixed-citation xmlns:xlink="http://www.w3.org/1999/xlink" xlink:type="simple"><person-group><name name-style="western"><surname>Wittmer</surname><given-names>W</given-names></name><name name-style="western"><surname>Ohba</surname><given-names>N</given-names></name></person-group> (<year>1994</year>) <article-title>Neue <tp:taxon-name><tp:taxon-name-part taxon-name-part-type="family">Rhagophthalmidae</tp:taxon-name-part></tp:taxon-name> (<tp:taxon-name><tp:taxon-name-part taxon-name-part-type="order">Coleoptera</tp:taxon-name-part></tp:taxon-name>) aus China und benachbarten Ländern.</article-title><source>Japanese Journal of Entomology</source><volume>62</volume>: <fpage>341</fpage>–<lpage>355</lpage>.</mixed-citation></ref><ref id="B157"><mixed-citation xmlns:xlink="http://www.w3.org/1999/xlink" xlink:type="simple"><person-group><name name-style="western"><surname>Lawrence</surname><given-names>JF</given-names></name><name name-style="western"><surname>Newton</surname><given-names>AF</given-names></name></person-group> (<year>1995</year>) <article-title>Families and subfamilies of <tp:taxon-name><tp:taxon-name-part taxon-name-part-type="order">Coleoptera</tp:taxon-name-part></tp:taxon-name> (with selected genera, notes, references and data on family-group names).</article-title> In: <person-group><name name-style="western"><surname>Pakaluk</surname><given-names>J</given-names></name><name name-style="western"><surname>Ślipiński</surname><given-names>A</given-names></name></person-group> (<role>Eds</role>) <issue-title>Biology, Phylogeny, and Classification of Coleoptera.</issue-title><source>Papers Celebrating the 80<sup>th</sup> Birthday of Roy A Crowson, vol 1, 2. Muzeum i Instytut Zoologii PAN, Warszawa</source>, <fpage>779</fpage>–<lpage>1083</lpage>.</mixed-citation></ref><ref id="B32"><mixed-citation xmlns:xlink="http://www.w3.org/1999/xlink" xlink:type="simple"><person-group><name name-style="western"><surname>Branham</surname><given-names>MA</given-names></name></person-group> (<year>1996</year>) <article-title>Phengodids: Giant glowworm beetles (A taxonomic survey of lanterns and their use) (continued from Companion 1).</article-title><source>Fireflyer Companion</source><volume>1</volume>: <fpage>18</fpage>–<lpage>19</lpage>.</mixed-citation></ref><ref id="B212"><mixed-citation xmlns:xlink="http://www.w3.org/1999/xlink" xlink:type="simple"><person-group><name name-style="western"><surname>Ohba</surname><given-names>N</given-names></name><name name-style="western"><surname>Goto</surname><given-names>Y</given-names></name><name name-style="western"><surname>Kawashima</surname><given-names>I</given-names></name></person-group> (<year>1996a</year>) <article-title>External morphology and behavior of <italic><tp:taxon-name><tp:taxon-name-part taxon-name-part-type="genus">Rhagophthalmus</tp:taxon-name-part><tp:taxon-name-part taxon-name-part-type="species">ohbai</tp:taxon-name-part></tp:taxon-name></italic> Wittmer, 1994 (<tp:taxon-name><tp:taxon-name-part taxon-name-part-type="order">Coleoptera</tp:taxon-name-part></tp:taxon-name>; <tp:taxon-name><tp:taxon-name-part taxon-name-part-type="family">Rhagophthalmidae</tp:taxon-name-part></tp:taxon-name>) and its habitat.</article-title><source>Science Report of the Yokosuka City Museum</source><volume>44</volume>: <fpage>1</fpage>–<lpage>19</lpage>.</mixed-citation></ref><ref id="B213"><mixed-citation xmlns:xlink="http://www.w3.org/1999/xlink" xlink:type="simple"><person-group><name name-style="western"><surname>Ohba</surname><given-names>N</given-names></name><name name-style="western"><surname>Goto</surname><given-names>Y</given-names></name><name name-style="western"><surname>Kawashima</surname><given-names>I</given-names></name></person-group> (<year>1996b</year>) <article-title>External morphology, color-marking patterns and habits of the larval stage in genus <italic><tp:taxon-name><tp:taxon-name-part taxon-name-part-type="genus">Stenocladius</tp:taxon-name-part></tp:taxon-name></italic> (<tp:taxon-name><tp:taxon-name-part taxon-name-part-type="order">Coleoptera</tp:taxon-name-part></tp:taxon-name>: <tp:taxon-name><tp:taxon-name-part taxon-name-part-type="family">Lampyridae</tp:taxon-name-part></tp:taxon-name>).</article-title><source>Science Report of the Yokosuka City Museum</source><volume>44</volume>: <fpage>21</fpage>–<lpage>31</lpage>.</mixed-citation></ref><ref id="B206"><mixed-citation xmlns:xlink="http://www.w3.org/1999/xlink" xlink:type="simple"><person-group><name name-style="western"><surname>Ohba</surname><given-names>N</given-names></name></person-group> (<year>1997a</year>) <article-title>Twenty years with fireflies – an outline of research in Japan.</article-title><source>The Insectarium</source><volume>34</volume>: <fpage>4</fpage>–<lpage>18</lpage>.</mixed-citation></ref><ref id="B279"><mixed-citation xmlns:xlink="http://www.w3.org/1999/xlink" xlink:type="simple"><person-group><name name-style="western"><surname>Viviani</surname><given-names>VR</given-names></name><name name-style="western"><surname>Bechara</surname><given-names>EJH</given-names></name></person-group> (<year>1997</year>) <article-title>Bioluminescence and biological aspects of Brazilian railroad-worms (<tp:taxon-name><tp:taxon-name-part taxon-name-part-type="order">Coleoptera</tp:taxon-name-part></tp:taxon-name>: <tp:taxon-name><tp:taxon-name-part taxon-name-part-type="family">Phengodidae</tp:taxon-name-part></tp:taxon-name>).</article-title><source>Annals of the Entomological Society of America</source><volume>90</volume>(<issue>3</issue>): <fpage>389</fpage>–<lpage>398</lpage>. <ext-link xlink:type="simple" ext-link-type="doi" xlink:href="10.1093/aesa/90.3.389">https://doi.org/10.1093/aesa/90.3.389</ext-link></mixed-citation></ref><ref id="B33"><mixed-citation xmlns:xlink="http://www.w3.org/1999/xlink" xlink:type="simple"><person-group><name name-style="western"><surname>Branham</surname><given-names>MA</given-names></name><name name-style="western"><surname>Wenzel</surname><given-names>JW</given-names></name></person-group> (<year>2001</year>) <article-title>The evolution of bioluminescence in cantharoids (<tp:taxon-name><tp:taxon-name-part taxon-name-part-type="order">Coleoptera</tp:taxon-name-part></tp:taxon-name>: <tp:taxon-name><tp:taxon-name-part taxon-name-part-type="superfamily">Elateroidea</tp:taxon-name-part></tp:taxon-name>).</article-title><source>The Florida Entomologist</source><volume>84</volume>(<issue>4</issue>): <fpage>565</fpage>–<lpage>586</lpage>. <ext-link xlink:type="simple" ext-link-type="doi" xlink:href="10.2307/3496389">https://doi.org/10.2307/3496389</ext-link></mixed-citation></ref><ref id="B201"><mixed-citation xmlns:xlink="http://www.w3.org/1999/xlink" xlink:type="simple">O’Keefe (<year>2002</year>) <article-title>Family 61. <tp:taxon-name><tp:taxon-name-part taxon-name-part-type="family">Phengodidae</tp:taxon-name-part></tp:taxon-name>.</article-title> In: <person-group><name name-style="western"><surname>Arnett Jr</surname><given-names>RH</given-names></name><name name-style="western"><surname>Thomas</surname><given-names>MC</given-names></name><name name-style="western"><surname>Skelley</surname><given-names>PE</given-names></name><name name-style="western"><surname>Frank</surname><given-names>JH</given-names></name></person-group> (<role>Eds</role>) <issue-title>American Beetles, Vol.</issue-title><source>2., <tp:taxon-name><tp:taxon-name-part taxon-name-part-type="suborder">Polyphaga</tp:taxon-name-part></tp:taxon-name>: <tp:taxon-name><tp:taxon-name-part taxon-name-part-type="superfamily">Scarabaeoidea</tp:taxon-name-part></tp:taxon-name> through <tp:taxon-name><tp:taxon-name-part taxon-name-part-type="superfamily">Curculionoidea</tp:taxon-name-part></tp:taxon-name>. CRC, Boca Raton, FL</source>, <fpage>181</fpage>–<lpage>186</lpage>.</mixed-citation></ref><ref id="B34"><mixed-citation xmlns:xlink="http://www.w3.org/1999/xlink" xlink:type="simple"><person-group><name name-style="western"><surname>Branham</surname><given-names>MA</given-names></name><name name-style="western"><surname>Wenzel</surname><given-names>JW</given-names></name></person-group> (<year>2003</year>) <article-title>The origin of photic behavior and the evolution of sexual communication in fireflies (<tp:taxon-name><tp:taxon-name-part taxon-name-part-type="order">Coleoptera</tp:taxon-name-part></tp:taxon-name>: <tp:taxon-name><tp:taxon-name-part taxon-name-part-type="family">Lampyridae</tp:taxon-name-part></tp:taxon-name>).</article-title><source>Cladistics</source><volume>19</volume>(<issue>1</issue>): <fpage>1</fpage>–<lpage>22</lpage>. <ext-link xlink:type="simple" ext-link-type="doi" xlink:href="10.1111/j.1096-0031.2003.tb00404.x">https://doi.org/10.1111/j.1096-0031.2003.tb00404.x</ext-link></mixed-citation></ref><ref id="B165"><mixed-citation xmlns:xlink="http://www.w3.org/1999/xlink" xlink:type="simple"><person-group><name name-style="western"><surname>Li</surname><given-names>X</given-names></name><name name-style="western"><surname>Liang</surname><given-names>X</given-names></name></person-group> (<year>2008</year>) A gigantic bioluminescent starworm (<tp:taxon-name><tp:taxon-name-part taxon-name-part-type="order">Coleoptera</tp:taxon-name-part></tp:taxon-name>: <tp:taxon-name><tp:taxon-name-part taxon-name-part-type="family">Rhagophthalmidae</tp:taxon-name-part></tp:taxon-name>) from Northwest Yunnan, China. Entomological News 119(2): 109–112. <ext-link xlink:type="simple" ext-link-type="doi" xlink:href="10.3157/0013-872X(2008)119[109:AGBSCR]2.0.CO;2">https://doi.org/10.3157/0013-872X(2008)119[109:AGBSCR]2.0.CO;2</ext-link></mixed-citation></ref><ref id="B169"><mixed-citation xmlns:xlink="http://www.w3.org/1999/xlink" xlink:type="simple"><person-group><name name-style="western"><surname>Li</surname><given-names>X</given-names></name><name name-style="western"><surname>Xie</surname><given-names>M</given-names></name><name name-style="western"><surname>Liang</surname><given-names>X</given-names></name></person-group> (<year>2008b</year>) <article-title>Rhagophthalmid – a special group of fireflies.</article-title><source>Chinese Bulletin of Entomology</source><volume>45</volume>: <fpage>494</fpage>–<lpage>498</lpage>.</mixed-citation></ref><ref id="B268"><mixed-citation xmlns:xlink="http://www.w3.org/1999/xlink" xlink:type="simple"><person-group><name name-style="western"><surname>Suzuki</surname><given-names>H</given-names></name><name name-style="western"><surname>Kobayashi</surname><given-names>Y</given-names></name></person-group> (<year>2009</year>) <article-title>Embryogenesis of firefly: Phylogenetic implication of the family <tp:taxon-name><tp:taxon-name-part taxon-name-part-type="family">Rhagophthalmidae</tp:taxon-name-part></tp:taxon-name>.</article-title> In: <person-group><name name-style="western"><surname>Napompeth</surname><given-names>B</given-names></name></person-group> (<role>Ed.</role>) <issue-title>International Symposium on Diversity and Conservation of Fireflies.</issue-title><source>Queen Sirikit Botanic Garden, Chiang Mai, Thailand</source>, <fpage>30</fpage>–<lpage>35</lpage>.</mixed-citation></ref><ref id="B133"><mixed-citation xmlns:xlink="http://www.w3.org/1999/xlink" xlink:type="simple"><person-group><name name-style="western"><surname>Kawashima</surname><given-names>I</given-names></name><name name-style="western"><surname>Lawrence</surname><given-names>JF</given-names></name><name name-style="western"><surname>Branham</surname><given-names>MA</given-names></name></person-group> (<year>2010</year>) <article-title><tp:taxon-name><tp:taxon-name-part taxon-name-part-type="family">Rhagophthalmidae</tp:taxon-name-part></tp:taxon-name> Olivier, 1907.</article-title> In: <person-group><name name-style="western"><surname>Leschen</surname><given-names>RAB</given-names></name><name name-style="western"><surname>Beutel</surname><given-names>RG</given-names></name><name name-style="western"><surname>Lawrence</surname><given-names>JF</given-names></name></person-group> (<role>Eds</role>) <issue-title>Coleoptera, Beetles; Volume 2: Morphology and Systematics (Elateroidea, Bostrichiformia, Cucujiformia partim).</issue-title><source>In: Kristensen NP, Beutel RG (Eds) Handbook of Zoology, <tp:taxon-name><tp:taxon-name-part taxon-name-part-type="phylum">Arthropoda</tp:taxon-name-part></tp:taxon-name>: <tp:taxon-name><tp:taxon-name-part taxon-name-part-type="class">Insecta</tp:taxon-name-part></tp:taxon-name>. Walter de Gruyter GmbH and Co KG, Berlin/New York</source>, <fpage>135</fpage>–<lpage>140</lpage>. <ext-link xlink:type="simple" ext-link-type="doi" xlink:href="10.1515/9783110911213.135">https://doi.org/10.1515/9783110911213.135</ext-link></mixed-citation></ref><ref id="B140"><mixed-citation xmlns:xlink="http://www.w3.org/1999/xlink" xlink:type="simple"><person-group><name name-style="western"><surname>Kundrata</surname><given-names>R</given-names></name><name name-style="western"><surname>Bocak</surname><given-names>L</given-names></name></person-group> (<year>2011a</year>) <article-title>Redescription and relationships of <italic><tp:taxon-name><tp:taxon-name-part taxon-name-part-type="genus">Pseudothilmanus</tp:taxon-name-part></tp:taxon-name></italic> Pic (<tp:taxon-name><tp:taxon-name-part taxon-name-part-type="order">Coleoptera</tp:taxon-name-part></tp:taxon-name>: <tp:taxon-name><tp:taxon-name-part taxon-name-part-type="family">Rhagophthalmidae</tp:taxon-name-part></tp:taxon-name>)—a long-term neglected glow-worm beetle genus from the Himalayas.</article-title><source>Zootaxa</source><volume>2794</volume>(<issue>1</issue>): <fpage>57</fpage>–<lpage>62</lpage>. <ext-link xlink:type="simple" ext-link-type="doi" xlink:href="10.11646/zootaxa.2794.1.4">https://doi.org/10.11646/zootaxa.2794.1.4</ext-link></mixed-citation></ref><ref id="B203"><mixed-citation xmlns:xlink="http://www.w3.org/1999/xlink" xlink:type="simple"><person-group><name name-style="western"><surname>Oba</surname><given-names>Y</given-names></name><name name-style="western"><surname>Branham</surname><given-names>MA</given-names></name><name name-style="western"><surname>Fukatsu</surname><given-names>T</given-names></name></person-group> (<year>2011</year>) <article-title>The terrestrial bioluminescent animals of Japan.</article-title><source>Zoological Science</source><volume>28</volume>(<issue>11</issue>): <fpage>771</fpage>–<lpage>789</lpage>. <ext-link xlink:type="simple" ext-link-type="doi" xlink:href="10.2108/zsj.28.771">https://doi.org/10.2108/zsj.28.771</ext-link></mixed-citation></ref><ref id="B303"><mixed-citation xmlns:xlink="http://www.w3.org/1999/xlink" xlink:type="simple"><person-group><name name-style="western"><surname>Yiu</surname><given-names>V</given-names></name></person-group> (<year>2012</year>) <source>Fireflies of Hong Kong.</source><publisher-name>Popular Entomology Book Series</publisher-name>, <publisher-loc>Volume 7. Hong Kong Entomological Society</publisher-loc>, <size units="page">117 pp</size>.</mixed-citation></ref><ref id="B304"><mixed-citation xmlns:xlink="http://www.w3.org/1999/xlink" xlink:type="simple"><person-group><name name-style="western"><surname>Yiu</surname><given-names>V</given-names></name></person-group> (<year>2013</year>) <article-title>A study of <tp:taxon-name><tp:taxon-name-part taxon-name-part-type="family">Rhagophthalmidae</tp:taxon-name-part></tp:taxon-name> and <tp:taxon-name><tp:taxon-name-part taxon-name-part-type="family">Lampyridae</tp:taxon-name-part></tp:taxon-name> in Hong Kong with descriptions of new species (<tp:taxon-name><tp:taxon-name-part taxon-name-part-type="order">Coleoptera</tp:taxon-name-part></tp:taxon-name>): Part 1.</article-title><source>Lampyrid</source><volume>3</volume>: <fpage>100</fpage>–<lpage>126</lpage>.</mixed-citation></ref><ref id="B139"><mixed-citation xmlns:xlink="http://www.w3.org/1999/xlink" xlink:type="simple"><person-group><name name-style="western"><surname>Kovalev</surname><given-names>AV</given-names></name><name name-style="western"><surname>Kirejtshuk</surname><given-names>AG</given-names></name></person-group> (<year>2016</year>) <article-title><italic><tp:taxon-name><tp:taxon-name-part taxon-name-part-type="genus">Asiopsectra</tp:taxon-name-part></tp:taxon-name></italic> gen. n., a second genus of the family <tp:taxon-name><tp:taxon-name-part taxon-name-part-type="family">Brachypsectridae</tp:taxon-name-part></tp:taxon-name> (<tp:taxon-name><tp:taxon-name-part taxon-name-part-type="order">Coleoptera</tp:taxon-name-part></tp:taxon-name>, <tp:taxon-name><tp:taxon-name-part taxon-name-part-type="superfamily">Elateroidea</tp:taxon-name-part></tp:taxon-name>) from the Palaearctic Region.</article-title><source>Insect Systematics &amp; Evolution</source><volume>47</volume>(<issue>3</issue>): <fpage>195</fpage>–<lpage>208</lpage>. <ext-link xlink:type="simple" ext-link-type="doi" xlink:href="10.1163/1876312X-47022140">https://doi.org/10.1163/1876312X-47022140</ext-link></mixed-citation></ref><ref id="B305"><mixed-citation xmlns:xlink="http://www.w3.org/1999/xlink" xlink:type="simple"><person-group><name name-style="western"><surname>Yiu</surname><given-names>V</given-names></name></person-group> (<year>2017</year>) <article-title>A study of <tp:taxon-name><tp:taxon-name-part taxon-name-part-type="family">Rhagophthalmidae</tp:taxon-name-part></tp:taxon-name> and <tp:taxon-name><tp:taxon-name-part taxon-name-part-type="family">Lampyridae</tp:taxon-name-part></tp:taxon-name> in Hong Kong with descriptions of new species (<tp:taxon-name><tp:taxon-name-part taxon-name-part-type="order">Coleoptera</tp:taxon-name-part></tp:taxon-name>): Part 2.</article-title><source>Lampyrid</source><volume>4</volume>: <fpage>59</fpage>–<lpage>111</lpage>. [67–119]</mixed-citation></ref><ref id="B174"><mixed-citation xmlns:xlink="http://www.w3.org/1999/xlink" xlink:type="simple"><person-group><name name-style="western"><surname>Liu</surname><given-names>G-C</given-names></name><name name-style="western"><surname>Dong</surname><given-names>Z-W</given-names></name><name name-style="western"><surname>Hou</surname><given-names>Q-B</given-names></name><name name-style="western"><surname>He</surname><given-names>J-W</given-names></name><name name-style="western"><surname>Zhao</surname><given-names>R-P</given-names></name><name name-style="western"><surname>Wang</surname><given-names>W</given-names></name><name name-style="western"><surname>Li</surname><given-names>X-Y</given-names></name></person-group> (<year>2020</year>) <article-title>Second rhagophthalmid luciferase cloned from Chinese glow-worm <italic><tp:taxon-name><tp:taxon-name-part taxon-name-part-type="genus">Menghuoius</tp:taxon-name-part><tp:taxon-name-part taxon-name-part-type="species">giganteus</tp:taxon-name-part></tp:taxon-name></italic> (<tp:taxon-name><tp:taxon-name-part taxon-name-part-type="family">Rhagophthalmidae</tp:taxon-name-part></tp:taxon-name>: <tp:taxon-name><tp:taxon-name-part taxon-name-part-type="superfamily">Elateroidea</tp:taxon-name-part></tp:taxon-name>).</article-title><source>Photochemistry and Photobiology</source><volume>96</volume>(<issue>1</issue>): <fpage>46</fpage>–<lpage>54</lpage>. <ext-link xlink:type="simple" ext-link-type="doi" xlink:href="10.1111/php.13172">https://doi.org/10.1111/php.13172</ext-link></mixed-citation></ref><ref id="B161"><mixed-citation xmlns:xlink="http://www.w3.org/1999/xlink" xlink:type="simple"><person-group><name name-style="western"><surname>Lawrence</surname><given-names>JF</given-names></name><name name-style="western"><surname>Zhou</surname><given-names>Y-L</given-names></name><name name-style="western"><surname>Lemann</surname><given-names>C</given-names></name><name name-style="western"><surname>Sinclair</surname><given-names>B</given-names></name><name name-style="western"><surname>Ślipiński</surname><given-names>A</given-names></name></person-group> (<year>2021</year>) <article-title>The hind wing of <tp:taxon-name><tp:taxon-name-part taxon-name-part-type="order">Coleoptera</tp:taxon-name-part></tp:taxon-name> (<tp:taxon-name><tp:taxon-name-part taxon-name-part-type="class">Insecta</tp:taxon-name-part></tp:taxon-name>): Morphology, nomenclature and phylogenetic significance. Part 1. General discussion and <tp:taxon-name><tp:taxon-name-part taxon-name-part-type="suborder">Archostemata</tp:taxon-name-part></tp:taxon-name>-<tp:taxon-name><tp:taxon-name-part taxon-name-part-type="superfamily">Elateroidea</tp:taxon-name-part></tp:taxon-name>.</article-title><source>Annales Zoologici</source><volume>71</volume>(<issue>3</issue>): <fpage>421</fpage>–<lpage>606</lpage>. <ext-link xlink:type="simple" ext-link-type="doi" xlink:href="10.3161/00034541ANZ2021.71.3.001">https://doi.org/10.3161/00034541ANZ2021.71.3.001</ext-link></mixed-citation></ref><ref id="B172"><mixed-citation xmlns:xlink="http://www.w3.org/1999/xlink" xlink:type="simple"><person-group><name name-style="western"><surname>Li</surname><given-names>Y-D</given-names></name><name name-style="western"><surname>Kundrata</surname><given-names>R</given-names></name><name name-style="western"><surname>Tihelka</surname><given-names>E</given-names></name><name name-style="western"><surname>Liu</surname><given-names>Z</given-names></name><name name-style="western"><surname>Huang</surname><given-names>D</given-names></name><name name-style="western"><surname>Cai</surname><given-names>C</given-names></name></person-group> (<year>2021b</year>) <article-title><tp:taxon-name><tp:taxon-name-part taxon-name-part-type="family">Cretophengodidae</tp:taxon-name-part></tp:taxon-name>, a new Cretaceous beetle family, sheds light on the evolution of bioluminescence.</article-title><source>Proceedings of the Royal Society B</source><volume>288</volume>(<issue>1943</issue>): <fpage>20202730</fpage>. <ext-link xlink:type="simple" ext-link-type="doi" xlink:href="10.1098/rspb.2020.2730">https://doi.org/10.1098/rspb.2020.2730</ext-link></mixed-citation></ref><ref id="B259"><mixed-citation xmlns:xlink="http://www.w3.org/1999/xlink" xlink:type="simple"><person-group><name name-style="western"><surname>Seri</surname><given-names>NA</given-names></name><name name-style="western"><surname>Rahman</surname><given-names>AA</given-names></name></person-group> (<year>2021</year>) <article-title>Fireflies in South East Asia: Species diversity, distribution, and habitat (2015–2021).</article-title><source>Pertanika Journals Tropical Agricultural Science</source><volume>44</volume>: <fpage>713</fpage>–<lpage>743</lpage>. <ext-link xlink:type="simple" ext-link-type="doi" xlink:href="10.47836/pjtas.44.4.02">https://doi.org/10.47836/pjtas.44.4.02</ext-link></mixed-citation></ref><ref id="B121"><mixed-citation xmlns:xlink="http://www.w3.org/1999/xlink" xlink:type="simple"><person-group><name name-style="western"><surname>Jeng</surname><given-names>M-L</given-names></name></person-group> (<year>2008</year>) <source>Comprehensive phylogenetics, systematics, and evolution of neoteny of <tp:taxon-name><tp:taxon-name-part taxon-name-part-type="family">Lampyridae</tp:taxon-name-part></tp:taxon-name> (<tp:taxon-name><tp:taxon-name-part taxon-name-part-type="class">Insecta</tp:taxon-name-part></tp:taxon-name>: <tp:taxon-name><tp:taxon-name-part taxon-name-part-type="order">Coleoptera</tp:taxon-name-part></tp:taxon-name>).</source><publisher-name>PhD Thesis</publisher-name>, <publisher-loc>University of Kansas, Lawrence, Kansas, USA</publisher-loc>, <size units="page">388 pp</size>.</mixed-citation></ref><ref id="B250"><mixed-citation xmlns:xlink="http://www.w3.org/1999/xlink" xlink:type="simple"><person-group><name name-style="western"><surname>Roza</surname><given-names>AS</given-names></name></person-group> (<year>2022</year>) Phylogeny and taxonomy of <tp:taxon-name><tp:taxon-name-part taxon-name-part-type="family">Phengodidae</tp:taxon-name-part></tp:taxon-name> (<tp:taxon-name><tp:taxon-name-part taxon-name-part-type="order">Coleoptera</tp:taxon-name-part></tp:taxon-name>: <tp:taxon-name><tp:taxon-name-part taxon-name-part-type="superfamily">Elateroidea</tp:taxon-name-part></tp:taxon-name>). PhD Thesis, Universidade Federal do Rio de Janeiro, Museu Nacional, Brazil, 1–173.</mixed-citation></ref></ref-list></tp:taxon-treatment>
