# Supplementary material for: ﻿Rhagophthalmidae Olivier, 1907 (Coleoptera, Elateroidea): described genera and species, current problems, and prospects for the bioluminescent and paedomorphic beetle lineage
Source: Zookeys. 2022 Nov 1;1126:55–130. doi: 10.3897/zookeys.1126.90233 (PMC9881481; doi:10.3897/zookeys.1126.90233)
Supplement: XML Treatment for Dodecatoma [file zookeys.1126.90233-treatment15.xml]

<!DOCTYPE tp:taxon-treatment
  PUBLIC "-//TaxonX//DTD Taxonomic Treatment Publishing DTD v0 20100105//EN" "tax-treatment-NSO.dtd">
<tp:taxon-treatment xmlns:tp="http://www.plazi.org/taxpub"><tp:treatment-meta><kwd-group><label>Taxon classification</label><kwd>
              <named-content content-type="kingdom">Animalia</named-content>
            </kwd><kwd>
              <named-content content-type="order">Coleoptera</named-content>
            </kwd><kwd>
              <named-content content-type="family">Rhagophthalmidae</named-content>
            </kwd></kwd-group><mixed-citation publication-type="journal"><person-group><name><surname>Kundrata</surname><given-names>Robin</given-names></name><name><surname>Hoffmannova</surname><given-names>Johana</given-names></name><name><surname>Hinson</surname><given-names>Kevin R.</given-names></name><name><surname>Keller</surname><given-names>Oliver</given-names></name><name><surname>Packova</surname><given-names>Gabriela</given-names></name></person-group><article-title>﻿<tp:taxon-name><tp:taxon-name-part taxon-name-part-type="family">Rhagophthalmidae</tp:taxon-name-part></tp:taxon-name> Olivier, 1907 (<tp:taxon-name><tp:taxon-name-part taxon-name-part-type="order">Coleoptera</tp:taxon-name-part></tp:taxon-name>, <tp:taxon-name><tp:taxon-name-part taxon-name-part-type="superfamily">Elateroidea</tp:taxon-name-part></tp:taxon-name>): described genera and species, current problems, and prospects for the bioluminescent and paedomorphic beetle lineage</article-title><source>Zookeys</source><day>01</day><month>11</month><year>2022</year><volume>1126</volume><fpage>55</fpage><lpage>130</lpage><pub-id pub-id-type="doi">10.3897/zookeys.1126.90233</pub-id></mixed-citation></tp:treatment-meta><tp:nomenclature><label>﻿Genus</label><tp:taxon-name>
            <object-id xmlns:xlink="http://www.w3.org/1999/xlink" content-type="arpha" xlink:type="simple">7523762A-0AAD-572B-B413-AF186157C9EC</object-id>
            <tp:taxon-name-part taxon-name-part-type="genus" reg="Dodecatoma">Dodecatoma</tp:taxon-name-part>
          </tp:taxon-name><tp:taxon-authority>Westwood, 1849</tp:taxon-authority><tp:nomenclature-citation-list><tp:nomenclature-citation><tp:taxon-name>
                <tp:taxon-name-part taxon-name-part-type="genus" reg="Dodecatoma">Dodecatoma</tp:taxon-name-part>
              </tp:taxon-name><comment>Westwood, 1849: 1. Gender: feminine. Type species. <tp:taxon-name><tp:taxon-name-part taxon-name-part-type="genus" reg="Dodecatoma">Dodecatoma</tp:taxon-name-part><tp:taxon-name-part taxon-name-part-type="species" reg="bicolor">bicolor</tp:taxon-name-part></tp:taxon-name> Westwood, 1849, by monotypy.</comment></tp:nomenclature-citation><tp:nomenclature-citation><tp:taxon-name>
                <tp:taxon-name-part taxon-name-part-type="genus" reg="Dodecatomax">Dodecatomax</tp:taxon-name-part>
              </tp:taxon-name><comment>: <xref ref-type="bibr" rid="B54">Crowson 1955</xref>: 171 [unavailable name, incorrect subsequent spelling not in prevailing usage].</comment></tp:nomenclature-citation></tp:nomenclature-citation-list></tp:nomenclature><tp:treatment-sec sec-type="Literature" id="SECID0E6ZCI"><title>Literature.</title><p><xref ref-type="bibr" rid="B288">Westwood (1849</xref>: 1): original description, drawings of male habitus, head, mouthparts, antenna, and leg; <xref ref-type="bibr" rid="B258">Schaum (1850</xref>: 165): morphology, remark; <xref ref-type="bibr" rid="B151">Lacordaire (1857</xref>: 377): catalogue, redescription; <xref ref-type="bibr" rid="B197">Motschulsky (1861</xref>: 134): comparison with <italic><tp:taxon-name><tp:taxon-name-part taxon-name-part-type="genus" reg="Pachytarsus">Pachytarsus</tp:taxon-name-part></tp:taxon-name></italic> Motschulsky, 1861; <xref ref-type="bibr" rid="B81">Gemminger (1869</xref>: 1686): catalogue; <xref ref-type="bibr" rid="B91">Gorham (1895</xref>: 309): species description, remark; <xref ref-type="bibr" rid="B220">Olivier (1910</xref>: 8): catalogue; <xref ref-type="bibr" rid="B74">Fowler (1912</xref>: 138): remark; <xref ref-type="bibr" rid="B181">Lucas (1920</xref>: 246): catalogue; <xref ref-type="bibr" rid="B255">Rüschkamp (1920</xref>: 386): distributional note; <xref ref-type="bibr" rid="B232">Pic (1921b</xref>: 12): species description; <xref ref-type="bibr" rid="B234">Pic (1924</xref>: 713): species description, remark; <xref ref-type="bibr" rid="B239">Pic (1930b</xref>: 321): remark; <xref ref-type="bibr" rid="B293">Wittmer (1941</xref>: 197): catalogue; <xref ref-type="bibr" rid="B294">Wittmer (1944</xref>: 211): catalogue; <xref ref-type="bibr" rid="B102">Harvey (1952</xref>: 392): remark; <xref ref-type="bibr" rid="B54">Crowson (1955</xref>: 68, 171): remark [also as <italic><tp:taxon-name><tp:taxon-name-part taxon-name-part-type="genus" reg="Dodecatomax">Dodecatomax</tp:taxon-name-part></tp:taxon-name></italic> [sic!]]; <xref ref-type="bibr" rid="B83">Goidanich (1957</xref>: 565): remark; <xref ref-type="bibr" rid="B187">McDermott (1964</xref>: 50): remark; <xref ref-type="bibr" rid="B225">Paulus (1972</xref>: 49): remark; <xref ref-type="bibr" rid="B296">Wittmer (1979</xref>: 89): species description, drawing of male antenna; <xref ref-type="bibr" rid="B157">Lawrence and Newton (1995</xref>: 857): catalogue, remark; <xref ref-type="bibr" rid="B297">Wittmer (1995</xref>: 110): species descriptions; <xref ref-type="bibr" rid="B18">Bocak (2007</xref>: 225): catalogue; <xref ref-type="bibr" rid="B169">Li et al. (2008b</xref>: 495): review; <xref ref-type="bibr" rid="B133">Kawashima et al. (2010</xref>: 135): book chapter; <xref ref-type="bibr" rid="B140">Kundrata and Bocak (2011a</xref>: 58): remark; <xref ref-type="bibr" rid="B203">Oba et al. (2011</xref>: 777): remark; <xref ref-type="bibr" rid="B134">Kazantsev (2012</xref>: 349): descriptions of new species, identification key; <xref ref-type="bibr" rid="B124">Johnson et al. (2012</xref>: 178): ICZN case; <xref ref-type="bibr" rid="B118">ICZN (2014</xref>: 195): ICZN case; <xref ref-type="bibr" rid="B139">Kovalev and Kirejtshuk (2016</xref>: 205): remark; <xref ref-type="bibr" rid="B174">Liu et al. (2020</xref>: 46): remark; <xref ref-type="bibr" rid="B161">Lawrence et al. (2021</xref>: 456): wing morphology. In addition to the aforementioned literature, this genus was included in PhD theses by <xref ref-type="bibr" rid="B121">Jeng (2008)</xref> and <xref ref-type="bibr" rid="B250">Roza (2022)</xref>.</p></tp:treatment-sec><tp:treatment-sec sec-type="remarks" id="SECID0ED6CI"><title>Remarks.</title><p><italic><tp:taxon-name><tp:taxon-name-part taxon-name-part-type="genus" reg="Dodecatoma">Dodecatoma</tp:taxon-name-part></tp:taxon-name></italic> currently contains eight described species from Afghanistan, India, Nepal, Indonesia, and the Philippines. This genus is in need of revision; taxa from Southeast Asia should be removed from <italic><tp:taxon-name><tp:taxon-name-part taxon-name-part-type="genus" reg="Dodecatoma">Dodecatoma</tp:taxon-name-part></tp:taxon-name></italic>, and the generic assignment of the species with serrate antennae described recently by <xref ref-type="bibr" rid="B134">Kazantsev (2012)</xref> needs careful re-examination (the remaining species of <italic><tp:taxon-name><tp:taxon-name-part taxon-name-part-type="genus" reg="Dodecatoma">Dodecatoma</tp:taxon-name-part></tp:taxon-name></italic>, including the type species, have pectinate antennae).</p></tp:treatment-sec><ref-list><ref id="B54"><mixed-citation xmlns:xlink="http://www.w3.org/1999/xlink" xlink:type="simple"><person-group><name name-style="western"><surname>Crowson</surname><given-names>RA</given-names></name></person-group> (<year>1955</year>) <source>The natural classification of the families of <tp:taxon-name><tp:taxon-name-part taxon-name-part-type="order">Coleoptera</tp:taxon-name-part></tp:taxon-name>. Nathaniel Lloyd &amp; Co.</source><publisher-name>, Ltd</publisher-name>, <publisher-loc>London</publisher-loc>, <size units="page">186 pp</size>.</mixed-citation></ref><ref id="B288"><mixed-citation xmlns:xlink="http://www.w3.org/1999/xlink" xlink:type="simple"><person-group><name name-style="western"><surname>Westwood</surname><given-names>JO</given-names></name></person-group> (<year>1849</year>) <italic><tp:taxon-name><tp:taxon-name-part taxon-name-part-type="genus">Dodecatoma</tp:taxon-name-part></tp:taxon-name></italic>. In: Guérin-Méneville FE (Ed.) Species et iconographie générique des animaux articulés ou représentation des genres, avec leur description et celle de toutes les espèces de cette grande division du règne animal. Ouvrage formant une série de Monographies complètes. Insectes coléoptères. Livraison 4. Bureau de la Revue Zoologique et Magasin de Zoologie, Paris, France, No. 16, 1 unnumbered page [1843].</mixed-citation></ref><ref id="B258"><mixed-citation xmlns:xlink="http://www.w3.org/1999/xlink" xlink:type="simple"><person-group><name name-style="western"><surname>Schaum</surname><given-names>H</given-names></name></person-group> (<year>1850</year>) <article-title>Bericht über die Leistungen in der Entomologie während des Jahres 1849.</article-title><source>Archiv für Naturgeschichte</source><volume>16</volume>: <fpage>139</fpage>–<lpage>250</lpage>.</mixed-citation></ref><ref id="B151"><mixed-citation xmlns:xlink="http://www.w3.org/1999/xlink" xlink:type="simple"><person-group><name name-style="western"><surname>Lacordaire</surname><given-names>MT</given-names></name></person-group> (<year>1857</year>) <source>Histoire naturelle des insectes. Genera des Coléoptères. Tome Quatrième.</source><publisher-name>Librairie Encyclopédique de Roret</publisher-name>, <publisher-loc>Paris</publisher-loc>, <size units="page">579 pp</size>.</mixed-citation></ref><ref id="B197"><mixed-citation xmlns:xlink="http://www.w3.org/1999/xlink" xlink:type="simple"><person-group><name name-style="western"><surname>Motschulsky</surname><given-names>V</given-names></name></person-group> (<year>1861</year>) <article-title>Essai d’un Catalogue des Insectes de l’ile Ceylan.</article-title><source>Bulletin de la Société Impériale des Naturalistes de Moscou</source><volume>34</volume>: <fpage>95</fpage>–<lpage>155</lpage>.</mixed-citation></ref><ref id="B81"><mixed-citation xmlns:xlink="http://www.w3.org/1999/xlink" xlink:type="simple"><person-group><name name-style="western"><surname>Gemminger</surname><given-names>M</given-names></name></person-group> (<year>1869</year>) <article-title>Tom VI. <tp:taxon-name><tp:taxon-name-part taxon-name-part-type="family">Rhipidoceridae</tp:taxon-name-part></tp:taxon-name>, <tp:taxon-name><tp:taxon-name-part taxon-name-part-type="family">Dascillidae</tp:taxon-name-part></tp:taxon-name>, <tp:taxon-name><tp:taxon-name-part taxon-name-part-type="family">Malacodermidae</tp:taxon-name-part></tp:taxon-name>, <tp:taxon-name><tp:taxon-name-part taxon-name-part-type="family">Cleridae</tp:taxon-name-part></tp:taxon-name>, <tp:taxon-name><tp:taxon-name-part taxon-name-part-type="family">Lymexylonidae</tp:taxon-name-part></tp:taxon-name>, <tp:taxon-name><tp:taxon-name-part taxon-name-part-type="family">Cupesidae</tp:taxon-name-part></tp:taxon-name>, <tp:taxon-name><tp:taxon-name-part taxon-name-part-type="family">Ptinidae</tp:taxon-name-part></tp:taxon-name>, <tp:taxon-name><tp:taxon-name-part taxon-name-part-type="family">Bostrychidae</tp:taxon-name-part></tp:taxon-name>, <tp:taxon-name><tp:taxon-name-part taxon-name-part-type="family">Cioidae</tp:taxon-name-part></tp:taxon-name>.</article-title> In: <person-group><name name-style="western"><surname>Gemminger</surname><given-names>M</given-names></name><name name-style="western"><surname>Harold</surname><given-names>B</given-names></name></person-group> (<role>Eds</role>) <issue-title>Catalogus Coleopterorum hucusque descriptorum synonymicus et systematicus.</issue-title><source>E. H. Gummi, Monachii</source>, <fpage>1609</fpage>–<lpage>1800</lpage>. <ext-link xlink:type="simple" ext-link-type="doi" xlink:href="10.5962/bhl.title.9089">https://doi.org/10.5962/bhl.title.9089</ext-link></mixed-citation></ref><ref id="B91"><mixed-citation xmlns:xlink="http://www.w3.org/1999/xlink" xlink:type="simple"><person-group><name name-style="western"><surname>Gorham</surname><given-names>HS</given-names></name></person-group> (<year>1895</year>) <article-title>List of the <tp:taxon-name><tp:taxon-name-part taxon-name-part-type="order">Coleoptera</tp:taxon-name-part></tp:taxon-name> in the collection of H. E. Andrewes, Esq., from India and Burma, with descriptions of new species and notes. Families: Malacodermata, <tp:taxon-name><tp:taxon-name-part taxon-name-part-type="family">Erotylidae</tp:taxon-name-part></tp:taxon-name>, <tp:taxon-name><tp:taxon-name-part taxon-name-part-type="family">Endomychidae</tp:taxon-name-part></tp:taxon-name>.</article-title><source>Annales de la Société Entomologique de Belgique</source><volume>39</volume>: <fpage>293</fpage>–<lpage>330</lpage>.</mixed-citation></ref><ref id="B220"><mixed-citation xmlns:xlink="http://www.w3.org/1999/xlink" xlink:type="simple"><person-group><name name-style="western"><surname>Olivier</surname><given-names>E</given-names></name></person-group> (<year>1910</year>) <article-title><tp:taxon-name><tp:taxon-name-part taxon-name-part-type="family">Rhagophthalmidae</tp:taxon-name-part></tp:taxon-name>, <tp:taxon-name><tp:taxon-name-part taxon-name-part-type="family">Drilidae</tp:taxon-name-part></tp:taxon-name>.</article-title> In: <person-group><name name-style="western"><surname>Junk</surname><given-names>W</given-names></name><name name-style="western"><surname>Schenkling</surname><given-names>S</given-names></name></person-group> (<role>Eds</role>) <issue-title>Coleopterorum Catalogus, pars 10.</issue-title><source>W. Junk, Berlin, Germany</source>, <fpage>1</fpage>–<lpage>10</lpage>. <ext-link xlink:type="simple" ext-link-type="doi" xlink:href="10.1007/978-94-011-9697-0_1">https://doi.org/10.1007/978-94-011-9697-0_1</ext-link></mixed-citation></ref><ref id="B74"><mixed-citation xmlns:xlink="http://www.w3.org/1999/xlink" xlink:type="simple"><person-group><name name-style="western"><surname>Fowler</surname><given-names>WW</given-names></name></person-group> (<year>1912</year>) <article-title><tp:taxon-name><tp:taxon-name-part taxon-name-part-type="order">Coleoptera</tp:taxon-name-part></tp:taxon-name>, general introduction and <tp:taxon-name><tp:taxon-name-part taxon-name-part-type="family">Cicindelidae</tp:taxon-name-part></tp:taxon-name> and <tp:taxon-name><tp:taxon-name-part taxon-name-part-type="family">Paussidae</tp:taxon-name-part></tp:taxon-name>.</article-title> In: <person-group><name name-style="western"><surname>Shipley</surname><given-names>E</given-names></name></person-group> (<role>Ed.</role>) <issue-title>Fauna of British India, including Ceylon and Burma.</issue-title><source>Taylor and Francis, London</source>, <fpage>135</fpage>–<lpage>138</lpage>.</mixed-citation></ref><ref id="B181"><mixed-citation xmlns:xlink="http://www.w3.org/1999/xlink" xlink:type="simple"><person-group><name name-style="western"><surname>Lucas</surname><given-names>R</given-names></name></person-group> (<year>1920</year>) <source>Catalogus alphabeticus generum et subgenerum Coleopterorum orbis terrarum totius. Pars 1. Nicolaische Verlags-Buchhandlung R.</source><publisher-name>Stricker</publisher-name>, <publisher-loc>Berlin</publisher-loc>, <size units="page">696 pp</size>.</mixed-citation></ref><ref id="B255"><mixed-citation xmlns:xlink="http://www.w3.org/1999/xlink" xlink:type="simple"><person-group><name name-style="western"><surname>Rüschkamp</surname><given-names>F</given-names></name></person-group> (<year>1920</year>) <article-title>Zur biologie der <tp:taxon-name><tp:taxon-name-part taxon-name-part-type="family">Drilidae</tp:taxon-name-part></tp:taxon-name> und <tp:taxon-name><tp:taxon-name-part taxon-name-part-type="family">Micromalthidae</tp:taxon-name-part></tp:taxon-name> (Ins. Col.).</article-title><source>Biologisches Zentralblatt</source><volume>40</volume>: <fpage>376</fpage>–<lpage>389</lpage>.</mixed-citation></ref><ref id="B232"><mixed-citation xmlns:xlink="http://www.w3.org/1999/xlink" xlink:type="simple"><person-group><name name-style="western"><surname>Pic</surname><given-names>M</given-names></name></person-group> (<year>1921b</year>) <article-title>Nouveautés diverses.</article-title><source>Mélanges Exotico-Entomologiques</source><volume>33</volume>: <fpage>1</fpage>–<lpage>32</lpage>.</mixed-citation></ref><ref id="B234"><mixed-citation xmlns:xlink="http://www.w3.org/1999/xlink" xlink:type="simple"><person-group><name name-style="western"><surname>Pic</surname><given-names>M</given-names></name></person-group> (<year>1924</year>) <article-title>Lampyrides et Telephorides des iles Philippines.</article-title><source>Philippine Journal of Science</source><volume>25</volume>: <fpage>711</fpage>–<lpage>731</lpage>.</mixed-citation></ref><ref id="B239"><mixed-citation xmlns:xlink="http://www.w3.org/1999/xlink" xlink:type="simple"><person-group><name name-style="western"><surname>Pic</surname><given-names>M</given-names></name></person-group> (<year>1930b</year>) <article-title>Contribution a L'Étude des Coléoptères Malacodermes (2<sup>e</sup> article).</article-title><source>Annales de la Société Entomologique de France</source><volume>99</volume>: <fpage>311</fpage>–<lpage>324</lpage>.</mixed-citation></ref><ref id="B293"><mixed-citation xmlns:xlink="http://www.w3.org/1999/xlink" xlink:type="simple"><person-group><name name-style="western"><surname>Wittmer</surname><given-names>W</given-names></name></person-group> (<year>1941</year>) <article-title>Malacodermata von den Philippinen aus der Sammlung des zoologischen Museums in Amsterdam.</article-title><source>Philippine Journal of Science</source><volume>74</volume>: <fpage>195</fpage>–<lpage>228</lpage>.</mixed-citation></ref><ref id="B294"><mixed-citation xmlns:xlink="http://www.w3.org/1999/xlink" xlink:type="simple"><person-group><name name-style="western"><surname>Wittmer</surname><given-names>W</given-names></name></person-group> (<year>1944</year>) Catalogue des <tp:taxon-name><tp:taxon-name-part taxon-name-part-type="family">Drilidae</tp:taxon-name-part></tp:taxon-name> E. Oliv. (<tp:taxon-name><tp:taxon-name-part taxon-name-part-type="order">Coleoptera</tp:taxon-name-part></tp:taxon-name>-Malacodermata). Revista de la Sociedad Entomológica Argentina XII: 203–221.</mixed-citation></ref><ref id="B102"><mixed-citation xmlns:xlink="http://www.w3.org/1999/xlink" xlink:type="simple"><person-group><name name-style="western"><surname>Harvey</surname><given-names>EN</given-names></name></person-group> (<year>1952</year>) <article-title><tp:taxon-name><tp:taxon-name-part taxon-name-part-type="order">Coleoptera</tp:taxon-name-part></tp:taxon-name>.</article-title> In: <person-group><name name-style="western"><surname>Harvey</surname><given-names>EN</given-names></name></person-group> (<role>Ed.</role>) <issue-title>Bioluminescence.</issue-title><source>Academic Press, New York</source>, <fpage>389</fpage>–<lpage>471</lpage>.</mixed-citation></ref><ref id="B83"><mixed-citation xmlns:xlink="http://www.w3.org/1999/xlink" xlink:type="simple"><person-group><name name-style="western"><surname>Goidanich</surname><given-names>A</given-names></name></person-group> (<year>1957</year>) <source>Enciclopedia Agraria Italiana, III.</source><publisher-name>REDA</publisher-name>, <publisher-loc>Roma, Italy</publisher-loc>, <size units="page">1168 pp</size>.</mixed-citation></ref><ref id="B187"><mixed-citation xmlns:xlink="http://www.w3.org/1999/xlink" xlink:type="simple"><person-group><name name-style="western"><surname>McDermott</surname><given-names>FA</given-names></name></person-group> (<year>1964</year>) <article-title>The taxonomy of the <tp:taxon-name><tp:taxon-name-part taxon-name-part-type="family">Lampyridae</tp:taxon-name-part></tp:taxon-name> (<tp:taxon-name><tp:taxon-name-part taxon-name-part-type="order">Coleoptera</tp:taxon-name-part></tp:taxon-name>).</article-title><source>Transactions of the American Entomological Society</source><volume>90</volume>: <fpage>1</fpage>–<lpage>72</lpage>.</mixed-citation></ref><ref id="B225"><mixed-citation xmlns:xlink="http://www.w3.org/1999/xlink" xlink:type="simple"><person-group><name name-style="western"><surname>Paulus</surname><given-names>HF</given-names></name></person-group> (<year>1972</year>) <article-title>Die systematische und phylogenetische Stellung der <tp:taxon-name><tp:taxon-name-part taxon-name-part-type="family">Karumiidae</tp:taxon-name-part></tp:taxon-name>, mit einer beschreibung von <italic><tp:taxon-name><tp:taxon-name-part taxon-name-part-type="genus">Escalerina</tp:taxon-name-part><tp:taxon-name-part taxon-name-part-type="species">serraticornis</tp:taxon-name-part></tp:taxon-name></italic> n.sp. aus S-Persien.</article-title><source>Senckenbergiana Biologica</source><volume>53</volume>: <fpage>37</fpage>–<lpage>54</lpage>.</mixed-citation></ref><ref id="B296"><mixed-citation xmlns:xlink="http://www.w3.org/1999/xlink" xlink:type="simple"><person-group><name name-style="western"><surname>Wittmer</surname><given-names>W</given-names></name></person-group> (<year>1979</year>) <article-title>Zur Kenntnis der <tp:taxon-name><tp:taxon-name-part taxon-name-part-type="family">Lampyridae</tp:taxon-name-part></tp:taxon-name> der orientalischen Region (<tp:taxon-name><tp:taxon-name-part taxon-name-part-type="order">Coleoptera</tp:taxon-name-part></tp:taxon-name>). Entomologische Arbeiten aus dem Museum G.</article-title><source>Frey</source><volume>28</volume>: <fpage>83</fpage>–<lpage>92</lpage>.</mixed-citation></ref><ref id="B157"><mixed-citation xmlns:xlink="http://www.w3.org/1999/xlink" xlink:type="simple"><person-group><name name-style="western"><surname>Lawrence</surname><given-names>JF</given-names></name><name name-style="western"><surname>Newton</surname><given-names>AF</given-names></name></person-group> (<year>1995</year>) <article-title>Families and subfamilies of <tp:taxon-name><tp:taxon-name-part taxon-name-part-type="order">Coleoptera</tp:taxon-name-part></tp:taxon-name> (with selected genera, notes, references and data on family-group names).</article-title> In: <person-group><name name-style="western"><surname>Pakaluk</surname><given-names>J</given-names></name><name name-style="western"><surname>Ślipiński</surname><given-names>A</given-names></name></person-group> (<role>Eds</role>) <issue-title>Biology, Phylogeny, and Classification of Coleoptera.</issue-title><source>Papers Celebrating the 80<sup>th</sup> Birthday of Roy A Crowson, vol 1, 2. Muzeum i Instytut Zoologii PAN, Warszawa</source>, <fpage>779</fpage>–<lpage>1083</lpage>.</mixed-citation></ref><ref id="B297"><mixed-citation xmlns:xlink="http://www.w3.org/1999/xlink" xlink:type="simple"><person-group><name name-style="western"><surname>Wittmer</surname><given-names>W</given-names></name></person-group> (<year>1995</year>) <article-title><tp:taxon-name><tp:taxon-name-part taxon-name-part-type="family">Lampyridae</tp:taxon-name-part></tp:taxon-name> und <tp:taxon-name><tp:taxon-name-part taxon-name-part-type="family">Omethidae</tp:taxon-name-part></tp:taxon-name> aus dem indo-malaiischen Faunengebiete (<tp:taxon-name><tp:taxon-name-part taxon-name-part-type="order">Coleoptera</tp:taxon-name-part></tp:taxon-name>).</article-title><source>Mitteilungen der Entomologischen Gesellschaft Basel</source><volume>45</volume>: <fpage>106</fpage>–<lpage>117</lpage>.</mixed-citation></ref><ref id="B18"><mixed-citation xmlns:xlink="http://www.w3.org/1999/xlink" xlink:type="simple"><person-group><name name-style="western"><surname>Bocak</surname><given-names>L</given-names></name></person-group> (<year>2007</year>) <article-title><tp:taxon-name><tp:taxon-name-part taxon-name-part-type="family">Phengodidae</tp:taxon-name-part></tp:taxon-name>.</article-title> In: <person-group><name name-style="western"><surname>Löbl</surname><given-names>I</given-names></name><name name-style="western"><surname>Smetana</surname><given-names>A</given-names></name></person-group> (<role>Eds</role>) <issue-title>Catalogue of Palaearctic Coleoptera, Vol.</issue-title><source>4: <tp:taxon-name><tp:taxon-name-part taxon-name-part-type="superfamily">Elateroidea</tp:taxon-name-part></tp:taxon-name>, <tp:taxon-name><tp:taxon-name-part taxon-name-part-type="superfamily">Derodontoidea</tp:taxon-name-part></tp:taxon-name>, <tp:taxon-name><tp:taxon-name-part taxon-name-part-type="superfamily">Bostrichoidea</tp:taxon-name-part></tp:taxon-name>, <tp:taxon-name><tp:taxon-name-part taxon-name-part-type="superfamily">Lymexyloidea</tp:taxon-name-part></tp:taxon-name>, <tp:taxon-name><tp:taxon-name-part taxon-name-part-type="superfamily">Cleroidea</tp:taxon-name-part></tp:taxon-name>, and <tp:taxon-name><tp:taxon-name-part taxon-name-part-type="superfamily">Cucujoidea</tp:taxon-name-part></tp:taxon-name>. Apollo Books, Stenstrup, Denmark</source>, <fpage>224</fpage>–<lpage>225</lpage>.</mixed-citation></ref><ref id="B169"><mixed-citation xmlns:xlink="http://www.w3.org/1999/xlink" xlink:type="simple"><person-group><name name-style="western"><surname>Li</surname><given-names>X</given-names></name><name name-style="western"><surname>Xie</surname><given-names>M</given-names></name><name name-style="western"><surname>Liang</surname><given-names>X</given-names></name></person-group> (<year>2008b</year>) <article-title>Rhagophthalmid – a special group of fireflies.</article-title><source>Chinese Bulletin of Entomology</source><volume>45</volume>: <fpage>494</fpage>–<lpage>498</lpage>.</mixed-citation></ref><ref id="B133"><mixed-citation xmlns:xlink="http://www.w3.org/1999/xlink" xlink:type="simple"><person-group><name name-style="western"><surname>Kawashima</surname><given-names>I</given-names></name><name name-style="western"><surname>Lawrence</surname><given-names>JF</given-names></name><name name-style="western"><surname>Branham</surname><given-names>MA</given-names></name></person-group> (<year>2010</year>) <article-title><tp:taxon-name><tp:taxon-name-part taxon-name-part-type="family">Rhagophthalmidae</tp:taxon-name-part></tp:taxon-name> Olivier, 1907.</article-title> In: <person-group><name name-style="western"><surname>Leschen</surname><given-names>RAB</given-names></name><name name-style="western"><surname>Beutel</surname><given-names>RG</given-names></name><name name-style="western"><surname>Lawrence</surname><given-names>JF</given-names></name></person-group> (<role>Eds</role>) <issue-title>Coleoptera, Beetles; Volume 2: Morphology and Systematics (Elateroidea, Bostrichiformia, Cucujiformia partim).</issue-title><source>In: Kristensen NP, Beutel RG (Eds) Handbook of Zoology, <tp:taxon-name><tp:taxon-name-part taxon-name-part-type="phylum">Arthropoda</tp:taxon-name-part></tp:taxon-name>: <tp:taxon-name><tp:taxon-name-part taxon-name-part-type="class">Insecta</tp:taxon-name-part></tp:taxon-name>. Walter de Gruyter GmbH and Co KG, Berlin/New York</source>, <fpage>135</fpage>–<lpage>140</lpage>. <ext-link xlink:type="simple" ext-link-type="doi" xlink:href="10.1515/9783110911213.135">https://doi.org/10.1515/9783110911213.135</ext-link></mixed-citation></ref><ref id="B140"><mixed-citation xmlns:xlink="http://www.w3.org/1999/xlink" xlink:type="simple"><person-group><name name-style="western"><surname>Kundrata</surname><given-names>R</given-names></name><name name-style="western"><surname>Bocak</surname><given-names>L</given-names></name></person-group> (<year>2011a</year>) <article-title>Redescription and relationships of <italic><tp:taxon-name><tp:taxon-name-part taxon-name-part-type="genus">Pseudothilmanus</tp:taxon-name-part></tp:taxon-name></italic> Pic (<tp:taxon-name><tp:taxon-name-part taxon-name-part-type="order">Coleoptera</tp:taxon-name-part></tp:taxon-name>: <tp:taxon-name><tp:taxon-name-part taxon-name-part-type="family">Rhagophthalmidae</tp:taxon-name-part></tp:taxon-name>)—a long-term neglected glow-worm beetle genus from the Himalayas.</article-title><source>Zootaxa</source><volume>2794</volume>(<issue>1</issue>): <fpage>57</fpage>–<lpage>62</lpage>. <ext-link xlink:type="simple" ext-link-type="doi" xlink:href="10.11646/zootaxa.2794.1.4">https://doi.org/10.11646/zootaxa.2794.1.4</ext-link></mixed-citation></ref><ref id="B203"><mixed-citation xmlns:xlink="http://www.w3.org/1999/xlink" xlink:type="simple"><person-group><name name-style="western"><surname>Oba</surname><given-names>Y</given-names></name><name name-style="western"><surname>Branham</surname><given-names>MA</given-names></name><name name-style="western"><surname>Fukatsu</surname><given-names>T</given-names></name></person-group> (<year>2011</year>) <article-title>The terrestrial bioluminescent animals of Japan.</article-title><source>Zoological Science</source><volume>28</volume>(<issue>11</issue>): <fpage>771</fpage>–<lpage>789</lpage>. <ext-link xlink:type="simple" ext-link-type="doi" xlink:href="10.2108/zsj.28.771">https://doi.org/10.2108/zsj.28.771</ext-link></mixed-citation></ref><ref id="B134"><mixed-citation xmlns:xlink="http://www.w3.org/1999/xlink" xlink:type="simple"><person-group><name name-style="western"><surname>Kazantsev</surname><given-names>SV</given-names></name></person-group> (<year>2012</year>) <article-title>Two new species of <tp:taxon-name><tp:taxon-name-part taxon-name-part-type="family">Rhagophthalmidae</tp:taxon-name-part></tp:taxon-name> (<tp:taxon-name><tp:taxon-name-part taxon-name-part-type="class">Insecta</tp:taxon-name-part></tp:taxon-name>: <tp:taxon-name><tp:taxon-name-part taxon-name-part-type="order">Coleoptera</tp:taxon-name-part></tp:taxon-name>) from the Himalayas.</article-title> In: <person-group><name name-style="western"><surname>Hartmann</surname><given-names>M</given-names></name><name name-style="western"><surname>Weipert</surname><given-names>J</given-names></name></person-group> (<role>Eds</role>) <issue-title>Biodiversity and Natural Heritage of the Himalaya IV.</issue-title><source>Verein der Freunde und Förderer des Naturkundemuseums Erfurt e. V., Erfurt, Germany</source>, <fpage>349</fpage>–<lpage>352</lpage>.</mixed-citation></ref><ref id="B124"><mixed-citation xmlns:xlink="http://www.w3.org/1999/xlink" xlink:type="simple"><person-group><name name-style="western"><surname>Johnson</surname><given-names>PJ</given-names></name><name name-style="western"><surname>Dewalt</surname><given-names>E</given-names></name><name name-style="western"><surname>Evenhuis</surname><given-names>N</given-names></name></person-group> (<year>2012</year>) <article-title>Case 3592 <italic><tp:taxon-name><tp:taxon-name-part taxon-name-part-type="genus">Dodecatoma</tp:taxon-name-part></tp:taxon-name></italic> Westwood, 1849 (<tp:taxon-name><tp:taxon-name-part taxon-name-part-type="class">Insecta</tp:taxon-name-part></tp:taxon-name>, <tp:taxon-name><tp:taxon-name-part taxon-name-part-type="order">Coleoptera</tp:taxon-name-part></tp:taxon-name>): Proposed conservation by suppression of <italic><tp:taxon-name><tp:taxon-name-part taxon-name-part-type="genus">Dodecatoma</tp:taxon-name-part></tp:taxon-name></italic> Dufour, 1841 (<tp:taxon-name><tp:taxon-name-part taxon-name-part-type="class">Insecta</tp:taxon-name-part></tp:taxon-name>, <tp:taxon-name><tp:taxon-name-part taxon-name-part-type="order">Plecoptera</tp:taxon-name-part></tp:taxon-name>).</article-title><source>Bulletin of Zoological Nomenclature</source><volume>69</volume>(<issue>3</issue>): <fpage>178</fpage>–<lpage>181</lpage>. <ext-link xlink:type="simple" ext-link-type="doi" xlink:href="10.21805/bzn.v69i3.a10">https://doi.org/10.21805/bzn.v69i3.a10</ext-link></mixed-citation></ref><ref id="B118"><mixed-citation xmlns:xlink="http://www.w3.org/1999/xlink" xlink:type="simple">ICZN [International Commission on Zoological Nomenclature] (<year>2014</year>) <article-title>Opinion 2340 (Case 3592) <italic><tp:taxon-name><tp:taxon-name-part taxon-name-part-type="genus">Dodecatoma</tp:taxon-name-part></tp:taxon-name></italic> Westwood, 1849 (<tp:taxon-name><tp:taxon-name-part taxon-name-part-type="class">Insecta</tp:taxon-name-part></tp:taxon-name>, <tp:taxon-name><tp:taxon-name-part taxon-name-part-type="order">Coleoptera</tp:taxon-name-part></tp:taxon-name>): name conserved by suppression of <italic><tp:taxon-name><tp:taxon-name-part taxon-name-part-type="genus">Dodecatoma</tp:taxon-name-part></tp:taxon-name></italic> Dufour, 1841 (<tp:taxon-name><tp:taxon-name-part taxon-name-part-type="class">Insecta</tp:taxon-name-part></tp:taxon-name>, <tp:taxon-name><tp:taxon-name-part taxon-name-part-type="order">Plecoptera</tp:taxon-name-part></tp:taxon-name>).</article-title><source>The Bulletin of Zoological Nomenclature</source><volume>71</volume>: <fpage>195</fpage>–<lpage>196</lpage>. <ext-link xlink:type="simple" ext-link-type="doi" xlink:href="10.21805/bzn.v71i3.a4">https://doi.org/10.21805/bzn.v71i3.a4</ext-link></mixed-citation></ref><ref id="B139"><mixed-citation xmlns:xlink="http://www.w3.org/1999/xlink" xlink:type="simple"><person-group><name name-style="western"><surname>Kovalev</surname><given-names>AV</given-names></name><name name-style="western"><surname>Kirejtshuk</surname><given-names>AG</given-names></name></person-group> (<year>2016</year>) <article-title><italic><tp:taxon-name><tp:taxon-name-part taxon-name-part-type="genus">Asiopsectra</tp:taxon-name-part></tp:taxon-name></italic> gen. n., a second genus of the family <tp:taxon-name><tp:taxon-name-part taxon-name-part-type="family">Brachypsectridae</tp:taxon-name-part></tp:taxon-name> (<tp:taxon-name><tp:taxon-name-part taxon-name-part-type="order">Coleoptera</tp:taxon-name-part></tp:taxon-name>, <tp:taxon-name><tp:taxon-name-part taxon-name-part-type="superfamily">Elateroidea</tp:taxon-name-part></tp:taxon-name>) from the Palaearctic Region.</article-title><source>Insect Systematics &amp; Evolution</source><volume>47</volume>(<issue>3</issue>): <fpage>195</fpage>–<lpage>208</lpage>. <ext-link xlink:type="simple" ext-link-type="doi" xlink:href="10.1163/1876312X-47022140">https://doi.org/10.1163/1876312X-47022140</ext-link></mixed-citation></ref><ref id="B174"><mixed-citation xmlns:xlink="http://www.w3.org/1999/xlink" xlink:type="simple"><person-group><name name-style="western"><surname>Liu</surname><given-names>G-C</given-names></name><name name-style="western"><surname>Dong</surname><given-names>Z-W</given-names></name><name name-style="western"><surname>Hou</surname><given-names>Q-B</given-names></name><name name-style="western"><surname>He</surname><given-names>J-W</given-names></name><name name-style="western"><surname>Zhao</surname><given-names>R-P</given-names></name><name name-style="western"><surname>Wang</surname><given-names>W</given-names></name><name name-style="western"><surname>Li</surname><given-names>X-Y</given-names></name></person-group> (<year>2020</year>) <article-title>Second rhagophthalmid luciferase cloned from Chinese glow-worm <italic><tp:taxon-name><tp:taxon-name-part taxon-name-part-type="genus">Menghuoius</tp:taxon-name-part><tp:taxon-name-part taxon-name-part-type="species">giganteus</tp:taxon-name-part></tp:taxon-name></italic> (<tp:taxon-name><tp:taxon-name-part taxon-name-part-type="family">Rhagophthalmidae</tp:taxon-name-part></tp:taxon-name>: <tp:taxon-name><tp:taxon-name-part taxon-name-part-type="superfamily">Elateroidea</tp:taxon-name-part></tp:taxon-name>).</article-title><source>Photochemistry and Photobiology</source><volume>96</volume>(<issue>1</issue>): <fpage>46</fpage>–<lpage>54</lpage>. <ext-link xlink:type="simple" ext-link-type="doi" xlink:href="10.1111/php.13172">https://doi.org/10.1111/php.13172</ext-link></mixed-citation></ref><ref id="B161"><mixed-citation xmlns:xlink="http://www.w3.org/1999/xlink" xlink:type="simple"><person-group><name name-style="western"><surname>Lawrence</surname><given-names>JF</given-names></name><name name-style="western"><surname>Zhou</surname><given-names>Y-L</given-names></name><name name-style="western"><surname>Lemann</surname><given-names>C</given-names></name><name name-style="western"><surname>Sinclair</surname><given-names>B</given-names></name><name name-style="western"><surname>Ślipiński</surname><given-names>A</given-names></name></person-group> (<year>2021</year>) <article-title>The hind wing of <tp:taxon-name><tp:taxon-name-part taxon-name-part-type="order">Coleoptera</tp:taxon-name-part></tp:taxon-name> (<tp:taxon-name><tp:taxon-name-part taxon-name-part-type="class">Insecta</tp:taxon-name-part></tp:taxon-name>): Morphology, nomenclature and phylogenetic significance. Part 1. General discussion and <tp:taxon-name><tp:taxon-name-part taxon-name-part-type="suborder">Archostemata</tp:taxon-name-part></tp:taxon-name>-<tp:taxon-name><tp:taxon-name-part taxon-name-part-type="superfamily">Elateroidea</tp:taxon-name-part></tp:taxon-name>.</article-title><source>Annales Zoologici</source><volume>71</volume>(<issue>3</issue>): <fpage>421</fpage>–<lpage>606</lpage>. <ext-link xlink:type="simple" ext-link-type="doi" xlink:href="10.3161/00034541ANZ2021.71.3.001">https://doi.org/10.3161/00034541ANZ2021.71.3.001</ext-link></mixed-citation></ref><ref id="B121"><mixed-citation xmlns:xlink="http://www.w3.org/1999/xlink" xlink:type="simple"><person-group><name name-style="western"><surname>Jeng</surname><given-names>M-L</given-names></name></person-group> (<year>2008</year>) <source>Comprehensive phylogenetics, systematics, and evolution of neoteny of <tp:taxon-name><tp:taxon-name-part taxon-name-part-type="family">Lampyridae</tp:taxon-name-part></tp:taxon-name> (<tp:taxon-name><tp:taxon-name-part taxon-name-part-type="class">Insecta</tp:taxon-name-part></tp:taxon-name>: <tp:taxon-name><tp:taxon-name-part taxon-name-part-type="order">Coleoptera</tp:taxon-name-part></tp:taxon-name>).</source><publisher-name>PhD Thesis</publisher-name>, <publisher-loc>University of Kansas, Lawrence, Kansas, USA</publisher-loc>, <size units="page">388 pp</size>.</mixed-citation></ref><ref id="B250"><mixed-citation xmlns:xlink="http://www.w3.org/1999/xlink" xlink:type="simple"><person-group><name name-style="western"><surname>Roza</surname><given-names>AS</given-names></name></person-group> (<year>2022</year>) Phylogeny and taxonomy of <tp:taxon-name><tp:taxon-name-part taxon-name-part-type="family">Phengodidae</tp:taxon-name-part></tp:taxon-name> (<tp:taxon-name><tp:taxon-name-part taxon-name-part-type="order">Coleoptera</tp:taxon-name-part></tp:taxon-name>: <tp:taxon-name><tp:taxon-name-part taxon-name-part-type="superfamily">Elateroidea</tp:taxon-name-part></tp:taxon-name>). PhD Thesis, Universidade Federal do Rio de Janeiro, Museu Nacional, Brazil, 1–173.</mixed-citation></ref></ref-list></tp:taxon-treatment>
