# Supplementary material for: ﻿Rhagophthalmidae Olivier, 1907 (Coleoptera, Elateroidea): described genera and species, current problems, and prospects for the bioluminescent and paedomorphic beetle lineage
Source: Zookeys. 2022 Nov 1;1126:55–130. doi: 10.3897/zookeys.1126.90233 (PMC9881481; doi:10.3897/zookeys.1126.90233)
Supplement: XML Treatment for Dodecatoma fuscicornis fuscicornis [file zookeys.1126.90233-treatment17.xml]

<!DOCTYPE tp:taxon-treatment
  PUBLIC "-//TaxonX//DTD Taxonomic Treatment Publishing DTD v0 20100105//EN" "tax-treatment-NSO.dtd">
<tp:taxon-treatment xmlns:tp="http://www.plazi.org/taxpub"><tp:treatment-meta><kwd-group><label>Taxon classification</label><kwd>
              <named-content content-type="kingdom">Animalia</named-content>
            </kwd><kwd>
              <named-content content-type="order">Coleoptera</named-content>
            </kwd><kwd>
              <named-content content-type="family">Rhagophthalmidae</named-content>
            </kwd></kwd-group><mixed-citation publication-type="journal"><person-group><name><surname>Kundrata</surname><given-names>Robin</given-names></name><name><surname>Hoffmannova</surname><given-names>Johana</given-names></name><name><surname>Hinson</surname><given-names>Kevin R.</given-names></name><name><surname>Keller</surname><given-names>Oliver</given-names></name><name><surname>Packova</surname><given-names>Gabriela</given-names></name></person-group><article-title>﻿<tp:taxon-name><tp:taxon-name-part taxon-name-part-type="family">Rhagophthalmidae</tp:taxon-name-part></tp:taxon-name> Olivier, 1907 (<tp:taxon-name><tp:taxon-name-part taxon-name-part-type="order">Coleoptera</tp:taxon-name-part></tp:taxon-name>, <tp:taxon-name><tp:taxon-name-part taxon-name-part-type="superfamily">Elateroidea</tp:taxon-name-part></tp:taxon-name>): described genera and species, current problems, and prospects for the bioluminescent and paedomorphic beetle lineage</article-title><source>Zookeys</source><day>01</day><month>11</month><year>2022</year><volume>1126</volume><fpage>55</fpage><lpage>130</lpage><pub-id pub-id-type="doi">10.3897/zookeys.1126.90233</pub-id></mixed-citation></tp:treatment-meta><tp:nomenclature><label>﻿</label><tp:taxon-name>
            <object-id xmlns:xlink="http://www.w3.org/1999/xlink" content-type="arpha" xlink:type="simple">4B374DE5-B946-5D8B-95B0-DFC9FB3DB09F</object-id>
            <tp:taxon-name-part taxon-name-part-type="genus" reg="Dodecatoma">Dodecatoma</tp:taxon-name-part>
            <tp:taxon-name-part taxon-name-part-type="species" reg="fuscicornis">fuscicornis</tp:taxon-name-part>
            <tp:taxon-name-part taxon-name-part-type="subspecies" reg="fuscicornis">fuscicornis</tp:taxon-name-part>
          </tp:taxon-name><tp:taxon-authority>Gorham, 1895</tp:taxon-authority><tp:nomenclature-citation-list><tp:nomenclature-citation><tp:taxon-name>
                <tp:taxon-name-part taxon-name-part-type="genus" reg="Dodecatoma">Dodecatoma</tp:taxon-name-part>
                <tp:taxon-name-part taxon-name-part-type="species" reg="fuscicornis">fuscicornis</tp:taxon-name-part>
              </tp:taxon-name><comment>Gorham, 1895: 309.</comment></tp:nomenclature-citation></tp:nomenclature-citation-list></tp:nomenclature><tp:treatment-sec sec-type="Type depository" id="SECID0EIGDI"><title>Type depository.</title><p>Described based on “several examples” (<xref ref-type="bibr" rid="B91">Gorham 1895</xref>: 309). Three syntypes, males (<named-content xmlns:xlink="http://www.w3.org/1999/xlink" content-type="dwc:institutional_code" xlink:title="Natural History Museum, London" xlink:href="http://grbio.org/institution/natural-history-museum-london" xlink:type="simple">NHMUK</named-content>). Several specimens from Belgaum deposited in <named-content xmlns:xlink="http://www.w3.org/1999/xlink" content-type="dwc:institutional_code" xlink:title="Museum National d’Histoire Naturelle, Paris" xlink:href="http://grbio.org/institution/museum-national-dhistoire-naturelle" xlink:type="simple">MNHN</named-content> are potentially syntypes (RK pers. obs.).</p></tp:treatment-sec><tp:treatment-sec sec-type="type locality" id="SECID0E1GDI"><title>Type locality.</title><p>India: Karnataka, Belgaum.</p></tp:treatment-sec><tp:treatment-sec sec-type="distribution" id="SECID0E6GDI"><title>Distribution.</title><p>India (Karnataka).</p></tp:treatment-sec><tp:treatment-sec sec-type="Literature" id="SECID0EEHDI"><title>Literature.</title><p><xref ref-type="bibr" rid="B91">Gorham (1895</xref>: 309): original description; <xref ref-type="bibr" rid="B220">Olivier (1910</xref>: 8): catalogue; <xref ref-type="bibr" rid="B294">Wittmer (1944</xref>: 211): catalogue; <xref ref-type="bibr" rid="B296">Wittmer (1979</xref>: 90): comparison with other species; <xref ref-type="bibr" rid="B124">Johnson et al. (2012</xref>: 179): ICZN case.</p></tp:treatment-sec><ref-list><ref id="B91"><mixed-citation xmlns:xlink="http://www.w3.org/1999/xlink" xlink:type="simple"><person-group><name name-style="western"><surname>Gorham</surname><given-names>HS</given-names></name></person-group> (<year>1895</year>) <article-title>List of the <tp:taxon-name><tp:taxon-name-part taxon-name-part-type="order">Coleoptera</tp:taxon-name-part></tp:taxon-name> in the collection of H. E. Andrewes, Esq., from India and Burma, with descriptions of new species and notes. Families: Malacodermata, <tp:taxon-name><tp:taxon-name-part taxon-name-part-type="family">Erotylidae</tp:taxon-name-part></tp:taxon-name>, <tp:taxon-name><tp:taxon-name-part taxon-name-part-type="family">Endomychidae</tp:taxon-name-part></tp:taxon-name>.</article-title><source>Annales de la Société Entomologique de Belgique</source><volume>39</volume>: <fpage>293</fpage>–<lpage>330</lpage>.</mixed-citation></ref><ref id="B220"><mixed-citation xmlns:xlink="http://www.w3.org/1999/xlink" xlink:type="simple"><person-group><name name-style="western"><surname>Olivier</surname><given-names>E</given-names></name></person-group> (<year>1910</year>) <article-title><tp:taxon-name><tp:taxon-name-part taxon-name-part-type="family">Rhagophthalmidae</tp:taxon-name-part></tp:taxon-name>, <tp:taxon-name><tp:taxon-name-part taxon-name-part-type="family">Drilidae</tp:taxon-name-part></tp:taxon-name>.</article-title> In: <person-group><name name-style="western"><surname>Junk</surname><given-names>W</given-names></name><name name-style="western"><surname>Schenkling</surname><given-names>S</given-names></name></person-group> (<role>Eds</role>) <issue-title>Coleopterorum Catalogus, pars 10.</issue-title><source>W. Junk, Berlin, Germany</source>, <fpage>1</fpage>–<lpage>10</lpage>. <ext-link xlink:type="simple" ext-link-type="doi" xlink:href="10.1007/978-94-011-9697-0_1">https://doi.org/10.1007/978-94-011-9697-0_1</ext-link></mixed-citation></ref><ref id="B294"><mixed-citation xmlns:xlink="http://www.w3.org/1999/xlink" xlink:type="simple"><person-group><name name-style="western"><surname>Wittmer</surname><given-names>W</given-names></name></person-group> (<year>1944</year>) Catalogue des <tp:taxon-name><tp:taxon-name-part taxon-name-part-type="family">Drilidae</tp:taxon-name-part></tp:taxon-name> E. Oliv. (<tp:taxon-name><tp:taxon-name-part taxon-name-part-type="order">Coleoptera</tp:taxon-name-part></tp:taxon-name>-Malacodermata). Revista de la Sociedad Entomológica Argentina XII: 203–221.</mixed-citation></ref><ref id="B296"><mixed-citation xmlns:xlink="http://www.w3.org/1999/xlink" xlink:type="simple"><person-group><name name-style="western"><surname>Wittmer</surname><given-names>W</given-names></name></person-group> (<year>1979</year>) <article-title>Zur Kenntnis der <tp:taxon-name><tp:taxon-name-part taxon-name-part-type="family">Lampyridae</tp:taxon-name-part></tp:taxon-name> der orientalischen Region (<tp:taxon-name><tp:taxon-name-part taxon-name-part-type="order">Coleoptera</tp:taxon-name-part></tp:taxon-name>). Entomologische Arbeiten aus dem Museum G.</article-title><source>Frey</source><volume>28</volume>: <fpage>83</fpage>–<lpage>92</lpage>.</mixed-citation></ref><ref id="B124"><mixed-citation xmlns:xlink="http://www.w3.org/1999/xlink" xlink:type="simple"><person-group><name name-style="western"><surname>Johnson</surname><given-names>PJ</given-names></name><name name-style="western"><surname>Dewalt</surname><given-names>E</given-names></name><name name-style="western"><surname>Evenhuis</surname><given-names>N</given-names></name></person-group> (<year>2012</year>) <article-title>Case 3592 <italic><tp:taxon-name><tp:taxon-name-part taxon-name-part-type="genus">Dodecatoma</tp:taxon-name-part></tp:taxon-name></italic> Westwood, 1849 (<tp:taxon-name><tp:taxon-name-part taxon-name-part-type="class">Insecta</tp:taxon-name-part></tp:taxon-name>, <tp:taxon-name><tp:taxon-name-part taxon-name-part-type="order">Coleoptera</tp:taxon-name-part></tp:taxon-name>): Proposed conservation by suppression of <italic><tp:taxon-name><tp:taxon-name-part taxon-name-part-type="genus">Dodecatoma</tp:taxon-name-part></tp:taxon-name></italic> Dufour, 1841 (<tp:taxon-name><tp:taxon-name-part taxon-name-part-type="class">Insecta</tp:taxon-name-part></tp:taxon-name>, <tp:taxon-name><tp:taxon-name-part taxon-name-part-type="order">Plecoptera</tp:taxon-name-part></tp:taxon-name>).</article-title><source>Bulletin of Zoological Nomenclature</source><volume>69</volume>(<issue>3</issue>): <fpage>178</fpage>–<lpage>181</lpage>. <ext-link xlink:type="simple" ext-link-type="doi" xlink:href="10.21805/bzn.v69i3.a10">https://doi.org/10.21805/bzn.v69i3.a10</ext-link></mixed-citation></ref></ref-list></tp:taxon-treatment>
