# Supplementary material for: ﻿Rhagophthalmidae Olivier, 1907 (Coleoptera, Elateroidea): described genera and species, current problems, and prospects for the bioluminescent and paedomorphic beetle lineage
Source: Zookeys. 2022 Nov 1;1126:55–130. doi: 10.3897/zookeys.1126.90233 (PMC9881481; doi:10.3897/zookeys.1126.90233)
Supplement: XML Treatment for Dodecatoma schmidti [file zookeys.1126.90233-treatment23.xml]

<!DOCTYPE tp:taxon-treatment
  PUBLIC "-//TaxonX//DTD Taxonomic Treatment Publishing DTD v0 20100105//EN" "tax-treatment-NSO.dtd">
<tp:taxon-treatment xmlns:tp="http://www.plazi.org/taxpub"><tp:treatment-meta><kwd-group><label>Taxon classification</label><kwd>
              <named-content content-type="kingdom">Animalia</named-content>
            </kwd><kwd>
              <named-content content-type="order">Coleoptera</named-content>
            </kwd><kwd>
              <named-content content-type="family">Rhagophthalmidae</named-content>
            </kwd></kwd-group><mixed-citation publication-type="journal"><person-group><name><surname>Kundrata</surname><given-names>Robin</given-names></name><name><surname>Hoffmannova</surname><given-names>Johana</given-names></name><name><surname>Hinson</surname><given-names>Kevin R.</given-names></name><name><surname>Keller</surname><given-names>Oliver</given-names></name><name><surname>Packova</surname><given-names>Gabriela</given-names></name></person-group><article-title>﻿<tp:taxon-name><tp:taxon-name-part taxon-name-part-type="family">Rhagophthalmidae</tp:taxon-name-part></tp:taxon-name> Olivier, 1907 (<tp:taxon-name><tp:taxon-name-part taxon-name-part-type="order">Coleoptera</tp:taxon-name-part></tp:taxon-name>, <tp:taxon-name><tp:taxon-name-part taxon-name-part-type="superfamily">Elateroidea</tp:taxon-name-part></tp:taxon-name>): described genera and species, current problems, and prospects for the bioluminescent and paedomorphic beetle lineage</article-title><source>Zookeys</source><day>01</day><month>11</month><year>2022</year><volume>1126</volume><fpage>55</fpage><lpage>130</lpage><pub-id pub-id-type="doi">10.3897/zookeys.1126.90233</pub-id></mixed-citation></tp:treatment-meta><tp:nomenclature><label>﻿</label><tp:taxon-name>
            <object-id xmlns:xlink="http://www.w3.org/1999/xlink" content-type="arpha" xlink:type="simple">F99B3A22-23E1-58EA-804B-087B98DA69F4</object-id>
            <tp:taxon-name-part taxon-name-part-type="genus" reg="Dodecatoma">Dodecatoma</tp:taxon-name-part>
            <tp:taxon-name-part taxon-name-part-type="species" reg="schmidti">schmidti</tp:taxon-name-part>
          </tp:taxon-name><tp:taxon-authority>Kazantsev, 2012</tp:taxon-authority><tp:nomenclature-citation-list><tp:nomenclature-citation><tp:taxon-name>
                <tp:taxon-name-part taxon-name-part-type="genus" reg="Dodecatoma">Dodecatoma</tp:taxon-name-part>
                <tp:taxon-name-part taxon-name-part-type="species" reg="schmidti">schmidti</tp:taxon-name-part>
              </tp:taxon-name><comment>Kazantsev, 2012: 349.</comment></tp:nomenclature-citation></tp:nomenclature-citation-list></tp:nomenclature><tp:treatment-sec sec-type="Type depository" id="SECID0ED1DI"><title>Type depository.</title><p>Holotype, male (<named-content xmlns:xlink="http://www.w3.org/1999/xlink" content-type="dwc:institutional_code" xlink:title="Naturkundemuseum Erfurt, Germany" xlink:href="http://grbio.org/institution/naturkundemuseum-erfurt" xlink:type="simple">NKME</named-content>).</p></tp:treatment-sec><tp:treatment-sec sec-type="type locality" id="SECID0EN1DI"><title>Type locality.</title><p>Nepal: Kali Gandaki valley, Upper Lete.</p></tp:treatment-sec><tp:treatment-sec sec-type="distribution" id="SECID0ES1DI"><title>Distribution.</title><p>Nepal.</p></tp:treatment-sec><tp:treatment-sec sec-type="Literature" id="SECID0EX1DI"><title>Literature.</title><p><xref ref-type="bibr" rid="B134">Kazantsev (2012</xref>: 349): original description, drawings of male basal antennomeres and genitalia.</p></tp:treatment-sec><ref-list><ref id="B134"><mixed-citation xmlns:xlink="http://www.w3.org/1999/xlink" xlink:type="simple"><person-group><name name-style="western"><surname>Kazantsev</surname><given-names>SV</given-names></name></person-group> (<year>2012</year>) <article-title>Two new species of <tp:taxon-name><tp:taxon-name-part taxon-name-part-type="family">Rhagophthalmidae</tp:taxon-name-part></tp:taxon-name> (<tp:taxon-name><tp:taxon-name-part taxon-name-part-type="class">Insecta</tp:taxon-name-part></tp:taxon-name>: <tp:taxon-name><tp:taxon-name-part taxon-name-part-type="order">Coleoptera</tp:taxon-name-part></tp:taxon-name>) from the Himalayas.</article-title> In: <person-group><name name-style="western"><surname>Hartmann</surname><given-names>M</given-names></name><name name-style="western"><surname>Weipert</surname><given-names>J</given-names></name></person-group> (<role>Eds</role>) <issue-title>Biodiversity and Natural Heritage of the Himalaya IV.</issue-title><source>Verein der Freunde und Förderer des Naturkundemuseums Erfurt e. V., Erfurt, Germany</source>, <fpage>349</fpage>–<lpage>352</lpage>.</mixed-citation></ref></ref-list></tp:taxon-treatment>
