# Supplementary material for: ﻿Rhagophthalmidae Olivier, 1907 (Coleoptera, Elateroidea): described genera and species, current problems, and prospects for the bioluminescent and paedomorphic beetle lineage
Source: Zookeys. 2022 Nov 1;1126:55–130. doi: 10.3897/zookeys.1126.90233 (PMC9881481; doi:10.3897/zookeys.1126.90233)
Supplement: XML Treatment for Falsophrixothrix humeralis [file zookeys.1126.90233-treatment28.xml]

<!DOCTYPE tp:taxon-treatment
  PUBLIC "-//TaxonX//DTD Taxonomic Treatment Publishing DTD v0 20100105//EN" "tax-treatment-NSO.dtd">
<tp:taxon-treatment xmlns:tp="http://www.plazi.org/taxpub"><tp:treatment-meta><kwd-group><label>Taxon classification</label><kwd>
              <named-content content-type="kingdom">Animalia</named-content>
            </kwd><kwd>
              <named-content content-type="order">Coleoptera</named-content>
            </kwd><kwd>
              <named-content content-type="family">Rhagophthalmidae</named-content>
            </kwd></kwd-group><mixed-citation publication-type="journal"><person-group><name><surname>Kundrata</surname><given-names>Robin</given-names></name><name><surname>Hoffmannova</surname><given-names>Johana</given-names></name><name><surname>Hinson</surname><given-names>Kevin R.</given-names></name><name><surname>Keller</surname><given-names>Oliver</given-names></name><name><surname>Packova</surname><given-names>Gabriela</given-names></name></person-group><article-title>﻿<tp:taxon-name><tp:taxon-name-part taxon-name-part-type="family">Rhagophthalmidae</tp:taxon-name-part></tp:taxon-name> Olivier, 1907 (<tp:taxon-name><tp:taxon-name-part taxon-name-part-type="order">Coleoptera</tp:taxon-name-part></tp:taxon-name>, <tp:taxon-name><tp:taxon-name-part taxon-name-part-type="superfamily">Elateroidea</tp:taxon-name-part></tp:taxon-name>): described genera and species, current problems, and prospects for the bioluminescent and paedomorphic beetle lineage</article-title><source>Zookeys</source><day>01</day><month>11</month><year>2022</year><volume>1126</volume><fpage>55</fpage><lpage>130</lpage><pub-id pub-id-type="doi">10.3897/zookeys.1126.90233</pub-id></mixed-citation></tp:treatment-meta><tp:nomenclature><label>﻿</label><tp:taxon-name>
            <object-id xmlns:xlink="http://www.w3.org/1999/xlink" content-type="arpha" xlink:type="simple">C75568F4-C11D-547A-A137-0243FBD502C6</object-id>
            <tp:taxon-name-part taxon-name-part-type="genus" reg="Falsophrixothrix">Falsophrixothrix</tp:taxon-name-part>
            <tp:taxon-name-part taxon-name-part-type="species" reg="humeralis">humeralis</tp:taxon-name-part>
          </tp:taxon-name><tp:taxon-authority>Pic, 1937</tp:taxon-authority><tp:nomenclature-citation-list><tp:nomenclature-citation><tp:taxon-name>
                <tp:taxon-name-part taxon-name-part-type="genus" reg="Falsophrixothrix">Falsophrixothrix</tp:taxon-name-part>
                <tp:taxon-name-part taxon-name-part-type="species" reg="humeralis">humeralis</tp:taxon-name-part>
              </tp:taxon-name><comment>Pic, 1937: 138.</comment></tp:nomenclature-citation><tp:nomenclature-citation><tp:taxon-name>
                <tp:taxon-name-part taxon-name-part-type="genus" reg="Falsophrixothrix">Falsophrixothrix</tp:taxon-name-part>
                <tp:taxon-name-part taxon-name-part-type="species" reg="humeralis">humeralis</tp:taxon-name-part>
              </tp:taxon-name><comment>ab. unicolor Wittmer, 1938: 301 [unavailable name, <xref ref-type="bibr" rid="B117">ICZN 1999</xref>].</comment></tp:nomenclature-citation></tp:nomenclature-citation-list></tp:nomenclature><tp:treatment-sec sec-type="Type depository" id="SECID0ELNAK"><title>Type depository.</title><p>Described based on an unknown number of specimens. Syntype (labelled as “Holotypus”), male (<named-content xmlns:xlink="http://www.w3.org/1999/xlink" content-type="dwc:institutional_code" xlink:title="Naturhistorisches Museum, Basel" xlink:href="http://grbio.org/institution/naturhistorisches-museum-basel" xlink:type="simple">NHMB</named-content>).</p></tp:treatment-sec><tp:treatment-sec sec-type="type locality" id="SECID0EVNAK"><title>Type locality.</title><p>Indonesia: Java, Parahyangan (= Priangan, Preanger), Tangkuban Perahu [G. Tangkoeban Prahoe] [only “Java” in the original description, remaining information taken from the locality label under the syntype].</p></tp:treatment-sec><tp:treatment-sec sec-type="distribution" id="SECID0E1NAK"><title>Distribution.</title><p>Indonesia (Java).</p></tp:treatment-sec><tp:treatment-sec sec-type="Literature" id="SECID0E6NAK"><title>Literature.</title><p><xref ref-type="bibr" rid="B240">Pic (1937</xref>: 138): original description; <xref ref-type="bibr" rid="B291">Wittmer (1938</xref>: 301): description of <tp:taxon-name><tp:taxon-name-part taxon-name-part-type="genus" reg="Falsophrixothrix">F.</tp:taxon-name-part><tp:taxon-name-part taxon-name-part-type="species" reg="humeralis">humeralis</tp:taxon-name-part></tp:taxon-name> ab. unicolor; <xref ref-type="bibr" rid="B292">Wittmer (1939</xref>: 24): comparison with <italic><tp:taxon-name><tp:taxon-name-part taxon-name-part-type="genus" reg="Falsophrixothrix">F.</tp:taxon-name-part><tp:taxon-name-part taxon-name-part-type="species" reg="flavus">flavus</tp:taxon-name-part></tp:taxon-name></italic> [sic!]; <xref ref-type="bibr" rid="B294">Wittmer (1944</xref>: 217): catalogue; <xref ref-type="bibr" rid="B243">Pic (1951</xref>: 5): comparison with <italic><tp:taxon-name><tp:taxon-name-part taxon-name-part-type="genus" reg="Falsophrixothrix">F.</tp:taxon-name-part><tp:taxon-name-part taxon-name-part-type="species" reg="costatus">costatus</tp:taxon-name-part></tp:taxon-name></italic> [sic!]. In addition to the aforementioned literature, this species was included in a PhD thesis by <xref ref-type="bibr" rid="B121">Jeng (2008)</xref>.</p></tp:treatment-sec><tp:treatment-sec sec-type="remarks" id="SECID0E4PAK"><title>Remarks.</title><p><xref ref-type="bibr" rid="B291">Wittmer (1938</xref>: 301) described the aberration of <italic><tp:taxon-name><tp:taxon-name-part taxon-name-part-type="genus" reg="Falsophrixothrix">F.</tp:taxon-name-part><tp:taxon-name-part taxon-name-part-type="species" reg="humeralis">humeralis</tp:taxon-name-part></tp:taxon-name></italic> (ab. unicolor) from Tangkuban Perahu [“G. Tangkoeban Prahoe”] based on material from the collection of F. C. Drescher (possibly in <abbrev xmlns:xlink="http://www.w3.org/1999/xlink" xlink:title="Bogor Zoology Museum" id="ABBRID0ESQAK" xlink:type="simple">MZB</abbrev>); however, this name is deemed to be infrasubspecific according to the Code (<xref ref-type="bibr" rid="B117">ICZN 1999</xref>, Article 45.6.2.).</p></tp:treatment-sec><ref-list><ref id="B117"><mixed-citation xmlns:xlink="http://www.w3.org/1999/xlink" xlink:type="simple">ICZN [International Commission on Zoological Nomenclature] (<year>1999</year>) <source>International Code of Zoological Nomenclature. Fourth Edition.</source><publisher-name>The International Trust for Zoological Nomenclature</publisher-name>, <publisher-loc>London</publisher-loc>, <size units="page">305 pp</size>.</mixed-citation></ref><ref id="B240"><mixed-citation xmlns:xlink="http://www.w3.org/1999/xlink" xlink:type="simple"><person-group><name name-style="western"><surname>Pic</surname><given-names>M</given-names></name></person-group> (<year>1937</year>) <article-title>Malacodermes exotiques. L'Échange.</article-title><source>Revue Linnéenne</source><volume>53</volume>: <fpage>137</fpage>–<lpage>148</lpage>.</mixed-citation></ref><ref id="B291"><mixed-citation xmlns:xlink="http://www.w3.org/1999/xlink" xlink:type="simple"><person-group><name name-style="western"><surname>Wittmer</surname><given-names>W</given-names></name></person-group> (<year>1938</year>) <article-title>3. Beitrag zur Kenntnis der Indo-Malayischen Malacodermata (Col.).</article-title><source>Treubia</source><volume>16</volume>: <fpage>301</fpage>–<lpage>306</lpage>.</mixed-citation></ref><ref id="B292"><mixed-citation xmlns:xlink="http://www.w3.org/1999/xlink" xlink:type="simple"><person-group><name name-style="western"><surname>Wittmer</surname><given-names>W</given-names></name></person-group> (<year>1939</year>) <article-title>5. Beitrag zur Kenntnis der Indo-Malayischen Malacodermata (Col.).</article-title><source>Treubia</source><volume>17</volume>: <fpage>21</fpage>–<lpage>32</lpage>.</mixed-citation></ref><ref id="B294"><mixed-citation xmlns:xlink="http://www.w3.org/1999/xlink" xlink:type="simple"><person-group><name name-style="western"><surname>Wittmer</surname><given-names>W</given-names></name></person-group> (<year>1944</year>) Catalogue des <tp:taxon-name><tp:taxon-name-part taxon-name-part-type="family">Drilidae</tp:taxon-name-part></tp:taxon-name> E. Oliv. (<tp:taxon-name><tp:taxon-name-part taxon-name-part-type="order">Coleoptera</tp:taxon-name-part></tp:taxon-name>-Malacodermata). Revista de la Sociedad Entomológica Argentina XII: 203–221.</mixed-citation></ref><ref id="B243"><mixed-citation xmlns:xlink="http://www.w3.org/1999/xlink" xlink:type="simple"><person-group><name name-style="western"><surname>Pic</surname><given-names>M</given-names></name></person-group> (<year>1951</year>) <article-title>Notes et descriptions.</article-title><source>Diversités Entomologiques</source><volume>9</volume>: <fpage>4</fpage>–<lpage>16</lpage>.</mixed-citation></ref><ref id="B121"><mixed-citation xmlns:xlink="http://www.w3.org/1999/xlink" xlink:type="simple"><person-group><name name-style="western"><surname>Jeng</surname><given-names>M-L</given-names></name></person-group> (<year>2008</year>) <source>Comprehensive phylogenetics, systematics, and evolution of neoteny of <tp:taxon-name><tp:taxon-name-part taxon-name-part-type="family">Lampyridae</tp:taxon-name-part></tp:taxon-name> (<tp:taxon-name><tp:taxon-name-part taxon-name-part-type="class">Insecta</tp:taxon-name-part></tp:taxon-name>: <tp:taxon-name><tp:taxon-name-part taxon-name-part-type="order">Coleoptera</tp:taxon-name-part></tp:taxon-name>).</source><publisher-name>PhD Thesis</publisher-name>, <publisher-loc>University of Kansas, Lawrence, Kansas, USA</publisher-loc>, <size units="page">388 pp</size>.</mixed-citation></ref></ref-list></tp:taxon-treatment>
