# Supplementary material for: ﻿Rhagophthalmidae Olivier, 1907 (Coleoptera, Elateroidea): described genera and species, current problems, and prospects for the bioluminescent and paedomorphic beetle lineage
Source: Zookeys. 2022 Nov 1;1126:55–130. doi: 10.3897/zookeys.1126.90233 (PMC9881481; doi:10.3897/zookeys.1126.90233)
Supplement: XML Treatment for Haplocladon [file zookeys.1126.90233-treatment32.xml]

<!DOCTYPE tp:taxon-treatment
  PUBLIC "-//TaxonX//DTD Taxonomic Treatment Publishing DTD v0 20100105//EN" "tax-treatment-NSO.dtd">
<tp:taxon-treatment xmlns:tp="http://www.plazi.org/taxpub"><tp:treatment-meta><kwd-group><label>Taxon classification</label><kwd>
              <named-content content-type="kingdom">Animalia</named-content>
            </kwd><kwd>
              <named-content content-type="order">Coleoptera</named-content>
            </kwd><kwd>
              <named-content content-type="family">Rhagophthalmidae</named-content>
            </kwd></kwd-group><mixed-citation publication-type="journal"><person-group><name><surname>Kundrata</surname><given-names>Robin</given-names></name><name><surname>Hoffmannova</surname><given-names>Johana</given-names></name><name><surname>Hinson</surname><given-names>Kevin R.</given-names></name><name><surname>Keller</surname><given-names>Oliver</given-names></name><name><surname>Packova</surname><given-names>Gabriela</given-names></name></person-group><article-title>﻿<tp:taxon-name><tp:taxon-name-part taxon-name-part-type="family">Rhagophthalmidae</tp:taxon-name-part></tp:taxon-name> Olivier, 1907 (<tp:taxon-name><tp:taxon-name-part taxon-name-part-type="order">Coleoptera</tp:taxon-name-part></tp:taxon-name>, <tp:taxon-name><tp:taxon-name-part taxon-name-part-type="superfamily">Elateroidea</tp:taxon-name-part></tp:taxon-name>): described genera and species, current problems, and prospects for the bioluminescent and paedomorphic beetle lineage</article-title><source>Zookeys</source><day>01</day><month>11</month><year>2022</year><volume>1126</volume><fpage>55</fpage><lpage>130</lpage><pub-id pub-id-type="doi">10.3897/zookeys.1126.90233</pub-id></mixed-citation></tp:treatment-meta><tp:nomenclature><label>﻿Genus</label><tp:taxon-name>
            <object-id xmlns:xlink="http://www.w3.org/1999/xlink" content-type="arpha" xlink:type="simple">EAF9466D-67F3-565B-8A06-24E3B422EDC4</object-id>
            <tp:taxon-name-part taxon-name-part-type="genus" reg="Haplocladon">Haplocladon</tp:taxon-name-part>
          </tp:taxon-name><tp:taxon-authority>Gorham, 1883</tp:taxon-authority><tp:nomenclature-citation-list><tp:nomenclature-citation><tp:taxon-name>
                <tp:taxon-name-part taxon-name-part-type="genus" reg="Haplocladon">Haplocladon</tp:taxon-name-part>
              </tp:taxon-name><comment>Gorham, 1883b: 249 [as a subgenus of <tp:taxon-name><tp:taxon-name-part taxon-name-part-type="genus" reg="Diplocladon">Diplocladon</tp:taxon-name-part></tp:taxon-name> Gorham, 1883]. Gender: neuter. Type species. <tp:taxon-name><tp:taxon-name-part taxon-name-part-type="genus" reg="Haplocladon">Haplocladon</tp:taxon-name-part><tp:taxon-name-part taxon-name-part-type="species" reg="gorhami">gorhami</tp:taxon-name-part></tp:taxon-name> Kundrata, 2022, nom. nov. [replacement name for <tp:taxon-name><tp:taxon-name-part taxon-name-part-type="genus" reg="Diplocladon">Diplocladon</tp:taxon-name-part><tp:taxon-name-part taxon-name-part-type="species" reg="hasseltii">hasseltii</tp:taxon-name-part></tp:taxon-name> Gorham, 1883b]; by monotypy.</comment></tp:nomenclature-citation></tp:nomenclature-citation-list></tp:nomenclature><tp:treatment-sec sec-type="Literature" id="SECID0EH6AK"><title>Literature.</title><p><xref ref-type="bibr" rid="B87">Gorham (1883b</xref>: 249): original description; <xref ref-type="bibr" rid="B91">Gorham (1895</xref>: 310): remark; <xref ref-type="bibr" rid="B92">Gorham (1903</xref>: 330): species description; <xref ref-type="bibr" rid="B220">Olivier (1910</xref>: 8): catalogue; <xref ref-type="bibr" rid="B294">Wittmer (1944</xref>: 211): catalogue; <xref ref-type="bibr" rid="B54">Crowson (1955</xref>: 68): remark; <xref ref-type="bibr" rid="B225">Paulus (1972</xref>: 49): remark; <xref ref-type="bibr" rid="B165">Li and Liang (2008</xref>: 109): remark [as <italic><tp:taxon-name><tp:taxon-name-part taxon-name-part-type="genus" reg="Diplocladon">D.</tp:taxon-name-part><tp:taxon-name-part taxon-name-part-type="species" reg="haplocladon">haplocladon</tp:taxon-name-part></tp:taxon-name></italic> [sic!]]. In addition to the aforementioned literature, this genus was included in a PhD thesis by <xref ref-type="bibr" rid="B121">Jeng (2008)</xref>.</p></tp:treatment-sec><tp:treatment-sec sec-type="remarks" id="SECID0E3ABK"><title>Remarks.</title><p><xref ref-type="bibr" rid="B87">Gorham (1883b)</xref> originally described <italic><tp:taxon-name><tp:taxon-name-part taxon-name-part-type="genus" reg="Haplocladon">Haplocladon</tp:taxon-name-part></tp:taxon-name></italic> as a subgenus of <italic><tp:taxon-name><tp:taxon-name-part taxon-name-part-type="genus" reg="Diplocladon">Diplocladon</tp:taxon-name-part></tp:taxon-name></italic> but later treated it as a separate genus (<xref ref-type="bibr" rid="B91">Gorham 1895</xref>, <xref ref-type="bibr" rid="B92">1903</xref>). Unfortunately, he named type species of both <italic><tp:taxon-name><tp:taxon-name-part taxon-name-part-type="genus" reg="Diplocladon">Diplocladon</tp:taxon-name-part></tp:taxon-name></italic> and <italic><tp:taxon-name><tp:taxon-name-part taxon-name-part-type="genus" reg="Haplocladon">Haplocladon</tp:taxon-name-part></tp:taxon-name></italic> as “<italic>hasseltii</italic>” (<xref ref-type="bibr" rid="B86">Gorham 1883a</xref>, <xref ref-type="bibr" rid="B87">b</xref>), which probably confused some subsequent authors who treated <italic><tp:taxon-name><tp:taxon-name-part taxon-name-part-type="genus" reg="Haplocladon">Haplocladon</tp:taxon-name-part></tp:taxon-name></italic> as a synonym of <italic><tp:taxon-name><tp:taxon-name-part taxon-name-part-type="genus" reg="Diplocladon">Diplocladon</tp:taxon-name-part></tp:taxon-name></italic> (<xref ref-type="bibr" rid="B220">Olivier 1910</xref>; <xref ref-type="bibr" rid="B294">Wittmer 1944</xref>; <xref ref-type="bibr" rid="B165">Li and Liang 2008</xref>). <xref ref-type="bibr" rid="B54">Crowson (1955)</xref> and <xref ref-type="bibr" rid="B225">Paulus (1972)</xref> again considered <italic><tp:taxon-name><tp:taxon-name-part taxon-name-part-type="genus" reg="Haplocladon">Haplocladon</tp:taxon-name-part></tp:taxon-name></italic> a separate genus. Since <italic><tp:taxon-name><tp:taxon-name-part taxon-name-part-type="genus" reg="Haplocladon">Haplocladon</tp:taxon-name-part></tp:taxon-name></italic> differs at first sight from <italic><tp:taxon-name><tp:taxon-name-part taxon-name-part-type="genus" reg="Diplocladon">Diplocladon</tp:taxon-name-part></tp:taxon-name></italic> by the unipectinate antennae (versus bipectinate in <italic><tp:taxon-name><tp:taxon-name-part taxon-name-part-type="genus" reg="Diplocladon">Diplocladon</tp:taxon-name-part></tp:taxon-name></italic>), we prefer to keep <italic><tp:taxon-name><tp:taxon-name-part taxon-name-part-type="genus" reg="Haplocladon">Haplocladon</tp:taxon-name-part></tp:taxon-name></italic> at a generic level. Because <italic><tp:taxon-name><tp:taxon-name-part taxon-name-part-type="genus" reg="Diplocladon">Diplocladon</tp:taxon-name-part><tp:taxon-name-part taxon-name-part-type="species" reg="hasseltii">hasseltii</tp:taxon-name-part></tp:taxon-name></italic> Gorham, 1883a and <italic><tp:taxon-name><tp:taxon-name-part taxon-name-part-type="genus" reg="Diplocladon">Diplocladon</tp:taxon-name-part><tp:taxon-name-part taxon-name-part-type="species" reg="hasseltii">hasseltii</tp:taxon-name-part></tp:taxon-name></italic> Gorham, 1883b (described in subgenus <tp:taxon-name><tp:taxon-name-part taxon-name-part-type="genus" reg="Diplocladon"/><tp:taxon-name-part taxon-name-part-type="subgenus" reg="Haplocladon">Haplocladon</tp:taxon-name-part></tp:taxon-name>) are primary homonyms, the latter junior name is permanently invalid (Art. 57.2 of the Code; <xref ref-type="bibr" rid="B117">ICZN 1999</xref>) and should be replaced by a new name (see below). Currently, <italic><tp:taxon-name><tp:taxon-name-part taxon-name-part-type="genus" reg="Haplocladon">Haplocladon</tp:taxon-name-part></tp:taxon-name></italic> contains two species, one from Indonesia and one from southern India. Based on the available figures, specimens reported by <xref ref-type="bibr" rid="B99">Haneda (1950)</xref> from Singapore and identified as <italic><tp:taxon-name><tp:taxon-name-part taxon-name-part-type="genus" reg="Diplocladon">Diplocladon</tp:taxon-name-part><tp:taxon-name-part taxon-name-part-type="species" reg="hasseltii">hasseltii</tp:taxon-name-part></tp:taxon-name></italic>, which were later mentioned by other authors (e.g., <xref ref-type="bibr" rid="B102">Harvey 1952</xref>; <xref ref-type="bibr" rid="B100">Haneda 1955</xref>; <xref ref-type="bibr" rid="B175">Lloyd 1971</xref>; <xref ref-type="bibr" rid="B176">Lloyd 1978</xref>; <xref ref-type="bibr" rid="B56">Crowson 1981</xref>; <xref ref-type="bibr" rid="B101">Haneda 1985</xref>; <xref ref-type="bibr" rid="B133">Kawashima et al. 2010</xref>), are probably members of <italic><tp:taxon-name><tp:taxon-name-part taxon-name-part-type="genus" reg="Haplocladon">Haplocladon</tp:taxon-name-part></tp:taxon-name></italic>.</p></tp:treatment-sec><ref-list><ref id="B87"><mixed-citation xmlns:xlink="http://www.w3.org/1999/xlink" xlink:type="simple"><person-group><name name-style="western"><surname>Gorham</surname><given-names>HS</given-names></name></person-group> (<year>1883b</year>) <article-title>A new subgenus of the coleopterous family <tp:taxon-name><tp:taxon-name-part taxon-name-part-type="family">Drilidae</tp:taxon-name-part></tp:taxon-name>.</article-title><source>Notes from the Leyden Museum</source><volume>5</volume>: <fpage>249</fpage>–<lpage>250</lpage>.</mixed-citation></ref><ref id="B91"><mixed-citation xmlns:xlink="http://www.w3.org/1999/xlink" xlink:type="simple"><person-group><name name-style="western"><surname>Gorham</surname><given-names>HS</given-names></name></person-group> (<year>1895</year>) <article-title>List of the <tp:taxon-name><tp:taxon-name-part taxon-name-part-type="order">Coleoptera</tp:taxon-name-part></tp:taxon-name> in the collection of H. E. Andrewes, Esq., from India and Burma, with descriptions of new species and notes. Families: Malacodermata, <tp:taxon-name><tp:taxon-name-part taxon-name-part-type="family">Erotylidae</tp:taxon-name-part></tp:taxon-name>, <tp:taxon-name><tp:taxon-name-part taxon-name-part-type="family">Endomychidae</tp:taxon-name-part></tp:taxon-name>.</article-title><source>Annales de la Société Entomologique de Belgique</source><volume>39</volume>: <fpage>293</fpage>–<lpage>330</lpage>.</mixed-citation></ref><ref id="B92"><mixed-citation xmlns:xlink="http://www.w3.org/1999/xlink" xlink:type="simple"><person-group><name name-style="western"><surname>Gorham</surname><given-names>HS</given-names></name></person-group> (<year>1903</year>) <article-title>On <tp:taxon-name><tp:taxon-name-part taxon-name-part-type="order">Coleoptera</tp:taxon-name-part></tp:taxon-name> collected in India by MM. H.-E. and H.-L. Andrewes. Families Malacodermata, <tp:taxon-name><tp:taxon-name-part taxon-name-part-type="family">Erotylidae</tp:taxon-name-part></tp:taxon-name>, <tp:taxon-name><tp:taxon-name-part taxon-name-part-type="family">Endomychidae</tp:taxon-name-part></tp:taxon-name> and <tp:taxon-name><tp:taxon-name-part taxon-name-part-type="family">Coccinellidae</tp:taxon-name-part></tp:taxon-name>.</article-title><source>Annales de la Société Entomologique de Belgique</source><volume>47</volume>: <fpage>323</fpage>–<lpage>330</lpage>.</mixed-citation></ref><ref id="B220"><mixed-citation xmlns:xlink="http://www.w3.org/1999/xlink" xlink:type="simple"><person-group><name name-style="western"><surname>Olivier</surname><given-names>E</given-names></name></person-group> (<year>1910</year>) <article-title><tp:taxon-name><tp:taxon-name-part taxon-name-part-type="family">Rhagophthalmidae</tp:taxon-name-part></tp:taxon-name>, <tp:taxon-name><tp:taxon-name-part taxon-name-part-type="family">Drilidae</tp:taxon-name-part></tp:taxon-name>.</article-title> In: <person-group><name name-style="western"><surname>Junk</surname><given-names>W</given-names></name><name name-style="western"><surname>Schenkling</surname><given-names>S</given-names></name></person-group> (<role>Eds</role>) <issue-title>Coleopterorum Catalogus, pars 10.</issue-title><source>W. Junk, Berlin, Germany</source>, <fpage>1</fpage>–<lpage>10</lpage>. <ext-link xlink:type="simple" ext-link-type="doi" xlink:href="10.1007/978-94-011-9697-0_1">https://doi.org/10.1007/978-94-011-9697-0_1</ext-link></mixed-citation></ref><ref id="B294"><mixed-citation xmlns:xlink="http://www.w3.org/1999/xlink" xlink:type="simple"><person-group><name name-style="western"><surname>Wittmer</surname><given-names>W</given-names></name></person-group> (<year>1944</year>) Catalogue des <tp:taxon-name><tp:taxon-name-part taxon-name-part-type="family">Drilidae</tp:taxon-name-part></tp:taxon-name> E. Oliv. (<tp:taxon-name><tp:taxon-name-part taxon-name-part-type="order">Coleoptera</tp:taxon-name-part></tp:taxon-name>-Malacodermata). Revista de la Sociedad Entomológica Argentina XII: 203–221.</mixed-citation></ref><ref id="B54"><mixed-citation xmlns:xlink="http://www.w3.org/1999/xlink" xlink:type="simple"><person-group><name name-style="western"><surname>Crowson</surname><given-names>RA</given-names></name></person-group> (<year>1955</year>) <source>The natural classification of the families of <tp:taxon-name><tp:taxon-name-part taxon-name-part-type="order">Coleoptera</tp:taxon-name-part></tp:taxon-name>. Nathaniel Lloyd &amp; Co.</source><publisher-name>, Ltd</publisher-name>, <publisher-loc>London</publisher-loc>, <size units="page">186 pp</size>.</mixed-citation></ref><ref id="B225"><mixed-citation xmlns:xlink="http://www.w3.org/1999/xlink" xlink:type="simple"><person-group><name name-style="western"><surname>Paulus</surname><given-names>HF</given-names></name></person-group> (<year>1972</year>) <article-title>Die systematische und phylogenetische Stellung der <tp:taxon-name><tp:taxon-name-part taxon-name-part-type="family">Karumiidae</tp:taxon-name-part></tp:taxon-name>, mit einer beschreibung von <italic><tp:taxon-name><tp:taxon-name-part taxon-name-part-type="genus">Escalerina</tp:taxon-name-part><tp:taxon-name-part taxon-name-part-type="species">serraticornis</tp:taxon-name-part></tp:taxon-name></italic> n.sp. aus S-Persien.</article-title><source>Senckenbergiana Biologica</source><volume>53</volume>: <fpage>37</fpage>–<lpage>54</lpage>.</mixed-citation></ref><ref id="B165"><mixed-citation xmlns:xlink="http://www.w3.org/1999/xlink" xlink:type="simple"><person-group><name name-style="western"><surname>Li</surname><given-names>X</given-names></name><name name-style="western"><surname>Liang</surname><given-names>X</given-names></name></person-group> (<year>2008</year>) A gigantic bioluminescent starworm (<tp:taxon-name><tp:taxon-name-part taxon-name-part-type="order">Coleoptera</tp:taxon-name-part></tp:taxon-name>: <tp:taxon-name><tp:taxon-name-part taxon-name-part-type="family">Rhagophthalmidae</tp:taxon-name-part></tp:taxon-name>) from Northwest Yunnan, China. Entomological News 119(2): 109–112. <ext-link xlink:type="simple" ext-link-type="doi" xlink:href="10.3157/0013-872X(2008)119[109:AGBSCR]2.0.CO;2">https://doi.org/10.3157/0013-872X(2008)119[109:AGBSCR]2.0.CO;2</ext-link></mixed-citation></ref><ref id="B121"><mixed-citation xmlns:xlink="http://www.w3.org/1999/xlink" xlink:type="simple"><person-group><name name-style="western"><surname>Jeng</surname><given-names>M-L</given-names></name></person-group> (<year>2008</year>) <source>Comprehensive phylogenetics, systematics, and evolution of neoteny of <tp:taxon-name><tp:taxon-name-part taxon-name-part-type="family">Lampyridae</tp:taxon-name-part></tp:taxon-name> (<tp:taxon-name><tp:taxon-name-part taxon-name-part-type="class">Insecta</tp:taxon-name-part></tp:taxon-name>: <tp:taxon-name><tp:taxon-name-part taxon-name-part-type="order">Coleoptera</tp:taxon-name-part></tp:taxon-name>).</source><publisher-name>PhD Thesis</publisher-name>, <publisher-loc>University of Kansas, Lawrence, Kansas, USA</publisher-loc>, <size units="page">388 pp</size>.</mixed-citation></ref><ref id="B86"><mixed-citation xmlns:xlink="http://www.w3.org/1999/xlink" xlink:type="simple"><person-group><name name-style="western"><surname>Gorham</surname><given-names>HS</given-names></name></person-group> (<year>1883a</year>) <article-title>Description of a new genus and species of the coleopterous family <tp:taxon-name><tp:taxon-name-part taxon-name-part-type="family">Drilidae</tp:taxon-name-part></tp:taxon-name>.</article-title><source>Notes from the Leyden Museum</source><volume>5</volume>: <fpage>5</fpage>–<lpage>6</lpage>.</mixed-citation></ref><ref id="B117"><mixed-citation xmlns:xlink="http://www.w3.org/1999/xlink" xlink:type="simple">ICZN [International Commission on Zoological Nomenclature] (<year>1999</year>) <source>International Code of Zoological Nomenclature. Fourth Edition.</source><publisher-name>The International Trust for Zoological Nomenclature</publisher-name>, <publisher-loc>London</publisher-loc>, <size units="page">305 pp</size>.</mixed-citation></ref><ref id="B99"><mixed-citation xmlns:xlink="http://www.w3.org/1999/xlink" xlink:type="simple"><person-group><name name-style="western"><surname>Haneda</surname><given-names>Y</given-names></name></person-group> (<year>1950</year>) <article-title>Star-worm in Singapore.</article-title><source>Shin Konchu</source><volume>3</volume>: <fpage>2</fpage>–<lpage>5</lpage>. [New Insect]</mixed-citation></ref><ref id="B102"><mixed-citation xmlns:xlink="http://www.w3.org/1999/xlink" xlink:type="simple"><person-group><name name-style="western"><surname>Harvey</surname><given-names>EN</given-names></name></person-group> (<year>1952</year>) <article-title><tp:taxon-name><tp:taxon-name-part taxon-name-part-type="order">Coleoptera</tp:taxon-name-part></tp:taxon-name>.</article-title> In: <person-group><name name-style="western"><surname>Harvey</surname><given-names>EN</given-names></name></person-group> (<role>Ed.</role>) <issue-title>Bioluminescence.</issue-title><source>Academic Press, New York</source>, <fpage>389</fpage>–<lpage>471</lpage>.</mixed-citation></ref><ref id="B100"><mixed-citation xmlns:xlink="http://www.w3.org/1999/xlink" xlink:type="simple"><person-group><name name-style="western"><surname>Haneda</surname><given-names>Y</given-names></name></person-group> (<year>1955</year>) <article-title>Luminous organisms of Japan and the Far East.</article-title> In: <person-group><name name-style="western"><surname>Johnson</surname><given-names>FH</given-names></name></person-group> (<role>Ed.</role>) <issue-title>The luminescense of biological systems.</issue-title><source>AAAS, Washington DC</source>, <fpage>335</fpage>–<lpage>385</lpage>.</mixed-citation></ref><ref id="B175"><mixed-citation xmlns:xlink="http://www.w3.org/1999/xlink" xlink:type="simple"><person-group><name name-style="western"><surname>Lloyd</surname><given-names>JE</given-names></name></person-group> (<year>1971</year>) <article-title>Bioluminescent communication in insects.</article-title><source>Annual Review of Entomology</source><volume>16</volume>(<issue>1</issue>): <fpage>97</fpage>–<lpage>122</lpage>. <ext-link xlink:type="simple" ext-link-type="doi" xlink:href="10.1146/annurev.en.16.010171.000525">https://doi.org/10.1146/annurev.en.16.010171.000525</ext-link></mixed-citation></ref><ref id="B176"><mixed-citation xmlns:xlink="http://www.w3.org/1999/xlink" xlink:type="simple"><person-group><name name-style="western"><surname>Lloyd</surname><given-names>JE</given-names></name></person-group> (<year>1978</year>) <article-title>Insect Bioluminescence. Chap. 8.</article-title> In: <person-group><name name-style="western"><surname>Herring</surname><given-names>PJ</given-names></name></person-group> (<role>Ed.</role>) <issue-title>Bioluminescence in action.</issue-title><source>Academic Press, London</source>, <fpage>241</fpage>–<lpage>272</lpage>.</mixed-citation></ref><ref id="B56"><mixed-citation xmlns:xlink="http://www.w3.org/1999/xlink" xlink:type="simple"><person-group><name name-style="western"><surname>Crowson</surname><given-names>RA</given-names></name></person-group> (<year>1981</year>) <source>The Biology of the <tp:taxon-name><tp:taxon-name-part taxon-name-part-type="order">Coleoptera</tp:taxon-name-part></tp:taxon-name>.</source><publisher-name>Academic Press</publisher-name>, <publisher-loc>London</publisher-loc>, <size units="page">802 pp</size>.</mixed-citation></ref><ref id="B101"><mixed-citation xmlns:xlink="http://www.w3.org/1999/xlink" xlink:type="simple"><person-group><name name-style="western"><surname>Haneda</surname><given-names>Y</given-names></name></person-group> (<year>1985</year>) <source>Luminous organisms.</source><publisher-name>Kōseisha Kōseikaku</publisher-name>, <publisher-loc>Tokyo, Japan</publisher-loc>, <size units="page">318 pp</size>.</mixed-citation></ref><ref id="B133"><mixed-citation xmlns:xlink="http://www.w3.org/1999/xlink" xlink:type="simple"><person-group><name name-style="western"><surname>Kawashima</surname><given-names>I</given-names></name><name name-style="western"><surname>Lawrence</surname><given-names>JF</given-names></name><name name-style="western"><surname>Branham</surname><given-names>MA</given-names></name></person-group> (<year>2010</year>) <article-title><tp:taxon-name><tp:taxon-name-part taxon-name-part-type="family">Rhagophthalmidae</tp:taxon-name-part></tp:taxon-name> Olivier, 1907.</article-title> In: <person-group><name name-style="western"><surname>Leschen</surname><given-names>RAB</given-names></name><name name-style="western"><surname>Beutel</surname><given-names>RG</given-names></name><name name-style="western"><surname>Lawrence</surname><given-names>JF</given-names></name></person-group> (<role>Eds</role>) <issue-title>Coleoptera, Beetles; Volume 2: Morphology and Systematics (Elateroidea, Bostrichiformia, Cucujiformia partim).</issue-title><source>In: Kristensen NP, Beutel RG (Eds) Handbook of Zoology, <tp:taxon-name><tp:taxon-name-part taxon-name-part-type="phylum">Arthropoda</tp:taxon-name-part></tp:taxon-name>: <tp:taxon-name><tp:taxon-name-part taxon-name-part-type="class">Insecta</tp:taxon-name-part></tp:taxon-name>. Walter de Gruyter GmbH and Co KG, Berlin/New York</source>, <fpage>135</fpage>–<lpage>140</lpage>. <ext-link xlink:type="simple" ext-link-type="doi" xlink:href="10.1515/9783110911213.135">https://doi.org/10.1515/9783110911213.135</ext-link></mixed-citation></ref></ref-list></tp:taxon-treatment>
