# Supplementary material for: ﻿Rhagophthalmidae Olivier, 1907 (Coleoptera, Elateroidea): described genera and species, current problems, and prospects for the bioluminescent and paedomorphic beetle lineage
Source: Zookeys. 2022 Nov 1;1126:55–130. doi: 10.3897/zookeys.1126.90233 (PMC9881481; doi:10.3897/zookeys.1126.90233)
Supplement: XML Treatment for Menghuoius kusakabei [file zookeys.1126.90233-treatment38.xml]

<!DOCTYPE tp:taxon-treatment
  PUBLIC "-//TaxonX//DTD Taxonomic Treatment Publishing DTD v0 20100105//EN" "tax-treatment-NSO.dtd">
<tp:taxon-treatment xmlns:tp="http://www.plazi.org/taxpub"><tp:treatment-meta><kwd-group><label>Taxon classification</label><kwd>
              <named-content content-type="kingdom">Animalia</named-content>
            </kwd><kwd>
              <named-content content-type="order">Coleoptera</named-content>
            </kwd><kwd>
              <named-content content-type="family">Rhagophthalmidae</named-content>
            </kwd></kwd-group><mixed-citation publication-type="journal"><person-group><name><surname>Kundrata</surname><given-names>Robin</given-names></name><name><surname>Hoffmannova</surname><given-names>Johana</given-names></name><name><surname>Hinson</surname><given-names>Kevin R.</given-names></name><name><surname>Keller</surname><given-names>Oliver</given-names></name><name><surname>Packova</surname><given-names>Gabriela</given-names></name></person-group><article-title>﻿<tp:taxon-name><tp:taxon-name-part taxon-name-part-type="family">Rhagophthalmidae</tp:taxon-name-part></tp:taxon-name> Olivier, 1907 (<tp:taxon-name><tp:taxon-name-part taxon-name-part-type="order">Coleoptera</tp:taxon-name-part></tp:taxon-name>, <tp:taxon-name><tp:taxon-name-part taxon-name-part-type="superfamily">Elateroidea</tp:taxon-name-part></tp:taxon-name>): described genera and species, current problems, and prospects for the bioluminescent and paedomorphic beetle lineage</article-title><source>Zookeys</source><day>01</day><month>11</month><year>2022</year><volume>1126</volume><fpage>55</fpage><lpage>130</lpage><pub-id pub-id-type="doi">10.3897/zookeys.1126.90233</pub-id></mixed-citation></tp:treatment-meta><tp:nomenclature><label>﻿</label><tp:taxon-name>
            <object-id xmlns:xlink="http://www.w3.org/1999/xlink" content-type="arpha" xlink:type="simple">58188A76-AC6C-5932-9346-8AF65C685E1F</object-id>
            <tp:taxon-name-part taxon-name-part-type="genus" reg="Menghuoius">Menghuoius</tp:taxon-name-part>
            <tp:taxon-name-part taxon-name-part-type="species" reg="kusakabei">kusakabei</tp:taxon-name-part>
          </tp:taxon-name><tp:taxon-authority>Kawashima, 2002</tp:taxon-authority><tp:nomenclature-citation-list><tp:nomenclature-citation><tp:taxon-name>
                <tp:taxon-name-part taxon-name-part-type="genus" reg="Menghuoius">Menghuoius</tp:taxon-name-part>
                <tp:taxon-name-part taxon-name-part-type="species" reg="kusakabei">kusakabei</tp:taxon-name-part>
              </tp:taxon-name><comment>Kawashima, 2002: 487.</comment></tp:nomenclature-citation></tp:nomenclature-citation-list></tp:nomenclature><tp:treatment-sec sec-type="Type depository" id="SECID0ENSCK"><title>Type depository.</title><p>Holotype, male (<abbrev xmlns:xlink="http://www.w3.org/1999/xlink" xlink:title="Nagoya Women’s University, Nagoya" id="ABBRID0ETSCK" xlink:type="simple">NWU</abbrev>). Four paratypes, males (<abbrev xmlns:xlink="http://www.w3.org/1999/xlink" xlink:title="collection of I. Kawashima, Yokosuka-shi, Kanagawa" id="ABBRID0EXSCK" xlink:type="simple">PCIK</abbrev>).</p></tp:treatment-sec><tp:treatment-sec sec-type="type locality" id="SECID0E2SCK"><title>Type locality.</title><p>Myanmar: Chin state, Natma Taung National Park near Kanpetlet, Mt. Victoria, ca. 2000 m.</p></tp:treatment-sec><tp:treatment-sec sec-type="distribution" id="SECID0EATCK"><title>Distribution.</title><p>Myanmar.</p></tp:treatment-sec><tp:treatment-sec sec-type="Literature" id="SECID0EFTCK"><title>Literature.</title><p><xref ref-type="bibr" rid="B129">Kawashima (2002</xref>: 487): original description, figures of habitus, body parts, male genitalia.</p></tp:treatment-sec><tp:treatment-sec sec-type="remarks" id="SECID0EPTCK"><title>Remarks.</title><p><xref ref-type="bibr" rid="B121">Jeng (2008)</xref> reported a possible female of <italic><tp:taxon-name><tp:taxon-name-part taxon-name-part-type="genus" reg="Menghuoius">M.</tp:taxon-name-part><tp:taxon-name-part taxon-name-part-type="species" reg="kusakabei">kusakabei</tp:taxon-name-part></tp:taxon-name></italic> from Myanmar.</p></tp:treatment-sec><ref-list><ref id="B129"><mixed-citation xmlns:xlink="http://www.w3.org/1999/xlink" xlink:type="simple"><person-group><name name-style="western"><surname>Kawashima</surname><given-names>I</given-names></name></person-group> (<year>2002</year>) <article-title>A new species of the Rhagophthalmid genus <italic><tp:taxon-name><tp:taxon-name-part taxon-name-part-type="genus">Menghuoius</tp:taxon-name-part></tp:taxon-name></italic> (<tp:taxon-name><tp:taxon-name-part taxon-name-part-type="order">Coleoptera</tp:taxon-name-part></tp:taxon-name>, <tp:taxon-name><tp:taxon-name-part taxon-name-part-type="family">Rhagophthalmidae</tp:taxon-name-part></tp:taxon-name>) from Myanmar.</article-title><source>Elytra, Tokyo</source><volume>30</volume>: <fpage>487</fpage>–<lpage>492</lpage>.</mixed-citation></ref><ref id="B121"><mixed-citation xmlns:xlink="http://www.w3.org/1999/xlink" xlink:type="simple"><person-group><name name-style="western"><surname>Jeng</surname><given-names>M-L</given-names></name></person-group> (<year>2008</year>) <source>Comprehensive phylogenetics, systematics, and evolution of neoteny of <tp:taxon-name><tp:taxon-name-part taxon-name-part-type="family">Lampyridae</tp:taxon-name-part></tp:taxon-name> (<tp:taxon-name><tp:taxon-name-part taxon-name-part-type="class">Insecta</tp:taxon-name-part></tp:taxon-name>: <tp:taxon-name><tp:taxon-name-part taxon-name-part-type="order">Coleoptera</tp:taxon-name-part></tp:taxon-name>).</source><publisher-name>PhD Thesis</publisher-name>, <publisher-loc>University of Kansas, Lawrence, Kansas, USA</publisher-loc>, <size units="page">388 pp</size>.</mixed-citation></ref></ref-list></tp:taxon-treatment>
