# Supplementary material for: ﻿Rhagophthalmidae Olivier, 1907 (Coleoptera, Elateroidea): described genera and species, current problems, and prospects for the bioluminescent and paedomorphic beetle lineage
Source: Zookeys. 2022 Nov 1;1126:55–130. doi: 10.3897/zookeys.1126.90233 (PMC9881481; doi:10.3897/zookeys.1126.90233)
Supplement: XML Treatment for Pseudothilmanus marginatus [file zookeys.1126.90233-treatment48.xml]

<!DOCTYPE tp:taxon-treatment
  PUBLIC "-//TaxonX//DTD Taxonomic Treatment Publishing DTD v0 20100105//EN" "tax-treatment-NSO.dtd">
<tp:taxon-treatment xmlns:tp="http://www.plazi.org/taxpub"><tp:treatment-meta><kwd-group><label>Taxon classification</label><kwd>
              <named-content content-type="kingdom">Animalia</named-content>
            </kwd><kwd>
              <named-content content-type="order">Coleoptera</named-content>
            </kwd><kwd>
              <named-content content-type="family">Rhagophthalmidae</named-content>
            </kwd></kwd-group><mixed-citation publication-type="journal"><person-group><name><surname>Kundrata</surname><given-names>Robin</given-names></name><name><surname>Hoffmannova</surname><given-names>Johana</given-names></name><name><surname>Hinson</surname><given-names>Kevin R.</given-names></name><name><surname>Keller</surname><given-names>Oliver</given-names></name><name><surname>Packova</surname><given-names>Gabriela</given-names></name></person-group><article-title>﻿<tp:taxon-name><tp:taxon-name-part taxon-name-part-type="family">Rhagophthalmidae</tp:taxon-name-part></tp:taxon-name> Olivier, 1907 (<tp:taxon-name><tp:taxon-name-part taxon-name-part-type="order">Coleoptera</tp:taxon-name-part></tp:taxon-name>, <tp:taxon-name><tp:taxon-name-part taxon-name-part-type="superfamily">Elateroidea</tp:taxon-name-part></tp:taxon-name>): described genera and species, current problems, and prospects for the bioluminescent and paedomorphic beetle lineage</article-title><source>Zookeys</source><day>01</day><month>11</month><year>2022</year><volume>1126</volume><fpage>55</fpage><lpage>130</lpage><pub-id pub-id-type="doi">10.3897/zookeys.1126.90233</pub-id></mixed-citation></tp:treatment-meta><tp:nomenclature><label>﻿</label><tp:taxon-name>
            <object-id xmlns:xlink="http://www.w3.org/1999/xlink" content-type="arpha" xlink:type="simple">998E819E-5DD3-5F78-904D-DF6AEB9C23A1</object-id>
            <tp:taxon-name-part taxon-name-part-type="genus" reg="Pseudothilmanus">Pseudothilmanus</tp:taxon-name-part>
            <tp:taxon-name-part taxon-name-part-type="species" reg="marginatus">marginatus</tp:taxon-name-part>
          </tp:taxon-name><tp:taxon-authority>Pic, 1918</tp:taxon-authority><tp:nomenclature-citation-list><tp:nomenclature-citation><tp:taxon-name>
                <tp:taxon-name-part taxon-name-part-type="genus" reg="Drilothilmanus">Drilothilmanus</tp:taxon-name-part>
              </tp:taxon-name><comment>[as a subgenus of <tp:taxon-name><tp:taxon-name-part taxon-name-part-type="genus" reg="Pseudothilmanus">Pseudothilmanus</tp:taxon-name-part></tp:taxon-name>] <tp:taxon-name><tp:taxon-name-part taxon-name-part-type="genus" reg="Drilothilmanus"/><tp:taxon-name-part taxon-name-part-type="species" reg="marginatus">marginatus</tp:taxon-name-part></tp:taxon-name> Pic, 1918: 3.</comment></tp:nomenclature-citation><tp:nomenclature-citation><tp:taxon-name>
                <tp:taxon-name-part taxon-name-part-type="genus" reg="Pseudothilmanus">Pseudothilmanus</tp:taxon-name-part>
                <tp:taxon-name-part taxon-name-part-type="species" reg="marginatus">marginatus</tp:taxon-name-part>
              </tp:taxon-name><comment>: <xref ref-type="bibr" rid="B140">Kundrata and Bocak (2011a</xref>: 58).</comment></tp:nomenclature-citation></tp:nomenclature-citation-list></tp:nomenclature><tp:treatment-sec sec-type="Type depository" id="SECID0ER4DK"><title>Type depository.</title><p>Described based on an unknown number of specimens. Lectotype by present designation, with the following label data: “Type [red printed label] / Type [handwritten] / Darjeeling Juni Fruhstorfer leg. [printed] / <italic><tp:taxon-name><tp:taxon-name-part taxon-name-part-type="genus" reg="Drilothilmanus">Drilothilmanus</tp:taxon-name-part><tp:taxon-name-part taxon-name-part-type="species" reg="marginatus">marginatus</tp:taxon-name-part></tp:taxon-name></italic> Pic [handwritten]” (treated as the holotype and figured by <xref ref-type="bibr" rid="B140">Kundrata and Bocak 2011a</xref>), male (<named-content xmlns:xlink="http://www.w3.org/1999/xlink" content-type="dwc:institutional_code" xlink:title="Museum National d’Histoire Naturelle, Paris" xlink:href="http://grbio.org/institution/museum-national-dhistoire-naturelle" xlink:type="simple">MNHN</named-content>).</p></tp:treatment-sec><tp:treatment-sec sec-type="type locality" id="SECID0EK5DK"><title>Type locality.</title><p>India: West Bengal, Darjeeling.</p></tp:treatment-sec><tp:treatment-sec sec-type="distribution" id="SECID0EP5DK"><title>Distribution.</title><p>India (West Bengal).</p></tp:treatment-sec><tp:treatment-sec sec-type="Literature" id="SECID0EU5DK"><title>Literature.</title><p><xref ref-type="bibr" rid="B230">Pic (1918</xref>: 3): original description; <xref ref-type="bibr" rid="B294">Wittmer (1944</xref>: 215): catalogue [as <italic><tp:taxon-name><tp:taxon-name-part taxon-name-part-type="genus" reg="Drilothilmanus">Drilothilmanus</tp:taxon-name-part></tp:taxon-name></italic>]; <xref ref-type="bibr" rid="B140">Kundrata and Bocak (2011a</xref>: 60): revision, figures of male habitus, antenna, pronotum, leg, and genitalia; <xref ref-type="bibr" rid="B249">Roza (2020</xref>: 422): morphology, distribution, figures of male habitus, pronotum, and hind wing [2018 erroneously used as the date of the original description of this species in figure caption].</p></tp:treatment-sec><ref-list><ref id="B140"><mixed-citation xmlns:xlink="http://www.w3.org/1999/xlink" xlink:type="simple"><person-group><name name-style="western"><surname>Kundrata</surname><given-names>R</given-names></name><name name-style="western"><surname>Bocak</surname><given-names>L</given-names></name></person-group> (<year>2011a</year>) <article-title>Redescription and relationships of <italic><tp:taxon-name><tp:taxon-name-part taxon-name-part-type="genus">Pseudothilmanus</tp:taxon-name-part></tp:taxon-name></italic> Pic (<tp:taxon-name><tp:taxon-name-part taxon-name-part-type="order">Coleoptera</tp:taxon-name-part></tp:taxon-name>: <tp:taxon-name><tp:taxon-name-part taxon-name-part-type="family">Rhagophthalmidae</tp:taxon-name-part></tp:taxon-name>)—a long-term neglected glow-worm beetle genus from the Himalayas.</article-title><source>Zootaxa</source><volume>2794</volume>(<issue>1</issue>): <fpage>57</fpage>–<lpage>62</lpage>. <ext-link xlink:type="simple" ext-link-type="doi" xlink:href="10.11646/zootaxa.2794.1.4">https://doi.org/10.11646/zootaxa.2794.1.4</ext-link></mixed-citation></ref><ref id="B230"><mixed-citation xmlns:xlink="http://www.w3.org/1999/xlink" xlink:type="simple"><person-group><name name-style="western"><surname>Pic</surname><given-names>M</given-names></name></person-group> (<year>1918</year>) <article-title>Courtes descriptions diverse.</article-title><source>Mélanges Exotico-Entomologiques</source><volume>28</volume>: <fpage>1</fpage>–<lpage>24</lpage>.</mixed-citation></ref><ref id="B294"><mixed-citation xmlns:xlink="http://www.w3.org/1999/xlink" xlink:type="simple"><person-group><name name-style="western"><surname>Wittmer</surname><given-names>W</given-names></name></person-group> (<year>1944</year>) Catalogue des <tp:taxon-name><tp:taxon-name-part taxon-name-part-type="family">Drilidae</tp:taxon-name-part></tp:taxon-name> E. Oliv. (<tp:taxon-name><tp:taxon-name-part taxon-name-part-type="order">Coleoptera</tp:taxon-name-part></tp:taxon-name>-Malacodermata). Revista de la Sociedad Entomológica Argentina XII: 203–221.</mixed-citation></ref><ref id="B249"><mixed-citation xmlns:xlink="http://www.w3.org/1999/xlink" xlink:type="simple"><person-group><name name-style="western"><surname>Roza</surname><given-names>AS</given-names></name></person-group> (<year>2020</year>) <article-title>Notes on the morphology and distribution of the Himalayan genus <italic><tp:taxon-name><tp:taxon-name-part taxon-name-part-type="genus">Pseudothilmanus</tp:taxon-name-part></tp:taxon-name></italic>, including the first record of the genus from Nepal (<tp:taxon-name><tp:taxon-name-part taxon-name-part-type="order">Coleoptera</tp:taxon-name-part></tp:taxon-name>: <tp:taxon-name><tp:taxon-name-part taxon-name-part-type="family">Rhagophthalmidae</tp:taxon-name-part></tp:taxon-name>).</article-title><source>Transactions of the American Entomological Society</source><volume>146</volume>(<issue>2</issue>): <fpage>421</fpage>–<lpage>426</lpage>. <ext-link xlink:type="simple" ext-link-type="doi" xlink:href="10.3157/061.146.0208">https://doi.org/10.3157/061.146.0208</ext-link></mixed-citation></ref></ref-list></tp:taxon-treatment>
