# Supplementary material for: ﻿Rhagophthalmidae Olivier, 1907 (Coleoptera, Elateroidea): described genera and species, current problems, and prospects for the bioluminescent and paedomorphic beetle lineage
Source: Zookeys. 2022 Nov 1;1126:55–130. doi: 10.3897/zookeys.1126.90233 (PMC9881481; doi:10.3897/zookeys.1126.90233)
Supplement: XML Treatment for Rhagophthalmus [file zookeys.1126.90233-treatment49.xml]

<!DOCTYPE tp:taxon-treatment
  PUBLIC "-//TaxonX//DTD Taxonomic Treatment Publishing DTD v0 20100105//EN" "tax-treatment-NSO.dtd">
<tp:taxon-treatment xmlns:tp="http://www.plazi.org/taxpub"><tp:treatment-meta><kwd-group><label>Taxon classification</label><kwd>
              <named-content content-type="kingdom">Animalia</named-content>
            </kwd><kwd>
              <named-content content-type="order">Coleoptera</named-content>
            </kwd><kwd>
              <named-content content-type="family">Rhagophthalmidae</named-content>
            </kwd></kwd-group><mixed-citation publication-type="journal"><person-group><name><surname>Kundrata</surname><given-names>Robin</given-names></name><name><surname>Hoffmannova</surname><given-names>Johana</given-names></name><name><surname>Hinson</surname><given-names>Kevin R.</given-names></name><name><surname>Keller</surname><given-names>Oliver</given-names></name><name><surname>Packova</surname><given-names>Gabriela</given-names></name></person-group><article-title>﻿<tp:taxon-name><tp:taxon-name-part taxon-name-part-type="family">Rhagophthalmidae</tp:taxon-name-part></tp:taxon-name> Olivier, 1907 (<tp:taxon-name><tp:taxon-name-part taxon-name-part-type="order">Coleoptera</tp:taxon-name-part></tp:taxon-name>, <tp:taxon-name><tp:taxon-name-part taxon-name-part-type="superfamily">Elateroidea</tp:taxon-name-part></tp:taxon-name>): described genera and species, current problems, and prospects for the bioluminescent and paedomorphic beetle lineage</article-title><source>Zookeys</source><day>01</day><month>11</month><year>2022</year><volume>1126</volume><fpage>55</fpage><lpage>130</lpage><pub-id pub-id-type="doi">10.3897/zookeys.1126.90233</pub-id></mixed-citation></tp:treatment-meta><tp:nomenclature><label>﻿Genus</label><tp:taxon-name>
            <object-id xmlns:xlink="http://www.w3.org/1999/xlink" content-type="arpha" xlink:type="simple">798AC722-75B9-542E-96DF-5B8ED0E4448F</object-id>
            <tp:taxon-name-part taxon-name-part-type="genus" reg="Rhagophthalmus">Rhagophthalmus</tp:taxon-name-part>
          </tp:taxon-name><tp:taxon-authority>Motschulsky, 1854</tp:taxon-authority><xref ref-type="fig" rid="F1">Fig. 1E, F</xref><tp:nomenclature-citation-list><tp:nomenclature-citation><tp:taxon-name>
                <tp:taxon-name-part taxon-name-part-type="genus" reg="Rhagophthalmus">Rhagophthalmus</tp:taxon-name-part>
              </tp:taxon-name><comment>Motschulsky, 1854: 45. Gender: masculine. Type species: <tp:taxon-name><tp:taxon-name-part taxon-name-part-type="genus" reg="Rhagophthalmus">Rhagophthalmus</tp:taxon-name-part><tp:taxon-name-part taxon-name-part-type="species" reg="scutellatus">scutellatus</tp:taxon-name-part></tp:taxon-name> Motschulsky, 1854, by monotypy.</comment></tp:nomenclature-citation><tp:nomenclature-citation><tp:taxon-name>
                <tp:taxon-name-part taxon-name-part-type="genus" reg="Ochotyra">Ochotyra</tp:taxon-name-part>
              </tp:taxon-name><comment>Pascoe, 1862: 323. Gender: feminine. Type species: <tp:taxon-name><tp:taxon-name-part taxon-name-part-type="genus" reg="Ochotyra">Ochotyra</tp:taxon-name-part><tp:taxon-name-part taxon-name-part-type="species" reg="semiusta">semiusta</tp:taxon-name-part></tp:taxon-name> Pascoe, 1862: 323, by monotypy. Synonymized with <tp:taxon-name><tp:taxon-name-part taxon-name-part-type="genus" reg="Rhagophthalmus">Rhagophthalmus</tp:taxon-name-part></tp:taxon-name> Motschulsky, 1854 by Wittmer in <xref ref-type="bibr" rid="B299">Wittmer and Ohba (1994</xref>: 342).</comment></tp:nomenclature-citation><tp:nomenclature-citation><tp:taxon-name>
                <tp:taxon-name-part taxon-name-part-type="genus" reg="Ochotiza">Ochotiza</tp:taxon-name-part>
              </tp:taxon-name><comment>: <xref ref-type="bibr" rid="B29">Bourgeois 1903</xref>: 479 [unavailable name, incorrect subsequent spelling not in prevailing usage].</comment></tp:nomenclature-citation><tp:nomenclature-citation><tp:taxon-name>
                <tp:taxon-name-part taxon-name-part-type="genus" reg="Ochrotyra">Ochrotyra</tp:taxon-name-part>
              </tp:taxon-name><comment>: <xref ref-type="bibr" rid="B162">Lefroy 1909</xref>: 327 [unavailable name, incorrect subsequent spelling not in prevailing usage].</comment></tp:nomenclature-citation><tp:nomenclature-citation><tp:taxon-name>
                <tp:taxon-name-part taxon-name-part-type="genus" reg="Rhagophthalma">Rhagophthalma</tp:taxon-name-part>
              </tp:taxon-name><comment>: <xref ref-type="bibr" rid="B56">Crowson 1981</xref>: 274 [unavailable name, incorrect subsequent spelling not in prevailing usage].</comment></tp:nomenclature-citation><tp:nomenclature-citation><tp:taxon-name>
                <tp:taxon-name-part taxon-name-part-type="genus" reg="Ochotrya">Ochotrya</tp:taxon-name-part>
              </tp:taxon-name><comment>: <xref ref-type="bibr" rid="B155">Lawrence 1988</xref>: 15 [unavailable name, incorrect subsequent spelling not in prevailing usage].</comment></tp:nomenclature-citation><tp:nomenclature-citation><tp:taxon-name>
                <tp:taxon-name-part taxon-name-part-type="genus" reg="Rhagophthalums">Rhagophthalums</tp:taxon-name-part>
              </tp:taxon-name><comment>: <xref ref-type="bibr" rid="B267">Suzuki 1997</xref>: 38 [unavailable name, incorrect subsequent spelling not in prevailing usage].</comment></tp:nomenclature-citation><tp:nomenclature-citation><tp:taxon-name>
                <tp:taxon-name-part taxon-name-part-type="genus" reg="Ragophthalmus">Ragophthalmus</tp:taxon-name-part>
              </tp:taxon-name><comment>: <xref ref-type="bibr" rid="B281">Viviani et al. 1999</xref>: 8274 [unavailable name, incorrect subsequent spelling not in prevailing usage].</comment></tp:nomenclature-citation><tp:nomenclature-citation><tp:taxon-name>
                <tp:taxon-name-part taxon-name-part-type="genus" reg="Rhagophtha">Rhagophtha</tp:taxon-name-part>
              </tp:taxon-name><comment>: <xref ref-type="bibr" rid="B43">Chen 2003</xref>: 52 [unavailable name, incorrect subsequent spelling not in prevailing usage].</comment></tp:nomenclature-citation><tp:nomenclature-citation><tp:taxon-name>
                <tp:taxon-name-part taxon-name-part-type="genus" reg="Rhagophtalmus">Rhagophtalmus</tp:taxon-name-part>
              </tp:taxon-name><comment>: <xref ref-type="bibr" rid="B265">Stanger-Hall et al. 2007</xref>: 38 [unavailable name, incorrect subsequent spelling not in prevailing usage].</comment></tp:nomenclature-citation><tp:nomenclature-citation><tp:taxon-name>
                <tp:taxon-name-part taxon-name-part-type="genus" reg="Rhagopthalmus">Rhagopthalmus</tp:taxon-name-part>
              </tp:taxon-name><comment>: <xref ref-type="bibr" rid="B190">McKenna et al. 2015</xref>: 849 [unavailable name, incorrect subsequent spelling not in prevailing usage].</comment></tp:nomenclature-citation></tp:nomenclature-citation-list></tp:nomenclature><tp:treatment-sec sec-type="Literature" id="SECID0EHGEK"><title>Literature.</title><p><xref ref-type="bibr" rid="B195">Motschulsky (1854</xref>: 45): original description; <xref ref-type="bibr" rid="B196">Motschulsky (1859</xref>: 59): remark; <xref ref-type="bibr" rid="B197">Motschulsky (1861</xref>: 134): comparison with <italic><tp:taxon-name><tp:taxon-name-part taxon-name-part-type="genus" reg="Pachytarsus">Pachytarsus</tp:taxon-name-part></tp:taxon-name></italic> Motschulsky, 1861; <xref ref-type="bibr" rid="B224">Pascoe (1862</xref>: 323): original description of <italic><tp:taxon-name><tp:taxon-name-part taxon-name-part-type="genus" reg="Ochotyra">Ochotyra</tp:taxon-name-part></tp:taxon-name></italic>; <xref ref-type="bibr" rid="B82">Gerstaecker (1863</xref>: 409): remark [as <italic><tp:taxon-name><tp:taxon-name-part taxon-name-part-type="genus" reg="Ochotyra">Ochotyra</tp:taxon-name-part></tp:taxon-name></italic>]; <xref ref-type="bibr" rid="B81">Gemminger (1869</xref>: 1647, 1655): catalogue [also as <italic><tp:taxon-name><tp:taxon-name-part taxon-name-part-type="genus" reg="Ochotyra">Ochotyra</tp:taxon-name-part></tp:taxon-name></italic>]; <xref ref-type="bibr" rid="B182">Marschall (1873</xref>: 223, 239): remark [also as <italic><tp:taxon-name><tp:taxon-name-part taxon-name-part-type="genus" reg="Ochotyra">Ochotyra</tp:taxon-name-part></tp:taxon-name></italic>]; <xref ref-type="bibr" rid="B85">Gorham (1881</xref>: 63): remark [as <italic><tp:taxon-name><tp:taxon-name-part taxon-name-part-type="genus" reg="Ochotyra">Ochotyra</tp:taxon-name-part></tp:taxon-name></italic>]; <xref ref-type="bibr" rid="B216">Olivier (1885</xref>: 372): species description; <xref ref-type="bibr" rid="B110">Heyden (1886</xref>: 286): remark; <xref ref-type="bibr" rid="B64">Fairmaire (1888</xref>: 25): species description [currently in <italic><tp:taxon-name><tp:taxon-name-part taxon-name-part-type="genus" reg="Menghuoius">Menghuoius</tp:taxon-name-part></tp:taxon-name></italic>]; <xref ref-type="bibr" rid="B65">Fairmaire (1889</xref>: 352): species description; <xref ref-type="bibr" rid="B90">Gorham (1890</xref>: 550): catalogue [as <italic><tp:taxon-name><tp:taxon-name-part taxon-name-part-type="genus" reg="Ochotyra">Ochotyra</tp:taxon-name-part></tp:taxon-name></italic>]; <xref ref-type="bibr" rid="B28">Bourgeois (1892</xref>: 236): distributional note; <xref ref-type="bibr" rid="B40">Cardon (1892</xref>: 238): checklist; <xref ref-type="bibr" rid="B91">Gorham (1895</xref>: 310): distributional note [also as <italic><tp:taxon-name><tp:taxon-name-part taxon-name-part-type="genus" reg="Ochotyra">Ochotyra</tp:taxon-name-part></tp:taxon-name></italic>]; <xref ref-type="bibr" rid="B66">Fairmaire (1896</xref>: 227): species descriptions [one currently in <italic><tp:taxon-name><tp:taxon-name-part taxon-name-part-type="genus" reg="Menghuoius">Menghuoius</tp:taxon-name-part></tp:taxon-name></italic>]; <xref ref-type="bibr" rid="B67">Fairmaire (1899</xref>: 624): species description; <xref ref-type="bibr" rid="B217">Olivier (1902</xref>: 87): catalogue; <xref ref-type="bibr" rid="B29">Bourgeois (1903</xref>: 479): distributional note [as <italic><tp:taxon-name><tp:taxon-name-part taxon-name-part-type="genus" reg="Ochotiza">Ochotiza</tp:taxon-name-part></tp:taxon-name></italic> [sic!]]; <xref ref-type="bibr" rid="B92">Gorham (1903</xref>: 330): distributional note [as <italic><tp:taxon-name><tp:taxon-name-part taxon-name-part-type="genus" reg="Ochotyra">Ochotyra</tp:taxon-name-part></tp:taxon-name></italic>]; <xref ref-type="bibr" rid="B30">Bourgeois (1905</xref>: 130): distributional record [as <italic><tp:taxon-name><tp:taxon-name-part taxon-name-part-type="genus" reg="Ochotyra">Ochotyra</tp:taxon-name-part></tp:taxon-name></italic>]; <xref ref-type="bibr" rid="B218">Olivier (1907</xref>: 63): catalogue [also as <italic><tp:taxon-name><tp:taxon-name-part taxon-name-part-type="genus" reg="Ochotyra">Ochotyra</tp:taxon-name-part></tp:taxon-name></italic>]; <xref ref-type="bibr" rid="B219">Olivier (1908</xref>: 17): remark; <xref ref-type="bibr" rid="B162">Lefroy (1909</xref>: 327): catalogue [also as <italic><tp:taxon-name><tp:taxon-name-part taxon-name-part-type="genus" reg="Ochrotyra">Ochrotyra</tp:taxon-name-part></tp:taxon-name></italic> [sic!]]; <xref ref-type="bibr" rid="B220">Olivier (1910</xref>: 1): catalogue [also as <italic><tp:taxon-name><tp:taxon-name-part taxon-name-part-type="genus" reg="Ochotyra">Ochotyra</tp:taxon-name-part></tp:taxon-name></italic>]; <xref ref-type="bibr" rid="B119">Jakobson (1911</xref>: 687): catalogue; <xref ref-type="bibr" rid="B222">Olivier (1912</xref>: 467): revision, key [also as <italic><tp:taxon-name><tp:taxon-name-part taxon-name-part-type="genus" reg="Ochotyra">Ochotyra</tp:taxon-name-part></tp:taxon-name></italic>]; <xref ref-type="bibr" rid="B228">Pic (1916</xref>: 9): species description; <xref ref-type="bibr" rid="B229">Pic (1917</xref>: 3): species description; <xref ref-type="bibr" rid="B181">Lucas (1920</xref>: 567): catalogue; <xref ref-type="bibr" rid="B232">Pic (1921b</xref>: 18): species description [as <italic><tp:taxon-name><tp:taxon-name-part taxon-name-part-type="genus" reg="Ochotyra">Ochotyra</tp:taxon-name-part></tp:taxon-name></italic>]; <xref ref-type="bibr" rid="B233">Pic (1923</xref>: 25): catalogue; <xref ref-type="bibr" rid="B98">Handlirsch (1925</xref>: 589): catalogue; <xref ref-type="bibr" rid="B235">Pic (1925a</xref>: 17): species description; <xref ref-type="bibr" rid="B236">Pic (1925b</xref>: 72): species description; <xref ref-type="bibr" rid="B290">Winkler (1925</xref>: 522): catalogue; <xref ref-type="bibr" rid="B240">Pic (1937</xref>: 137): comparison of <italic><tp:taxon-name><tp:taxon-name-part taxon-name-part-type="genus" reg="Ochotyra">Ochotyra</tp:taxon-name-part></tp:taxon-name></italic> with <italic><tp:taxon-name><tp:taxon-name-part taxon-name-part-type="genus" reg="Mimoochotyra">Mimoochotyra</tp:taxon-name-part></tp:taxon-name></italic>; <xref ref-type="bibr" rid="B300">Wu (1937</xref>: 385): catalogue; <xref ref-type="bibr" rid="B241">Pic (1938</xref>: 15): checklist; <xref ref-type="bibr" rid="B102">Harvey (1952</xref>: 392): remark [also as <italic><tp:taxon-name><tp:taxon-name-part taxon-name-part-type="genus" reg="Ochotyra">Ochotyra</tp:taxon-name-part></tp:taxon-name></italic>]; <xref ref-type="bibr" rid="B36">Brues et al. (1954</xref>: 565): classification; <xref ref-type="bibr" rid="B246">Raj (1957</xref>: 788): larval biology, photograph of larvae; <xref ref-type="bibr" rid="B187">McDermott (1964</xref>: 11, 50): revision [also as <italic><tp:taxon-name><tp:taxon-name-part taxon-name-part-type="genus" reg="Ochotyra">Ochotyra</tp:taxon-name-part></tp:taxon-name></italic>]; <xref ref-type="bibr" rid="B188">McDermott (1966</xref>: 121): catalogue [also as <italic><tp:taxon-name><tp:taxon-name-part taxon-name-part-type="genus" reg="Ochotyra">Ochotyra</tp:taxon-name-part></tp:taxon-name></italic>]; <xref ref-type="bibr" rid="B192">Mikšić and Mikšić (1966</xref>: 32): remark [also as <italic><tp:taxon-name><tp:taxon-name-part taxon-name-part-type="genus" reg="Ochotyra">Ochotyra</tp:taxon-name-part></tp:taxon-name></italic>]; <xref ref-type="bibr" rid="B198">Nakane (1968</xref>: 3): remark; <xref ref-type="bibr" rid="B55">Crowson (1972</xref>: 52): remark; <xref ref-type="bibr" rid="B108">Herring (1978</xref>: 471): checklist; <xref ref-type="bibr" rid="B176">Lloyd (1978</xref>: 254): remark; <xref ref-type="bibr" rid="B204">Ohba (1980</xref>: 14): remark; <xref ref-type="bibr" rid="B56">Crowson (1981</xref>: 274): remark [as <italic><tp:taxon-name><tp:taxon-name-part taxon-name-part-type="genus" reg="Rhagophthalma">Rhagophthalma</tp:taxon-name-part></tp:taxon-name></italic> [sic!]]; <xref ref-type="bibr" rid="B263">Sivinski (1981</xref>: 168): bioluminescence; <xref ref-type="bibr" rid="B109">Herring (1987</xref>: 157): checklist [also as <italic><tp:taxon-name><tp:taxon-name-part taxon-name-part-type="genus" reg="Ochotyra">Ochotyra</tp:taxon-name-part></tp:taxon-name></italic>]; <xref ref-type="bibr" rid="B155">Lawrence (1988</xref>: 15): remark [also as <italic><tp:taxon-name><tp:taxon-name-part taxon-name-part-type="genus" reg="Ochotrya">Ochotrya</tp:taxon-name-part></tp:taxon-name></italic> [sic!]]; <xref ref-type="bibr" rid="B299">Wittmer and Ohba (1994</xref>: 341): review, synonymy of <italic><tp:taxon-name><tp:taxon-name-part taxon-name-part-type="genus" reg="Ochotyra">Ochotyra</tp:taxon-name-part></tp:taxon-name></italic> with <italic><tp:taxon-name><tp:taxon-name-part taxon-name-part-type="genus" reg="Rhagophthalmus">Rhagophthalmus</tp:taxon-name-part></tp:taxon-name></italic>, figures of habitus and body parts; <xref ref-type="bibr" rid="B157">Lawrence and Newton (1995</xref>: 857): catalogue, remark [also as <italic><tp:taxon-name><tp:taxon-name-part taxon-name-part-type="genus" reg="Ochotrya">Ochotrya</tp:taxon-name-part></tp:taxon-name></italic> [sic!]]; <xref ref-type="bibr" rid="B205">Ohba (1995</xref>: 13): remark, bioluminescence; <xref ref-type="bibr" rid="B32">Branham (1996</xref>: 18): remark; <xref ref-type="bibr" rid="B44">Chen and Ho (1996</xref>: 46): distribution, figure of habitus; <xref ref-type="bibr" rid="B212">Ohba et al. (1996a</xref>: 1): morphology, biology; <xref ref-type="bibr" rid="B213">Ohba et al. (1996b</xref>: 30): remark; <xref ref-type="bibr" rid="B199">Nakane (1997</xref>: 36): remark; <xref ref-type="bibr" rid="B206">Ohba (1997a</xref>: 5): checklist; <xref ref-type="bibr" rid="B207">Ohba (1997b</xref>: 19): remark; <xref ref-type="bibr" rid="B208">Ohba (1997c</xref>: 51): breeding; <xref ref-type="bibr" rid="B214">Ohba et al. (1997</xref>: 25): remark; <xref ref-type="bibr" rid="B267">Suzuki (1997</xref>: 4): phylogeny, biology; <xref ref-type="bibr" rid="B298">Wittmer (1997</xref>: 257): species descriptions; <xref ref-type="bibr" rid="B45">Chen and Ho (1998</xref>: 34): bioluminescence; <xref ref-type="bibr" rid="B126">Kawashima (1998</xref>: 16): female morphology; <xref ref-type="bibr" rid="B209">Ohba (1998</xref>: 3): checklist, biology; <xref ref-type="bibr" rid="B53">Costa et al. (1999</xref>: 22): remark; <xref ref-type="bibr" rid="B127">Kawashima (1999</xref>: 141): remark; <xref ref-type="bibr" rid="B281">Viviani et al. (1999</xref>: 8274): remark [as <italic><tp:taxon-name><tp:taxon-name-part taxon-name-part-type="genus" reg="Ragophthalmus">Ragophthalmus</tp:taxon-name-part></tp:taxon-name></italic> [sic!]]; <xref ref-type="bibr" rid="B93">Goto and Kawashima (2000</xref>: 143): distributional remark; <xref ref-type="bibr" rid="B123">Jeng et al. (2000</xref>: 316): remark; <xref ref-type="bibr" rid="B128">Kawashima (2000</xref>: 131): taxonomy; <xref ref-type="bibr" rid="B135">Kim et al. (2000</xref>: 214): molecular phylogeny; <xref ref-type="bibr" rid="B215">Ohmiya et al. (2000</xref>: 32): luciferase; <xref ref-type="bibr" rid="B280">Viviani and Ohmiya (2000</xref>: 267): remark [as <italic><tp:taxon-name><tp:taxon-name-part taxon-name-part-type="genus" reg="Ragophthalmus">Ragophthalmus</tp:taxon-name-part></tp:taxon-name></italic> [sic!]]; <xref ref-type="bibr" rid="B33">Branham and Wenzel (2001</xref>: 565): phylogeny; <xref ref-type="bibr" rid="B130">Kawashima and Satô (2001</xref>: 423): species descriptions [also as <italic><tp:taxon-name><tp:taxon-name-part taxon-name-part-type="genus" reg="Ochotyra">Ochotyra</tp:taxon-name-part></tp:taxon-name></italic>]; <xref ref-type="bibr" rid="B136">Kobayashi et al. (2001</xref>: 1): embryogenesis; <xref ref-type="bibr" rid="B282">Viviani et al. (2001</xref>: 1287): bioluminescence [as <italic><tp:taxon-name><tp:taxon-name-part taxon-name-part-type="genus" reg="Ragophthalmus">Ragophthalmus</tp:taxon-name-part></tp:taxon-name></italic> [sic!]]; <xref ref-type="bibr" rid="B115">Hua (2002</xref>: 71): catalogue; <xref ref-type="bibr" rid="B129">Kawashima (2002</xref>: 492): remark; <xref ref-type="bibr" rid="B137">Kobayashi et al. (2002</xref>: 1): embryogenesis; <xref ref-type="bibr" rid="B201">O‘Keefe (2002</xref>: 182): remark; <xref ref-type="bibr" rid="B271">Ugarova and Brovko (2002</xref>: 322): bioluminescence; <xref ref-type="bibr" rid="B277">Viviani (2002</xref>: 1836): remark [as <italic><tp:taxon-name><tp:taxon-name-part taxon-name-part-type="genus" reg="Ragophthalmus">Ragophthalmus</tp:taxon-name-part></tp:taxon-name></italic> [sic!]]; <xref ref-type="bibr" rid="B283">Viviani et al. (2002</xref>: 538): remark [as <italic><tp:taxon-name><tp:taxon-name-part taxon-name-part-type="genus" reg="Ragophthalmus">Ragophthalmus</tp:taxon-name-part></tp:taxon-name></italic> [sic!]]; <xref ref-type="bibr" rid="B34">Branham and Wenzel (2003</xref>: 3): phylogeny, remark; <xref ref-type="bibr" rid="B43">Chen (2003</xref>: 52): morphology, bioluminescence [also as <italic><tp:taxon-name><tp:taxon-name-part taxon-name-part-type="genus" reg="Rhagophtha">Rhagophtha</tp:taxon-name-part></tp:taxon-name></italic> [sic!]]; <xref ref-type="bibr" rid="B105">Hayashi and Suzuki (2003</xref>: 4): morphology, biology, phylogeny; <xref ref-type="bibr" rid="B131">Kawashima and Sugaya (2003</xref>: 353): species description, identification key; <xref ref-type="bibr" rid="B132">Kawashima et al. (2003</xref>: 255): catalogue [also <italic><tp:taxon-name><tp:taxon-name-part taxon-name-part-type="genus" reg="Ochotyra">Ochotyra</tp:taxon-name-part></tp:taxon-name></italic>]; <xref ref-type="bibr" rid="B138">Kobayashi et al. (2003</xref>: 19): embryogenesis, development; <xref ref-type="bibr" rid="B257">Satô and Kawashima (2003</xref>: 9): remark; <xref ref-type="bibr" rid="B59">DeCock (2004</xref>: 341): bioluminescence; <xref ref-type="bibr" rid="B210">Ohba (2004a</xref>: 226): bioluminescence, biology; <xref ref-type="bibr" rid="B211">Ohba (2004b</xref>: 6): bioluminescence, biology; <xref ref-type="bibr" rid="B152">Lau and Meyer-Rochow (2006</xref>: 20): morphology; <xref ref-type="bibr" rid="B166">Li et al. (2006</xref>: 818): molecular phylogeny; <xref ref-type="bibr" rid="B8">Arnoldi et al. (2007</xref>: 2): molecular phylogeny; <xref ref-type="bibr" rid="B18">Bocak (2007</xref>: 225): catalogue [also as <italic><tp:taxon-name><tp:taxon-name-part taxon-name-part-type="genus" reg="Ochotyra">Ochotyra</tp:taxon-name-part></tp:taxon-name></italic>]; <xref ref-type="bibr" rid="B23">Bocakova et al. (2007</xref>: 484): molecular phylogeny [as <italic><tp:taxon-name><tp:taxon-name-part taxon-name-part-type="genus" reg="Ochotyra">Ochotyra</tp:taxon-name-part></tp:taxon-name></italic>]; <xref ref-type="bibr" rid="B80">Geisthardt and Satô (2007</xref>: 234): catalogue [species <italic>incertae sedis</italic> in <tp:taxon-name><tp:taxon-name-part taxon-name-part-type="family">Lampyridae</tp:taxon-name-part></tp:taxon-name>]; <xref ref-type="bibr" rid="B116">Hunt et al. (2007</xref>: suppl.): molecular phylogeny [as <italic><tp:taxon-name><tp:taxon-name-part taxon-name-part-type="genus" reg="Ochotyra">Ochotyra</tp:taxon-name-part></tp:taxon-name></italic>]; <xref ref-type="bibr" rid="B153">Lau et al. (2007</xref>: 27): eye morphology; <xref ref-type="bibr" rid="B167">Li et al. (2007</xref>: 197): mitochondrial genome, phylogeny; <xref ref-type="bibr" rid="B256">Sagegami-Oba et al. (2007</xref>: 105): molecular phylogeny; <xref ref-type="bibr" rid="B265">Stanger-Hall et al. (2007</xref>: 38): molecular phylogeny [also as <italic><tp:taxon-name><tp:taxon-name-part taxon-name-part-type="genus" reg="Rhagophtalmus">Rhagophtalmus</tp:taxon-name-part></tp:taxon-name></italic> [sic!]]; <xref ref-type="bibr" rid="B19">Bocak et al. (2008</xref>: 2019): molecular phylogeny [as <italic><tp:taxon-name><tp:taxon-name-part taxon-name-part-type="genus" reg="Ochotyra">Ochotyra</tp:taxon-name-part></tp:taxon-name></italic>]; <xref ref-type="bibr" rid="B60">Dong et al. (2008</xref>: 479): phylogeny; <xref ref-type="bibr" rid="B165">Li and Liang (2008</xref>: 109): female morphology; <xref ref-type="bibr" rid="B168">Li et al. (2008a</xref>: 259): species descriptions, taxonomy, distribution [also as <italic><tp:taxon-name><tp:taxon-name-part taxon-name-part-type="genus" reg="Ochotyra">Ochotyra</tp:taxon-name-part></tp:taxon-name></italic>]; <xref ref-type="bibr" rid="B169">Li et al. (2008b</xref>: 494): review [also as <italic><tp:taxon-name><tp:taxon-name-part taxon-name-part-type="genus" reg="Ochotyra">Ochotyra</tp:taxon-name-part></tp:taxon-name></italic>]; <xref ref-type="bibr" rid="B200">Noguchi et al. (2008</xref>: 2): luciferase; <xref ref-type="bibr" rid="B261">Sheffield et al. (2008</xref>: 2500): mitochondrial genomes; <xref ref-type="bibr" rid="B24">Bogahawatta et al. (2009</xref>: 10): remark; <xref ref-type="bibr" rid="B57">Day et al. (2009</xref>: 93): remark; <xref ref-type="bibr" rid="B164">Levkanicova and Bocak (2009</xref>: 212): molecular phylogeny; <xref ref-type="bibr" rid="B268">Suzuki and Kobayashi (2009</xref>: 30): embryogenesis [also as <italic><tp:taxon-name><tp:taxon-name-part taxon-name-part-type="genus" reg="Ochotyra">Ochotyra</tp:taxon-name-part></tp:taxon-name></italic>]; <xref ref-type="bibr" rid="B46">Chen et al. (2010</xref>: 196): biology, bioluminescence; <xref ref-type="bibr" rid="B52">Costa and Zaragoza-Caballero (2010</xref>: 134): remark [also as <italic><tp:taxon-name><tp:taxon-name-part taxon-name-part-type="genus" reg="Ochotyra">Ochotyra</tp:taxon-name-part></tp:taxon-name></italic>]; <xref ref-type="bibr" rid="B133">Kawashima et al. (2010</xref>: 135): book chapter [also as <italic><tp:taxon-name><tp:taxon-name-part taxon-name-part-type="genus" reg="Ochotyra">Ochotyra</tp:taxon-name-part></tp:taxon-name></italic>]; <xref ref-type="bibr" rid="B159">Lawrence et al. (2010b</xref>: 173): remark; <xref ref-type="bibr" rid="B25">Bouchard et al. (2011</xref>: 326): family-group names catalogue; <xref ref-type="bibr" rid="B140">Kundrata and Bocak (2011a</xref>: 57): remark [also as <italic><tp:taxon-name><tp:taxon-name-part taxon-name-part-type="genus" reg="Ochotyra">Ochotyra</tp:taxon-name-part></tp:taxon-name></italic>]; <xref ref-type="bibr" rid="B141">Kundrata and Bocak (2011b</xref>: 370): molecular phylogeny [as <italic><tp:taxon-name><tp:taxon-name-part taxon-name-part-type="genus" reg="Ochotyra">Ochotyra</tp:taxon-name-part></tp:taxon-name></italic>]; <xref ref-type="bibr" rid="B160">Lawrence et al. (2011</xref>: 7): phylogeny; <xref ref-type="bibr" rid="B203">Oba et al. (2011</xref>: 777): biology, bioluminescence; <xref ref-type="bibr" rid="B301">Yiu (2011a</xref>: 14): remark; <xref ref-type="bibr" rid="B302">Yiu (2011b</xref>: 20): biology, bioluminescence; <xref ref-type="bibr" rid="B1">Amaral et al. (2012</xref>: 1262): luciferase, phylogeny; <xref ref-type="bibr" rid="B112">Ho et al. (2012</xref>: 1): species descriptions; <xref ref-type="bibr" rid="B134">Kazantsev (2012</xref>: 352): remark; <xref ref-type="bibr" rid="B270">Timmermans and Vogler (2012</xref>: 300): molecular phylogeny; <xref ref-type="bibr" rid="B303">Yiu (2012</xref>: 30): catalogue; <xref ref-type="bibr" rid="B143">Kundrata et al. (2013</xref>: 202): molecular phylogeny [as <italic><tp:taxon-name><tp:taxon-name-part taxon-name-part-type="genus" reg="Ochotyra">Ochotyra</tp:taxon-name-part></tp:taxon-name></italic>]; <xref ref-type="bibr" rid="B304">Yiu (2013</xref>: 101): biology, bioluminescence; <xref ref-type="bibr" rid="B2">Amaral et al. (2014</xref>: 415): molecular phylogeny [also as <italic><tp:taxon-name><tp:taxon-name-part taxon-name-part-type="genus" reg="Rhagophtalmus">Rhagophtalmus</tp:taxon-name-part></tp:taxon-name></italic> [sic!]]; <xref ref-type="bibr" rid="B114">Hosoe et al. (2014</xref>: 331): chemical defence; <xref ref-type="bibr" rid="B144">Kundrata et al. (2014</xref>: 167): molecular phylogeny; <xref ref-type="bibr" rid="B170">Li et al. (2015</xref>: 269): catalogue; <xref ref-type="bibr" rid="B183">Martin et al. (2015</xref>: 519): molecular phylogeny; <xref ref-type="bibr" rid="B190">McKenna et al. (2015</xref>: 843): molecular phylogeny [also as <italic><tp:taxon-name><tp:taxon-name-part taxon-name-part-type="genus" reg="Rhagopthalmus">Rhagopthalmus</tp:taxon-name-part></tp:taxon-name></italic> [sic!]]; <xref ref-type="bibr" rid="B202">Oba (2015</xref>: 99): bioluminescence; <xref ref-type="bibr" rid="B3">Amaral et al. (2016</xref>: 254): molecular phylogeny; <xref ref-type="bibr" rid="B21">Bocak et al. (2016</xref>: 3): molecular phylogeny; <xref ref-type="bibr" rid="B139">Kovalev and Kirejtshuk (2016</xref>: 205): remark; <xref ref-type="bibr" rid="B145">Kundrata et al. (2016</xref>: 296): molecular phylogeny; <xref ref-type="bibr" rid="B289">Wijekoon et al. (2016</xref>: 71): checklist [also as <italic><tp:taxon-name><tp:taxon-name-part taxon-name-part-type="genus" reg="Ochotyra">Ochotyra</tp:taxon-name-part></tp:taxon-name></italic>]; <xref ref-type="bibr" rid="B4">Amaral et al. (2017a</xref>: 674): mitogenome, phylogeny; <xref ref-type="bibr" rid="B5">Amaral et al. (2017b</xref>: 84): phylogeny; <xref ref-type="bibr" rid="B6">Amaral et al. (2017c</xref>: 157): phylogeny; <xref ref-type="bibr" rid="B184">Martin et al. (2017</xref>: 568): molecular phylogeny; <xref ref-type="bibr" rid="B286">Wang et al. (2017</xref>: 2): molecular phylogeny, transcriptome; <xref ref-type="bibr" rid="B305">Yiu (2017</xref>: 59): species description; <xref ref-type="bibr" rid="B22">Bocak et al. (2018</xref>: suppl): molecular phylogeny; <xref ref-type="bibr" rid="B68">Fallon et al. (2018</xref>: 8, 96): genomes, bioluminescence; <xref ref-type="bibr" rid="B148">Kusy et al. (2018a</xref>: 5): molecular phylogeny; <xref ref-type="bibr" rid="B149">Kusy et al. (2018b</xref>: 4): molecular phylogeny; <xref ref-type="bibr" rid="B266">Stanger-Hall et al. (2018</xref>: 8): remark; <xref ref-type="bibr" rid="B306">Yiu and Jeng (2018</xref>: 72): remark; <xref ref-type="bibr" rid="B309">Zhang et al. (2018</xref>: 3): molecular phylogeny; <xref ref-type="bibr" rid="B7">Amaral et al. (2019</xref>: 284): molecular phylogeny; <xref ref-type="bibr" rid="B47">Chen et al. (2019</xref>: 8): molecular phylogeny; <xref ref-type="bibr" rid="B106">He et al. (2019</xref>: 566): molecular phylogeny; <xref ref-type="bibr" rid="B122">Jeng (2019</xref>: 13): biofluorescence, biology; <xref ref-type="bibr" rid="B147">Kundrata et al. (2019</xref>: 1263): molecular phylogeny; <xref ref-type="bibr" rid="B173">Liu et al. (2019</xref>: 3183): mitogenomic phylogeny; <xref ref-type="bibr" rid="B185">Martin et al. (2019</xref>: 3): molecular phylogeny; <xref ref-type="bibr" rid="B174">Liu et al. (2020</xref>: 46): luciferase, phylogeny [also as <italic><tp:taxon-name><tp:taxon-name-part taxon-name-part-type="genus" reg="Ochotyra">Ochotyra</tp:taxon-name-part></tp:taxon-name></italic>]; <xref ref-type="bibr" rid="B310">Zhang et al. (2020</xref>: 5): molecular phylogeny, bioluminescence; <xref ref-type="bibr" rid="B78">Ge et al. (2021</xref>: 3): mitogenomic phylogeny; <xref ref-type="bibr" rid="B161">Lawrence et al. (2021</xref>: 456): wing morphology; <xref ref-type="bibr" rid="B172">Li et al. (2021b</xref>: 2): remark; <xref ref-type="bibr" rid="B39">Cai et al. (2022</xref>: 6): molecular phylogeny; <xref ref-type="bibr" rid="B79">Ge et al. (2022</xref>: 3): mitogenomic phylogeny; <xref ref-type="bibr" rid="B107">He et al. (2022</xref>: 4): mitogenomic phylogeny; <xref ref-type="bibr" rid="B193">Moreira et al. (2022</xref>: 7): luciferase, molecular phylogeny. In addition to the aforementioned literature, this genus was included in PhD theses by <xref ref-type="bibr" rid="B111">Ho (2002)</xref>, <xref ref-type="bibr" rid="B121">Jeng (2008)</xref>, and <xref ref-type="bibr" rid="B250">Roza (2022)</xref>.</p></tp:treatment-sec><tp:treatment-sec sec-type="remarks" id="SECID0E4JFK"><title>Remarks.</title><p><italic><tp:taxon-name><tp:taxon-name-part taxon-name-part-type="genus" reg="Rhagophthalmus">Rhagophthalmus</tp:taxon-name-part></tp:taxon-name></italic> is the most speciose genus in the family. It contains 34 species from South, East, and Southeast Asia. This genus is characterized by having deeply emarginate eyes and relatively short antennae (Fig. <xref ref-type="fig" rid="F1">1E, F</xref>). Wittmer in <xref ref-type="bibr" rid="B299">Wittmer and Ohba (1994)</xref> synonymized <italic><tp:taxon-name><tp:taxon-name-part taxon-name-part-type="genus" reg="Ochotyra">Ochotyra</tp:taxon-name-part></tp:taxon-name></italic> with <italic><tp:taxon-name><tp:taxon-name-part taxon-name-part-type="genus" reg="Rhagophthalmus">Rhagophthalmus</tp:taxon-name-part></tp:taxon-name></italic>, and we follow this concept until a proper revision of the genus is carried out. On the other hand, <italic><tp:taxon-name><tp:taxon-name-part taxon-name-part-type="genus" reg="Menghuoius">Menghuoius</tp:taxon-name-part></tp:taxon-name></italic>, which was synonymized with <italic><tp:taxon-name><tp:taxon-name-part taxon-name-part-type="genus" reg="Rhagophthalmus">Rhagophthalmus</tp:taxon-name-part></tp:taxon-name></italic> by <xref ref-type="bibr" rid="B168">Li et al. (2008a)</xref>, is considered here a separate genus (see Remarks under <italic><tp:taxon-name><tp:taxon-name-part taxon-name-part-type="genus" reg="Menghuoius">Menghuoius</tp:taxon-name-part></tp:taxon-name></italic>).</p></tp:treatment-sec><tp:treatment-sec><!--Section generated to contain objects referenced in tp:taxon-treatment.--><fig id="F1" position="float" orientation="portrait"><object-id xmlns:xlink="http://www.w3.org/1999/xlink" content-type="doi" xlink:type="simple">10.3897/zookeys.1126.90233.figure1</object-id><object-id xmlns:xlink="http://www.w3.org/1999/xlink" content-type="arpha" xlink:type="simple">7D1EC203-3653-5A95-9D7A-4B84DA90A78A</object-id><label>Figure 1.</label><caption><p>Morphology of <tp:taxon-name><tp:taxon-name-part taxon-name-part-type="family">Rhagophthalmidae</tp:taxon-name-part></tp:taxon-name><bold>A</bold> habitus of <italic><tp:taxon-name><tp:taxon-name-part taxon-name-part-type="genus" reg="Dioptoma">Dioptoma</tp:taxon-name-part><tp:taxon-name-part taxon-name-part-type="species" reg="adamsii">adamsii</tp:taxon-name-part></tp:taxon-name></italic> from Sri Lanka (syntype of <italic><tp:taxon-name><tp:taxon-name-part taxon-name-part-type="genus" reg="Dioptoma">D.</tp:taxon-name-part><tp:taxon-name-part taxon-name-part-type="species" reg="greeni">greeni</tp:taxon-name-part></tp:taxon-name></italic>), female, <abbrev xmlns:xlink="http://www.w3.org/1999/xlink" xlink:title="Natural History Museum, London" id="ABBRID0ESLAC" xlink:type="simple">NHMUK</abbrev>, dorsal view <bold>B</bold> head of <italic><tp:taxon-name><tp:taxon-name-part taxon-name-part-type="genus" reg="Dioptoma">Dioptoma</tp:taxon-name-part><tp:taxon-name-part taxon-name-part-type="species" reg="adamsii">adamsii</tp:taxon-name-part></tp:taxon-name></italic> from Sri Lanka, male, <abbrev xmlns:xlink="http://www.w3.org/1999/xlink" xlink:title="Natural History Museum, London" id="ABBRID0EDMAC" xlink:type="simple">NHMUK</abbrev>, frontal view <bold>C</bold> head and pronotum of <italic><tp:taxon-name><tp:taxon-name-part taxon-name-part-type="genus" reg="Diplocladon">Diplocladon</tp:taxon-name-part><tp:taxon-name-part taxon-name-part-type="species" reg="hasseltii">hasseltii</tp:taxon-name-part><tp:taxon-name-part taxon-name-part-type="subspecies" reg="hasseltii">hasseltii</tp:taxon-name-part></tp:taxon-name></italic> from Indonesia, male, SDEI, dorsal view <bold>D</bold> habitus of <italic><tp:taxon-name><tp:taxon-name-part taxon-name-part-type="genus" reg="Falsophrixothrix">Falsophrixothrix</tp:taxon-name-part></tp:taxon-name></italic> sp. from Indonesia, male, <abbrev xmlns:xlink="http://www.w3.org/1999/xlink" xlink:title="Natural History Museum, London" id="ABBRID0EBNAC" xlink:type="simple">NHMUK</abbrev>, dorsal view <bold>E</bold> head and pronotum of <italic><tp:taxon-name><tp:taxon-name-part taxon-name-part-type="genus" reg="Rhagophthalmus">Rhagophthalmus</tp:taxon-name-part></tp:taxon-name></italic> sp. from China, male, first author’s collection, lateral view <bold>F</bold> habitus of <italic><tp:taxon-name><tp:taxon-name-part taxon-name-part-type="genus" reg="Rhagophthalmus">Rhagophthalmus</tp:taxon-name-part></tp:taxon-name></italic> sp. from China, male, first author’s collection, dorsal view. Scale bars: 5.0 mm (<bold>A, F</bold>); 1.0 mm (<bold>B, E</bold>); 2.0 mm (<bold>C, D</bold>).</p></caption><graphic xmlns:xlink="http://www.w3.org/1999/xlink" xlink:href="zookeys-1126-055_article-90233__-g001.jpg" position="float" orientation="portrait" xlink:type="simple" id="oo_764389.jpg"><uri content-type="original_file" xlink:type="simple">https://binary.pensoft.net/fig/764389</uri></graphic></fig></tp:treatment-sec><ref-list><ref id="B299"><mixed-citation xmlns:xlink="http://www.w3.org/1999/xlink" xlink:type="simple"><person-group><name name-style="western"><surname>Wittmer</surname><given-names>W</given-names></name><name name-style="western"><surname>Ohba</surname><given-names>N</given-names></name></person-group> (<year>1994</year>) <article-title>Neue <tp:taxon-name><tp:taxon-name-part taxon-name-part-type="family">Rhagophthalmidae</tp:taxon-name-part></tp:taxon-name> (<tp:taxon-name><tp:taxon-name-part taxon-name-part-type="order">Coleoptera</tp:taxon-name-part></tp:taxon-name>) aus China und benachbarten Ländern.</article-title><source>Japanese Journal of Entomology</source><volume>62</volume>: <fpage>341</fpage>–<lpage>355</lpage>.</mixed-citation></ref><ref id="B29"><mixed-citation xmlns:xlink="http://www.w3.org/1999/xlink" xlink:type="simple"><person-group><name name-style="western"><surname>Bourgeois</surname><given-names>J</given-names></name></person-group> (<year>1903</year>) <article-title>Voyage de M. Maurice Maindron dans L'Inde Méridionale (mai à novembre 1901). Dascillides et Malacodermes.</article-title><source>Annales de la Société Entomologique de France</source><volume>72</volume>: <fpage>478</fpage>–<lpage>483</lpage>.</mixed-citation></ref><ref id="B162"><mixed-citation xmlns:xlink="http://www.w3.org/1999/xlink" xlink:type="simple"><person-group><name name-style="western"><surname>Lefroy</surname><given-names>HM</given-names></name></person-group> (<year>1909</year>) <source>Indian Insect Life. A manual of the insects of the plains (tropical India). Calcutta &amp; Simla, Thacker, Spink &amp; Co., W. Thacker &amp; Co.</source><publisher-name>, 2 Creed Lane</publisher-name>, <publisher-loc>London</publisher-loc>, <size units="page">786 pp</size>.</mixed-citation></ref><ref id="B56"><mixed-citation xmlns:xlink="http://www.w3.org/1999/xlink" xlink:type="simple"><person-group><name name-style="western"><surname>Crowson</surname><given-names>RA</given-names></name></person-group> (<year>1981</year>) <source>The Biology of the <tp:taxon-name><tp:taxon-name-part taxon-name-part-type="order">Coleoptera</tp:taxon-name-part></tp:taxon-name>.</source><publisher-name>Academic Press</publisher-name>, <publisher-loc>London</publisher-loc>, <size units="page">802 pp</size>.</mixed-citation></ref><ref id="B155"><mixed-citation xmlns:xlink="http://www.w3.org/1999/xlink" xlink:type="simple"><person-group><name name-style="western"><surname>Lawrence</surname><given-names>JF</given-names></name></person-group> (<year>1988</year>) <article-title><tp:taxon-name><tp:taxon-name-part taxon-name-part-type="family">Rhinorhiphidae</tp:taxon-name-part></tp:taxon-name>, a new beetle family from Australia, with comments on the phylogeny of the Elaterformia.</article-title><source>Invertebrate Taxonomy</source><volume>2</volume>(<issue>1</issue>): <fpage>1</fpage>–<lpage>53</lpage>. <ext-link xlink:type="simple" ext-link-type="doi" xlink:href="10.1071/IT9880001">https://doi.org/10.1071/IT9880001</ext-link></mixed-citation></ref><ref id="B267"><mixed-citation xmlns:xlink="http://www.w3.org/1999/xlink" xlink:type="simple"><person-group><name name-style="western"><surname>Suzuki</surname><given-names>H</given-names></name></person-group> (<year>1997</year>) <article-title>Molecular phylogenetic studies of Japanese fireflies and their mating systems (<tp:taxon-name><tp:taxon-name-part taxon-name-part-type="order">Coleoptera</tp:taxon-name-part></tp:taxon-name>: <tp:taxon-name><tp:taxon-name-part taxon-name-part-type="superfamily">Cantharoidea</tp:taxon-name-part></tp:taxon-name>).</article-title><source>Tokyo Metropolitan University Bulletin of Natural History</source><volume>3</volume>: <fpage>1</fpage>–<lpage>53</lpage>.</mixed-citation></ref><ref id="B281"><mixed-citation xmlns:xlink="http://www.w3.org/1999/xlink" xlink:type="simple"><person-group><name name-style="western"><surname>Viviani</surname><given-names>VR</given-names></name><name name-style="western"><surname>Bechara</surname><given-names>EJH</given-names></name><name name-style="western"><surname>Ohmiya</surname><given-names>Y</given-names></name></person-group> (<year>1999</year>) <article-title>Cloning, sequence analysis, and expression of active <italic><tp:taxon-name><tp:taxon-name-part taxon-name-part-type="genus">Phrixothrix</tp:taxon-name-part></tp:taxon-name></italic> railroad-worms luciferases: Relationship between bioluminescence spectra and primary structures.</article-title><source>Biochemistry</source><volume>38</volume>(<issue>26</issue>): <fpage>8271</fpage>–<lpage>8279</lpage>. <ext-link xlink:type="simple" ext-link-type="doi" xlink:href="10.1021/bi9900830">https://doi.org/10.1021/bi9900830</ext-link></mixed-citation></ref><ref id="B43"><mixed-citation xmlns:xlink="http://www.w3.org/1999/xlink" xlink:type="simple"><person-group><name name-style="western"><surname>Chen</surname><given-names>TR</given-names></name></person-group> (<year>2003</year>) <article-title><tp:taxon-name><tp:taxon-name-part taxon-name-part-type="family">Rhagophthalmidae</tp:taxon-name-part></tp:taxon-name>.</article-title> In: <person-group><name name-style="western"><surname>Chen</surname><given-names>TR</given-names></name></person-group> (<role>Ed.</role>) <issue-title>Fireflies of Taiwan.</issue-title><source>Field Image Publ., Taipei City, Taiwan</source>, <fpage>52</fpage>–<lpage>53</lpage>.</mixed-citation></ref><ref id="B265"><mixed-citation xmlns:xlink="http://www.w3.org/1999/xlink" xlink:type="simple"><person-group><name name-style="western"><surname>Stanger-Hall</surname><given-names>KF</given-names></name><name name-style="western"><surname>Lloyd</surname><given-names>JE</given-names></name><name name-style="western"><surname>Hillis</surname><given-names>DM</given-names></name></person-group> (<year>2007</year>) <article-title>Phylogeny of North American fireflies (<tp:taxon-name><tp:taxon-name-part taxon-name-part-type="order">Coleoptera</tp:taxon-name-part></tp:taxon-name>: <tp:taxon-name><tp:taxon-name-part taxon-name-part-type="family">Lampyridae</tp:taxon-name-part></tp:taxon-name>): Implications for the evolution of light signals.</article-title><source>Molecular Phylogenetics and Evolution</source><volume>45</volume>(<issue>1</issue>): <fpage>33</fpage>–<lpage>49</lpage>. <ext-link xlink:type="simple" ext-link-type="doi" xlink:href="10.1016/j.ympev.2007.05.013">https://doi.org/10.1016/j.ympev.2007.05.013</ext-link></mixed-citation></ref><ref id="B190"><mixed-citation xmlns:xlink="http://www.w3.org/1999/xlink" xlink:type="simple"><person-group><name name-style="western"><surname>McKenna</surname><given-names>DD</given-names></name><name name-style="western"><surname>Wild</surname><given-names>AL</given-names></name><name name-style="western"><surname>Kanda</surname><given-names>K</given-names></name><name name-style="western"><surname>Bellamy</surname><given-names>CL</given-names></name><name name-style="western"><surname>Beutel</surname><given-names>RG</given-names></name><name name-style="western"><surname>Caterino</surname><given-names>MS</given-names></name><name name-style="western"><surname>Farnum</surname><given-names>CW</given-names></name><name name-style="western"><surname>Hawks</surname><given-names>DC</given-names></name><name name-style="western"><surname>Ivie</surname><given-names>MA</given-names></name><name name-style="western"><surname>Jameson</surname><given-names>ML</given-names></name><name name-style="western"><surname>Leschen</surname><given-names>RAB</given-names></name><name name-style="western"><surname>Marvaldi</surname><given-names>AE</given-names></name><name name-style="western"><surname>McHugh</surname><given-names>JV</given-names></name><name name-style="western"><surname>Newton</surname><given-names>AF</given-names></name><name name-style="western"><surname>Robertson</surname><given-names>JA</given-names></name><name name-style="western"><surname>Thayer</surname><given-names>MK</given-names></name><name name-style="western"><surname>Whiting</surname><given-names>MF</given-names></name><name name-style="western"><surname>Lawrence</surname><given-names>JF</given-names></name><name name-style="western"><surname>Ślipiński</surname><given-names>A</given-names></name><name name-style="western"><surname>Maddison</surname><given-names>DR</given-names></name><name name-style="western"><surname>Farrell</surname><given-names>BD</given-names></name></person-group> (<year>2015</year>) <article-title>The beetle tree of life reveals that <tp:taxon-name><tp:taxon-name-part taxon-name-part-type="order">Coleoptera</tp:taxon-name-part></tp:taxon-name> survived end-Permian mass extinction to diversify during the Cretaceous terrestrial revolution.</article-title><source>Systematic Entomology</source><volume>40</volume>(<issue>4</issue>): <fpage>835</fpage>–<lpage>880</lpage>. <ext-link xlink:type="simple" ext-link-type="doi" xlink:href="10.1111/syen.12132">https://doi.org/10.1111/syen.12132</ext-link></mixed-citation></ref><ref id="B195"><mixed-citation xmlns:xlink="http://www.w3.org/1999/xlink" xlink:type="simple"><person-group><name name-style="western"><surname>Motschulsky</surname><given-names>V</given-names></name></person-group> (<year>1854</year>) <article-title>Diagnoses de Coléoptères nouveaux, trouvés par M. M. Tararinoff et Guschkéwitsch aux environs de Pékin.</article-title><source>Études entomologiques</source><volume>2</volume>: <fpage>44</fpage>–<lpage>51</lpage>.</mixed-citation></ref><ref id="B196"><mixed-citation xmlns:xlink="http://www.w3.org/1999/xlink" xlink:type="simple"><person-group><name name-style="western"><surname>Motschulsky</surname><given-names>V</given-names></name></person-group> (<year>1859</year>) <article-title>Insectes des Indes orientales, et de contrées analogues.</article-title><source>Études entomologiques</source><volume>8</volume>: <fpage>25</fpage>–<lpage>146</lpage>.</mixed-citation></ref><ref id="B197"><mixed-citation xmlns:xlink="http://www.w3.org/1999/xlink" xlink:type="simple"><person-group><name name-style="western"><surname>Motschulsky</surname><given-names>V</given-names></name></person-group> (<year>1861</year>) <article-title>Essai d’un Catalogue des Insectes de l’ile Ceylan.</article-title><source>Bulletin de la Société Impériale des Naturalistes de Moscou</source><volume>34</volume>: <fpage>95</fpage>–<lpage>155</lpage>.</mixed-citation></ref><ref id="B224"><mixed-citation xmlns:xlink="http://www.w3.org/1999/xlink" xlink:type="simple"><person-group><name name-style="western"><surname>Pascoe</surname><given-names>FP</given-names></name></person-group> (<year>1862</year>) <article-title>Notices of new or little known genera and species of <tp:taxon-name><tp:taxon-name-part taxon-name-part-type="order">Coleoptera</tp:taxon-name-part></tp:taxon-name>. Part III.</article-title><source>Journal of Entomology</source><volume>1</volume>: <fpage>319</fpage>–<lpage>370</lpage>.</mixed-citation></ref><ref id="B82"><mixed-citation xmlns:xlink="http://www.w3.org/1999/xlink" xlink:type="simple"><person-group><name name-style="western"><surname>Gerstaecker</surname><given-names>A</given-names></name></person-group> (<year>1863</year>) <article-title>Bericht über die wissenschaftlichen Leistungen im Gebiete der Entomologie während des Jahres 1862.</article-title><source>Archiv für Naturgeschichte</source><volume>29</volume>: <fpage>315</fpage>–<lpage>598</lpage>.</mixed-citation></ref><ref id="B81"><mixed-citation xmlns:xlink="http://www.w3.org/1999/xlink" xlink:type="simple"><person-group><name name-style="western"><surname>Gemminger</surname><given-names>M</given-names></name></person-group> (<year>1869</year>) <article-title>Tom VI. <tp:taxon-name><tp:taxon-name-part taxon-name-part-type="family">Rhipidoceridae</tp:taxon-name-part></tp:taxon-name>, <tp:taxon-name><tp:taxon-name-part taxon-name-part-type="family">Dascillidae</tp:taxon-name-part></tp:taxon-name>, <tp:taxon-name><tp:taxon-name-part taxon-name-part-type="family">Malacodermidae</tp:taxon-name-part></tp:taxon-name>, <tp:taxon-name><tp:taxon-name-part taxon-name-part-type="family">Cleridae</tp:taxon-name-part></tp:taxon-name>, <tp:taxon-name><tp:taxon-name-part taxon-name-part-type="family">Lymexylonidae</tp:taxon-name-part></tp:taxon-name>, <tp:taxon-name><tp:taxon-name-part taxon-name-part-type="family">Cupesidae</tp:taxon-name-part></tp:taxon-name>, <tp:taxon-name><tp:taxon-name-part taxon-name-part-type="family">Ptinidae</tp:taxon-name-part></tp:taxon-name>, <tp:taxon-name><tp:taxon-name-part taxon-name-part-type="family">Bostrychidae</tp:taxon-name-part></tp:taxon-name>, <tp:taxon-name><tp:taxon-name-part taxon-name-part-type="family">Cioidae</tp:taxon-name-part></tp:taxon-name>.</article-title> In: <person-group><name name-style="western"><surname>Gemminger</surname><given-names>M</given-names></name><name name-style="western"><surname>Harold</surname><given-names>B</given-names></name></person-group> (<role>Eds</role>) <issue-title>Catalogus Coleopterorum hucusque descriptorum synonymicus et systematicus.</issue-title><source>E. H. Gummi, Monachii</source>, <fpage>1609</fpage>–<lpage>1800</lpage>. <ext-link xlink:type="simple" ext-link-type="doi" xlink:href="10.5962/bhl.title.9089">https://doi.org/10.5962/bhl.title.9089</ext-link></mixed-citation></ref><ref id="B182"><mixed-citation xmlns:xlink="http://www.w3.org/1999/xlink" xlink:type="simple"><person-group><name name-style="western"><surname>Marschall</surname><given-names>AF</given-names></name></person-group> (<year>1873</year>) <source>Nomenclator zoologicus continens nomina systematica generum animalium tam viventium quam fossilium, secundum ordinem alphabeticum disposita, sub auspiciis et sumptibus C.R. Societatis zoologico-botanicae conscriptus a comite Augusto de Marschall, Typis Caroli Ueberreuter (M.</source><publisher-name>Salzer)</publisher-name>, <publisher-loc>Vindobonae</publisher-loc>, <size units="page">482 pp</size>. <ext-link xlink:type="simple" ext-link-type="doi" xlink:href="10.5962/bhl.title.1216">https://doi.org/10.5962/bhl.title.1216</ext-link></mixed-citation></ref><ref id="B85"><mixed-citation xmlns:xlink="http://www.w3.org/1999/xlink" xlink:type="simple"><person-group><name name-style="western"><surname>Gorham</surname><given-names>HS</given-names></name></person-group> (<year>1881</year>) Biologia Centrali-Americana. <tp:taxon-name><tp:taxon-name-part taxon-name-part-type="class">Insecta</tp:taxon-name-part></tp:taxon-name>. <tp:taxon-name><tp:taxon-name-part taxon-name-part-type="order">Coleoptera</tp:taxon-name-part></tp:taxon-name>. Vol. III. Part 2. Malacodermata. Taylor and Francis, London, xii + 372 pp. [+ 13 pls.]</mixed-citation></ref><ref id="B216"><mixed-citation xmlns:xlink="http://www.w3.org/1999/xlink" xlink:type="simple"><person-group><name name-style="western"><surname>Olivier</surname><given-names>E</given-names></name></person-group> (<year>1885</year>) Catalogue des Lampyrides faisant partie des collections du Musée civique de Gênes. Annali del Museo Civico di Storia Naturale di Genova Serie 2 22: 333–374.</mixed-citation></ref><ref id="B110"><mixed-citation xmlns:xlink="http://www.w3.org/1999/xlink" xlink:type="simple"><person-group><name name-style="western"><surname>Heyden</surname><given-names>L</given-names></name></person-group> (<year>1886</year>) <article-title>Beiträge zur Coleopteren-Fauna von Pecking in Nord-China.</article-title><source>Deutsche Entomologische Zeitschrift</source><volume>30</volume>: <fpage>281</fpage>–<lpage>292</lpage>. <ext-link xlink:type="simple" ext-link-type="doi" xlink:href="10.1002/mmnd.48018860216">https://doi.org/10.1002/mmnd.48018860216</ext-link></mixed-citation></ref><ref id="B64"><mixed-citation xmlns:xlink="http://www.w3.org/1999/xlink" xlink:type="simple"><person-group><name name-style="western"><surname>Fairmaire</surname><given-names>L</given-names></name></person-group> (<year>1888</year>) <article-title>Coléoptères de l'Interieur de la Chine.</article-title><source>Annales de la Société Entomologique de Belgique</source><volume>32</volume>: <fpage>7</fpage>–<lpage>46</lpage>.</mixed-citation></ref><ref id="B65"><mixed-citation xmlns:xlink="http://www.w3.org/1999/xlink" xlink:type="simple"><person-group><name name-style="western"><surname>Fairmaire</surname><given-names>L</given-names></name></person-group> (<year>1889</year>) <article-title>Descriptions de Coléoptères de l’Indo-Chine.</article-title><source>Annales de la Société Entomologique de France</source><volume>6</volume> [<issue>1888</issue>]: <fpage>333</fpage>–<lpage>378</lpage>.</mixed-citation></ref><ref id="B90"><mixed-citation xmlns:xlink="http://www.w3.org/1999/xlink" xlink:type="simple"><person-group><name name-style="western"><surname>Gorham</surname><given-names>HS</given-names></name></person-group> (<year>1890</year>) <article-title>XVI. Notes on the species of the families <tp:taxon-name><tp:taxon-name-part taxon-name-part-type="family">Lycidae</tp:taxon-name-part></tp:taxon-name> and <tp:taxon-name><tp:taxon-name-part taxon-name-part-type="family">Lampyridae</tp:taxon-name-part></tp:taxon-name>, contained in the Imperial Museum of Calcutta, with descriptions of new species, and a list of the species at present described from India.</article-title><source>The Transactions of the Entomological Society of London</source><volume>1890</volume>: <fpage>541</fpage>–<lpage>550</lpage>. <ext-link xlink:type="simple" ext-link-type="doi" xlink:href="10.1111/j.1365-2311.1890.tb02707.x">https://doi.org/10.1111/j.1365-2311.1890.tb02707.x</ext-link></mixed-citation></ref><ref id="B28"><mixed-citation xmlns:xlink="http://www.w3.org/1999/xlink" xlink:type="simple"><person-group><name name-style="western"><surname>Bourgeois</surname><given-names>J</given-names></name></person-group> (<year>1892</year>) <article-title>Coléoptères du Bengale Occidental. 21<sup>e</sup> mémoire. Dascillides et Malacodermes.</article-title><source>Annales de la Société Entomologique de Belgique</source><volume>36</volume>: <fpage>234</fpage>–<lpage>238</lpage>.</mixed-citation></ref><ref id="B40"><mixed-citation xmlns:xlink="http://www.w3.org/1999/xlink" xlink:type="simple"><person-group><name name-style="western"><surname>Cardon</surname><given-names>RP</given-names></name></person-group> (<year>1892</year>) Liste des Dascillides et Malacodermes recueillis dans le Chota-Nagpore. Annales de la Société Entomologique de Belgique 36: 238.</mixed-citation></ref><ref id="B91"><mixed-citation xmlns:xlink="http://www.w3.org/1999/xlink" xlink:type="simple"><person-group><name name-style="western"><surname>Gorham</surname><given-names>HS</given-names></name></person-group> (<year>1895</year>) <article-title>List of the <tp:taxon-name><tp:taxon-name-part taxon-name-part-type="order">Coleoptera</tp:taxon-name-part></tp:taxon-name> in the collection of H. E. Andrewes, Esq., from India and Burma, with descriptions of new species and notes. Families: Malacodermata, <tp:taxon-name><tp:taxon-name-part taxon-name-part-type="family">Erotylidae</tp:taxon-name-part></tp:taxon-name>, <tp:taxon-name><tp:taxon-name-part taxon-name-part-type="family">Endomychidae</tp:taxon-name-part></tp:taxon-name>.</article-title><source>Annales de la Société Entomologique de Belgique</source><volume>39</volume>: <fpage>293</fpage>–<lpage>330</lpage>.</mixed-citation></ref><ref id="B66"><mixed-citation xmlns:xlink="http://www.w3.org/1999/xlink" xlink:type="simple"><person-group><name name-style="western"><surname>Fairmaire</surname><given-names>L</given-names></name></person-group> (<year>1896</year>) <article-title>Coléoptères de l'Inde et de la Malaisie.</article-title><source>Notes from the Leyden Museum</source><volume>18</volume>: <fpage>225</fpage>–<lpage>238</lpage>.</mixed-citation></ref><ref id="B67"><mixed-citation xmlns:xlink="http://www.w3.org/1999/xlink" xlink:type="simple"><person-group><name name-style="western"><surname>Fairmaire</surname><given-names>L</given-names></name></person-group> (<year>1899</year>) <article-title>Descriptions de Coléoptères nouveaux recueillis en Chine par M. de Latouche.</article-title><source>Annales de la Société Entomologique de France</source><volume>68</volume>: <fpage>616</fpage>–<lpage>643</lpage>.</mixed-citation></ref><ref id="B217"><mixed-citation xmlns:xlink="http://www.w3.org/1999/xlink" xlink:type="simple"><person-group><name name-style="western"><surname>Olivier</surname><given-names>E</given-names></name></person-group> (<year>1902</year>) <article-title>Catalogue des espèces de <italic><tp:taxon-name><tp:taxon-name-part taxon-name-part-type="genus">Luciola</tp:taxon-name-part></tp:taxon-name></italic> et genres voisins decrits jusqu’a ce jour.</article-title><source>Revue Scientifique du Bourbonnais et du Centre de la France</source><volume>15</volume>: <fpage>69</fpage>–<lpage>88</lpage>.</mixed-citation></ref><ref id="B92"><mixed-citation xmlns:xlink="http://www.w3.org/1999/xlink" xlink:type="simple"><person-group><name name-style="western"><surname>Gorham</surname><given-names>HS</given-names></name></person-group> (<year>1903</year>) <article-title>On <tp:taxon-name><tp:taxon-name-part taxon-name-part-type="order">Coleoptera</tp:taxon-name-part></tp:taxon-name> collected in India by MM. H.-E. and H.-L. Andrewes. Families Malacodermata, <tp:taxon-name><tp:taxon-name-part taxon-name-part-type="family">Erotylidae</tp:taxon-name-part></tp:taxon-name>, <tp:taxon-name><tp:taxon-name-part taxon-name-part-type="family">Endomychidae</tp:taxon-name-part></tp:taxon-name> and <tp:taxon-name><tp:taxon-name-part taxon-name-part-type="family">Coccinellidae</tp:taxon-name-part></tp:taxon-name>.</article-title><source>Annales de la Société Entomologique de Belgique</source><volume>47</volume>: <fpage>323</fpage>–<lpage>330</lpage>.</mixed-citation></ref><ref id="B30"><mixed-citation xmlns:xlink="http://www.w3.org/1999/xlink" xlink:type="simple"><person-group><name name-style="western"><surname>Bourgeois</surname><given-names>J</given-names></name></person-group> (<year>1905</year>) <article-title>Voyage du Dr W. Horn a Ceylan. Malacodermes et Lymexylonides.</article-title><source>Annales de la Société Entomologique de France</source><volume>74</volume>: <fpage>127</fpage>–<lpage>133</lpage>.</mixed-citation></ref><ref id="B218"><mixed-citation xmlns:xlink="http://www.w3.org/1999/xlink" xlink:type="simple"><person-group><name name-style="western"><surname>Olivier</surname><given-names>E</given-names></name></person-group> (<year>1907</year>) 53me Fascicule. <tp:taxon-name><tp:taxon-name-part taxon-name-part-type="order">Coleoptera</tp:taxon-name-part></tp:taxon-name>. Fam. <tp:taxon-name><tp:taxon-name-part taxon-name-part-type="family">Lampyridae</tp:taxon-name-part></tp:taxon-name>. In: Genera Insectorum. Vol. VIII. Verteneuil &amp; Desmet, Bruxelles, Belgium, 1–74.</mixed-citation></ref><ref id="B219"><mixed-citation xmlns:xlink="http://www.w3.org/1999/xlink" xlink:type="simple"><person-group><name name-style="western"><surname>Olivier</surname><given-names>E</given-names></name></person-group> (<year>1908</year>) <article-title>Communications. Description d’un nouveau genre de Lampyrides.</article-title><source>Bulletin de la Société Entomologique de France</source><volume>1908</volume>: <fpage>17</fpage>–<lpage>18</lpage>. <ext-link xlink:type="simple" ext-link-type="doi" xlink:href="10.3406/bsef.1908.24253">https://doi.org/10.3406/bsef.1908.24253</ext-link></mixed-citation></ref><ref id="B220"><mixed-citation xmlns:xlink="http://www.w3.org/1999/xlink" xlink:type="simple"><person-group><name name-style="western"><surname>Olivier</surname><given-names>E</given-names></name></person-group> (<year>1910</year>) <article-title><tp:taxon-name><tp:taxon-name-part taxon-name-part-type="family">Rhagophthalmidae</tp:taxon-name-part></tp:taxon-name>, <tp:taxon-name><tp:taxon-name-part taxon-name-part-type="family">Drilidae</tp:taxon-name-part></tp:taxon-name>.</article-title> In: <person-group><name name-style="western"><surname>Junk</surname><given-names>W</given-names></name><name name-style="western"><surname>Schenkling</surname><given-names>S</given-names></name></person-group> (<role>Eds</role>) <issue-title>Coleopterorum Catalogus, pars 10.</issue-title><source>W. Junk, Berlin, Germany</source>, <fpage>1</fpage>–<lpage>10</lpage>. <ext-link xlink:type="simple" ext-link-type="doi" xlink:href="10.1007/978-94-011-9697-0_1">https://doi.org/10.1007/978-94-011-9697-0_1</ext-link></mixed-citation></ref><ref id="B119"><mixed-citation xmlns:xlink="http://www.w3.org/1999/xlink" xlink:type="simple"><person-group><name name-style="western"><surname>Jakobson</surname><given-names>GG</given-names></name></person-group> (<year>1911</year>) Zhuki Rossii i zapadnoy Evropy. Fasc. 9. St. Petersburg, Izdaniye A. Devriena, 653–687.</mixed-citation></ref><ref id="B222"><mixed-citation xmlns:xlink="http://www.w3.org/1999/xlink" xlink:type="simple"><person-group><name name-style="western"><surname>Olivier</surname><given-names>E</given-names></name></person-group> (<year>1912</year>) <article-title>Revision du genre <italic><tp:taxon-name><tp:taxon-name-part taxon-name-part-type="genus">Rhagophthalmus</tp:taxon-name-part></tp:taxon-name></italic> (Col. Lampyr.) et descriptions d’espèces nouvelles.</article-title><source>Annales de la Société entomologique de France</source><volume>80</volume> [<issue>1911</issue>]: <fpage>467</fpage>–<lpage>472</lpage>.</mixed-citation></ref><ref id="B228"><mixed-citation xmlns:xlink="http://www.w3.org/1999/xlink" xlink:type="simple"><person-group><name name-style="western"><surname>Pic</surname><given-names>M</given-names></name></person-group> (<year>1916</year>) <article-title>Diagnoses génériques et spécifiques.</article-title><source>Mélanges Exotico-Entomologiques</source><volume>18</volume>: <fpage>2</fpage>–<lpage>20</lpage>.</mixed-citation></ref><ref id="B229"><mixed-citation xmlns:xlink="http://www.w3.org/1999/xlink" xlink:type="simple"><person-group><name name-style="western"><surname>Pic</surname><given-names>M</given-names></name></person-group> (<year>1917</year>) <article-title>Descriptions abrégées diverses.</article-title><source>Mélanges Exotico-Entomologiques</source><volume>23</volume>: <fpage>2</fpage>–<lpage>20</lpage>.</mixed-citation></ref><ref id="B181"><mixed-citation xmlns:xlink="http://www.w3.org/1999/xlink" xlink:type="simple"><person-group><name name-style="western"><surname>Lucas</surname><given-names>R</given-names></name></person-group> (<year>1920</year>) <source>Catalogus alphabeticus generum et subgenerum Coleopterorum orbis terrarum totius. Pars 1. Nicolaische Verlags-Buchhandlung R.</source><publisher-name>Stricker</publisher-name>, <publisher-loc>Berlin</publisher-loc>, <size units="page">696 pp</size>.</mixed-citation></ref><ref id="B232"><mixed-citation xmlns:xlink="http://www.w3.org/1999/xlink" xlink:type="simple"><person-group><name name-style="western"><surname>Pic</surname><given-names>M</given-names></name></person-group> (<year>1921b</year>) <article-title>Nouveautés diverses.</article-title><source>Mélanges Exotico-Entomologiques</source><volume>33</volume>: <fpage>1</fpage>–<lpage>32</lpage>.</mixed-citation></ref><ref id="B233"><mixed-citation xmlns:xlink="http://www.w3.org/1999/xlink" xlink:type="simple"><person-group><name name-style="western"><surname>Pic</surname><given-names>M</given-names></name></person-group> (<year>1923</year>) <article-title>Étude des Malacodermes de L'Indochine recueillis par M. R. Vitalis de Salvaza.</article-title><source>Faune Entomologique de l'Indochine Française</source><volume>6</volume>: <fpage>7</fpage>–<lpage>63</lpage>.</mixed-citation></ref><ref id="B98"><mixed-citation xmlns:xlink="http://www.w3.org/1999/xlink" xlink:type="simple"><person-group><name name-style="western"><surname>Handlirsch</surname><given-names>A</given-names></name></person-group> (<year>1925</year>) <article-title>Systematische Übersicht.</article-title> In: <person-group><name name-style="western"><surname>Schröder</surname><given-names>C</given-names></name></person-group> (<role>Ed.</role>) <issue-title>Handbuch der Entomologie.</issue-title><source>Band III. Geschichte, Literatur, Technik, Palaontologie, Phylogenie, Systematik. Verlag von Gustav Fischer, Jena</source>, <fpage>377</fpage>–<lpage>1139</lpage>.</mixed-citation></ref><ref id="B235"><mixed-citation xmlns:xlink="http://www.w3.org/1999/xlink" xlink:type="simple"><person-group><name name-style="western"><surname>Pic</surname><given-names>M</given-names></name></person-group> (<year>1925a</year>) <article-title>Malacodermes exotiques. L'Échange.</article-title><source>Revue Linnéenne</source><volume>41</volume>: <fpage>17</fpage>–<lpage>20</lpage>.</mixed-citation></ref><ref id="B236"><mixed-citation xmlns:xlink="http://www.w3.org/1999/xlink" xlink:type="simple"><person-group><name name-style="western"><surname>Pic</surname><given-names>M</given-names></name></person-group> (<year>1925b</year>) <article-title>Nouveaux Malacodermes Asiatiques.</article-title><source>Bulletin du Muséum National d'Histoire Naturelle</source><volume>31</volume>: <fpage>72</fpage>–<lpage>73</lpage>.</mixed-citation></ref><ref id="B290"><mixed-citation xmlns:xlink="http://www.w3.org/1999/xlink" xlink:type="simple"><person-group><name name-style="western"><surname>Winkler</surname><given-names>A</given-names></name></person-group> (<year>1925</year>) <source>Catalogus Coleopterorum regionis palaearcticae. I. A. <tp:taxon-name><tp:taxon-name-part taxon-name-part-type="superfamily">Caraboidea</tp:taxon-name-part></tp:taxon-name>, B. Palpicornia, <tp:taxon-name><tp:taxon-name-part taxon-name-part-type="superfamily">Staphylinoidea</tp:taxon-name-part></tp:taxon-name>, C. Diversicornia. Pars 5 [pp. 497–624].</source><publisher-name>Albert Winkler</publisher-name>, <publisher-loc>Wien</publisher-loc>, <size units="page">1698 pp</size>.</mixed-citation></ref><ref id="B240"><mixed-citation xmlns:xlink="http://www.w3.org/1999/xlink" xlink:type="simple"><person-group><name name-style="western"><surname>Pic</surname><given-names>M</given-names></name></person-group> (<year>1937</year>) <article-title>Malacodermes exotiques. L'Échange.</article-title><source>Revue Linnéenne</source><volume>53</volume>: <fpage>137</fpage>–<lpage>148</lpage>.</mixed-citation></ref><ref id="B300"><mixed-citation xmlns:xlink="http://www.w3.org/1999/xlink" xlink:type="simple"><person-group><name name-style="western"><surname>Wu</surname><given-names>CF</given-names></name></person-group> (<year>1937</year>) <source>Catalogus Insectorum Sinensium. Vol. III.</source><publisher-name>Fan Memorial Institute of Biology</publisher-name>, <publisher-loc>Beijing, China</publisher-loc>, <size units="page">1312 pp</size>.</mixed-citation></ref><ref id="B241"><mixed-citation xmlns:xlink="http://www.w3.org/1999/xlink" xlink:type="simple"><person-group><name name-style="western"><surname>Pic</surname><given-names>M</given-names></name></person-group> (<year>1938</year>) <article-title>Malacodermata.</article-title> In: <person-group><name name-style="western"><surname>Sjöstedt</surname><given-names>Y</given-names></name></person-group> (<role>Ed.</role>) <issue-title>Insekten aus China im Naturhistorischen Reichsmuseum zu Stockholm.</issue-title><source>Heimgebracht von Direktor Kjell Kolthoff und anderen Schwedischen Forschern und Reisende. Arkiv för Zoologi 30A</source>, <fpage>15</fpage>–<lpage>16</lpage>.</mixed-citation></ref><ref id="B102"><mixed-citation xmlns:xlink="http://www.w3.org/1999/xlink" xlink:type="simple"><person-group><name name-style="western"><surname>Harvey</surname><given-names>EN</given-names></name></person-group> (<year>1952</year>) <article-title><tp:taxon-name><tp:taxon-name-part taxon-name-part-type="order">Coleoptera</tp:taxon-name-part></tp:taxon-name>.</article-title> In: <person-group><name name-style="western"><surname>Harvey</surname><given-names>EN</given-names></name></person-group> (<role>Ed.</role>) <issue-title>Bioluminescence.</issue-title><source>Academic Press, New York</source>, <fpage>389</fpage>–<lpage>471</lpage>.</mixed-citation></ref><ref id="B36"><mixed-citation xmlns:xlink="http://www.w3.org/1999/xlink" xlink:type="simple"><person-group><name name-style="western"><surname>Brues</surname><given-names>CT</given-names></name><name name-style="western"><surname>Melander</surname><given-names>AL</given-names></name><name name-style="western"><surname>Carpenter</surname><given-names>FM</given-names></name></person-group> (<year>1954</year>) <article-title>Classification of insects. Keys to the living and extinct families of insects, and to the living families of other terrestrial arthropods.</article-title><source>Bulletin of the Museum of Comparative Zoology</source><volume>108</volume>: <fpage>1</fpage>–<lpage>917</lpage>.</mixed-citation></ref><ref id="B246"><mixed-citation xmlns:xlink="http://www.w3.org/1999/xlink" xlink:type="simple"><person-group><name name-style="western"><surname>Raj</surname><given-names>JS</given-names></name></person-group> (<year>1957</year>) <article-title>An undescribed luminous beetle larva from south India.</article-title><source>Journal of the Bombay Natural History Society</source><volume>54</volume>: <fpage>788</fpage>–<lpage>789</lpage>.</mixed-citation></ref><ref id="B187"><mixed-citation xmlns:xlink="http://www.w3.org/1999/xlink" xlink:type="simple"><person-group><name name-style="western"><surname>McDermott</surname><given-names>FA</given-names></name></person-group> (<year>1964</year>) <article-title>The taxonomy of the <tp:taxon-name><tp:taxon-name-part taxon-name-part-type="family">Lampyridae</tp:taxon-name-part></tp:taxon-name> (<tp:taxon-name><tp:taxon-name-part taxon-name-part-type="order">Coleoptera</tp:taxon-name-part></tp:taxon-name>).</article-title><source>Transactions of the American Entomological Society</source><volume>90</volume>: <fpage>1</fpage>–<lpage>72</lpage>.</mixed-citation></ref><ref id="B188"><mixed-citation xmlns:xlink="http://www.w3.org/1999/xlink" xlink:type="simple"><person-group><name name-style="western"><surname>McDermott</surname><given-names>FA</given-names></name></person-group> (<year>1966</year>) <article-title><tp:taxon-name><tp:taxon-name-part taxon-name-part-type="family">Lampyridae</tp:taxon-name-part></tp:taxon-name>.</article-title> In: <person-group><name name-style="western"><surname>Steel</surname><given-names>WO</given-names></name></person-group> (<role>Ed.</role>) <issue-title>Coleopterorum Catalogus Supplementa, Pars 9.</issue-title><source>Uitgeverij Dr. W. Junk, Gravenhage</source>, <fpage>1</fpage>–<lpage>149</lpage>.</mixed-citation></ref><ref id="B192"><mixed-citation xmlns:xlink="http://www.w3.org/1999/xlink" xlink:type="simple"><person-group><name name-style="western"><surname>Mikšić</surname><given-names>R</given-names></name><name name-style="western"><surname>Mikšić</surname><given-names>S</given-names></name></person-group> (<year>1966</year>) <article-title><tp:taxon-name><tp:taxon-name-part taxon-name-part-type="family">Lampyridae</tp:taxon-name-part></tp:taxon-name> Jugoslavije.</article-title><source>Akademija nauka i umjetnosti Bosne i Hercegovine</source><volume>29</volume>: <fpage>29</fpage>–<lpage>68</lpage>.</mixed-citation></ref><ref id="B198"><mixed-citation xmlns:xlink="http://www.w3.org/1999/xlink" xlink:type="simple"><person-group><name name-style="western"><surname>Nakane</surname><given-names>T</given-names></name></person-group> (<year>1968</year>) <article-title>The taxonomy of <tp:taxon-name><tp:taxon-name-part taxon-name-part-type="family">Lampyridae</tp:taxon-name-part></tp:taxon-name>.</article-title><source>Konchu to Shizen</source><volume>3</volume>: <fpage>3</fpage>–<lpage>6</lpage>. [in Japanese] [Insects and Nature]</mixed-citation></ref><ref id="B55"><mixed-citation xmlns:xlink="http://www.w3.org/1999/xlink" xlink:type="simple"><person-group><name name-style="western"><surname>Crowson</surname><given-names>RA</given-names></name></person-group> (<year>1972</year>) <article-title>A review of the classification of <tp:taxon-name><tp:taxon-name-part taxon-name-part-type="superfamily">Cantharoidea</tp:taxon-name-part></tp:taxon-name> (<tp:taxon-name><tp:taxon-name-part taxon-name-part-type="order">Coleoptera</tp:taxon-name-part></tp:taxon-name>), with the definition of two new families, <tp:taxon-name><tp:taxon-name-part taxon-name-part-type="family">Cneoglossidae</tp:taxon-name-part></tp:taxon-name> and <tp:taxon-name><tp:taxon-name-part taxon-name-part-type="family">Omethidae</tp:taxon-name-part></tp:taxon-name>.</article-title><source>Revista de la Universidad de Madrid</source><volume>21</volume>: <fpage>35</fpage>–<lpage>77</lpage>.</mixed-citation></ref><ref id="B108"><mixed-citation xmlns:xlink="http://www.w3.org/1999/xlink" xlink:type="simple"><person-group><name name-style="western"><surname>Herring</surname><given-names>PJ</given-names></name></person-group> (<year>1978</year>) <article-title>Appendix: A classification of Luminous Organisms.</article-title> In: <person-group><name name-style="western"><surname>Herring</surname><given-names>PJ</given-names></name></person-group> (<role>Ed.</role>) <issue-title>Bioluminescence in action.</issue-title><source>Academic Press, London</source>, <fpage>461</fpage>–<lpage>476</lpage>.</mixed-citation></ref><ref id="B176"><mixed-citation xmlns:xlink="http://www.w3.org/1999/xlink" xlink:type="simple"><person-group><name name-style="western"><surname>Lloyd</surname><given-names>JE</given-names></name></person-group> (<year>1978</year>) <article-title>Insect Bioluminescence. Chap. 8.</article-title> In: <person-group><name name-style="western"><surname>Herring</surname><given-names>PJ</given-names></name></person-group> (<role>Ed.</role>) <issue-title>Bioluminescence in action.</issue-title><source>Academic Press, London</source>, <fpage>241</fpage>–<lpage>272</lpage>.</mixed-citation></ref><ref id="B204"><mixed-citation xmlns:xlink="http://www.w3.org/1999/xlink" xlink:type="simple"><person-group><name name-style="western"><surname>Ohba</surname><given-names>N</given-names></name></person-group> (<year>1980</year>) <article-title>Bioluminescent animals of the land.</article-title><source>Animals and Nature</source><volume>10</volume>: <fpage>13</fpage>–<lpage>20</lpage>.</mixed-citation></ref><ref id="B263"><mixed-citation xmlns:xlink="http://www.w3.org/1999/xlink" xlink:type="simple"><person-group><name name-style="western"><surname>Sivinski</surname><given-names>J</given-names></name></person-group> (<year>1981</year>) <article-title>The nature and possible functions of luminescence in <tp:taxon-name><tp:taxon-name-part taxon-name-part-type="order">Coleoptera</tp:taxon-name-part></tp:taxon-name> larvae.</article-title><source>The Coleopterists Bulletin</source><volume>35</volume>: <fpage>167</fpage>–<lpage>179</lpage>.</mixed-citation></ref><ref id="B109"><mixed-citation xmlns:xlink="http://www.w3.org/1999/xlink" xlink:type="simple"><person-group><name name-style="western"><surname>Herring</surname><given-names>PJ</given-names></name></person-group> (<year>1987</year>) <article-title>Systematic distribution of bioluminescence in living organisms.</article-title><source>Journal of Bioluminescence and Chemiluminescence</source><volume>1</volume>(<issue>3</issue>): <fpage>147</fpage>–<lpage>163</lpage>. <ext-link xlink:type="simple" ext-link-type="doi" xlink:href="10.1002/bio.1170010303">https://doi.org/10.1002/bio.1170010303</ext-link></mixed-citation></ref><ref id="B157"><mixed-citation xmlns:xlink="http://www.w3.org/1999/xlink" xlink:type="simple"><person-group><name name-style="western"><surname>Lawrence</surname><given-names>JF</given-names></name><name name-style="western"><surname>Newton</surname><given-names>AF</given-names></name></person-group> (<year>1995</year>) <article-title>Families and subfamilies of <tp:taxon-name><tp:taxon-name-part taxon-name-part-type="order">Coleoptera</tp:taxon-name-part></tp:taxon-name> (with selected genera, notes, references and data on family-group names).</article-title> In: <person-group><name name-style="western"><surname>Pakaluk</surname><given-names>J</given-names></name><name name-style="western"><surname>Ślipiński</surname><given-names>A</given-names></name></person-group> (<role>Eds</role>) <issue-title>Biology, Phylogeny, and Classification of Coleoptera.</issue-title><source>Papers Celebrating the 80<sup>th</sup> Birthday of Roy A Crowson, vol 1, 2. Muzeum i Instytut Zoologii PAN, Warszawa</source>, <fpage>779</fpage>–<lpage>1083</lpage>.</mixed-citation></ref><ref id="B205"><mixed-citation xmlns:xlink="http://www.w3.org/1999/xlink" xlink:type="simple"><person-group><name name-style="western"><surname>Ohba</surname><given-names>N</given-names></name></person-group> (<year>1995</year>) <article-title>Synchronous flashing of <italic><tp:taxon-name><tp:taxon-name-part taxon-name-part-type="genus">Pterotyx</tp:taxon-name-part><tp:taxon-name-part taxon-name-part-type="species">cribellata</tp:taxon-name-part></tp:taxon-name></italic> fireflies and mimicry by other insects.</article-title><source>Konchu to Shizen</source><volume>30</volume>: <fpage>9</fpage>–<lpage>14</lpage>. [Insects and Nature]</mixed-citation></ref><ref id="B32"><mixed-citation xmlns:xlink="http://www.w3.org/1999/xlink" xlink:type="simple"><person-group><name name-style="western"><surname>Branham</surname><given-names>MA</given-names></name></person-group> (<year>1996</year>) <article-title>Phengodids: Giant glowworm beetles (A taxonomic survey of lanterns and their use) (continued from Companion 1).</article-title><source>Fireflyer Companion</source><volume>1</volume>: <fpage>18</fpage>–<lpage>19</lpage>.</mixed-citation></ref><ref id="B44"><mixed-citation xmlns:xlink="http://www.w3.org/1999/xlink" xlink:type="simple"><person-group><name name-style="western"><surname>Chen</surname><given-names>TR</given-names></name><name name-style="western"><surname>Ho</surname><given-names>JR</given-names></name></person-group> (<year>1996</year>) <article-title>New record of firefly in Taiwan, <italic><tp:taxon-name><tp:taxon-name-part taxon-name-part-type="genus">Rhagophthalmus</tp:taxon-name-part><tp:taxon-name-part taxon-name-part-type="species">ohbai</tp:taxon-name-part></tp:taxon-name></italic> Wittmer.</article-title><source>Nature Conservation Quarterly</source><volume>16</volume>: <fpage>46</fpage>–<lpage>49</lpage>.</mixed-citation></ref><ref id="B212"><mixed-citation xmlns:xlink="http://www.w3.org/1999/xlink" xlink:type="simple"><person-group><name name-style="western"><surname>Ohba</surname><given-names>N</given-names></name><name name-style="western"><surname>Goto</surname><given-names>Y</given-names></name><name name-style="western"><surname>Kawashima</surname><given-names>I</given-names></name></person-group> (<year>1996a</year>) <article-title>External morphology and behavior of <italic><tp:taxon-name><tp:taxon-name-part taxon-name-part-type="genus">Rhagophthalmus</tp:taxon-name-part><tp:taxon-name-part taxon-name-part-type="species">ohbai</tp:taxon-name-part></tp:taxon-name></italic> Wittmer, 1994 (<tp:taxon-name><tp:taxon-name-part taxon-name-part-type="order">Coleoptera</tp:taxon-name-part></tp:taxon-name>; <tp:taxon-name><tp:taxon-name-part taxon-name-part-type="family">Rhagophthalmidae</tp:taxon-name-part></tp:taxon-name>) and its habitat.</article-title><source>Science Report of the Yokosuka City Museum</source><volume>44</volume>: <fpage>1</fpage>–<lpage>19</lpage>.</mixed-citation></ref><ref id="B213"><mixed-citation xmlns:xlink="http://www.w3.org/1999/xlink" xlink:type="simple"><person-group><name name-style="western"><surname>Ohba</surname><given-names>N</given-names></name><name name-style="western"><surname>Goto</surname><given-names>Y</given-names></name><name name-style="western"><surname>Kawashima</surname><given-names>I</given-names></name></person-group> (<year>1996b</year>) <article-title>External morphology, color-marking patterns and habits of the larval stage in genus <italic><tp:taxon-name><tp:taxon-name-part taxon-name-part-type="genus">Stenocladius</tp:taxon-name-part></tp:taxon-name></italic> (<tp:taxon-name><tp:taxon-name-part taxon-name-part-type="order">Coleoptera</tp:taxon-name-part></tp:taxon-name>: <tp:taxon-name><tp:taxon-name-part taxon-name-part-type="family">Lampyridae</tp:taxon-name-part></tp:taxon-name>).</article-title><source>Science Report of the Yokosuka City Museum</source><volume>44</volume>: <fpage>21</fpage>–<lpage>31</lpage>.</mixed-citation></ref><ref id="B199"><mixed-citation xmlns:xlink="http://www.w3.org/1999/xlink" xlink:type="simple"><person-group><name name-style="western"><surname>Nakane</surname><given-names>T</given-names></name></person-group> (<year>1997</year>) <article-title>On the species of the genus <italic><tp:taxon-name><tp:taxon-name-part taxon-name-part-type="genus">Stenocladius</tp:taxon-name-part></tp:taxon-name></italic> in Japan.</article-title><source>Konchu to Shizen</source><volume>32</volume>: <fpage>33</fpage>–<lpage>36</lpage>. [Insects and Nature]</mixed-citation></ref><ref id="B206"><mixed-citation xmlns:xlink="http://www.w3.org/1999/xlink" xlink:type="simple"><person-group><name name-style="western"><surname>Ohba</surname><given-names>N</given-names></name></person-group> (<year>1997a</year>) <article-title>Twenty years with fireflies – an outline of research in Japan.</article-title><source>The Insectarium</source><volume>34</volume>: <fpage>4</fpage>–<lpage>18</lpage>.</mixed-citation></ref><ref id="B207"><mixed-citation xmlns:xlink="http://www.w3.org/1999/xlink" xlink:type="simple"><person-group><name name-style="western"><surname>Ohba</surname><given-names>N</given-names></name></person-group> (<year>1997b</year>) <article-title>Group flashing fire-flies and fire-fly mimicry in tropical Asia.</article-title><source>Biological Sciences</source><volume>49</volume>: <fpage>17</fpage>–<lpage>22</lpage>.</mixed-citation></ref><ref id="B208"><mixed-citation xmlns:xlink="http://www.w3.org/1999/xlink" xlink:type="simple"><person-group><name name-style="western"><surname>Ohba</surname><given-names>N</given-names></name></person-group> (<year>1997c</year>) <article-title>Breeding of the firefly, <italic><tp:taxon-name><tp:taxon-name-part taxon-name-part-type="genus">Rhagophthalmus</tp:taxon-name-part><tp:taxon-name-part taxon-name-part-type="species">ohbai</tp:taxon-name-part></tp:taxon-name></italic> (<tp:taxon-name><tp:taxon-name-part taxon-name-part-type="order">Coleoptera</tp:taxon-name-part></tp:taxon-name>: <tp:taxon-name><tp:taxon-name-part taxon-name-part-type="family">Rhagophthalmidae</tp:taxon-name-part></tp:taxon-name>).</article-title><source>Science Report of the Yokosuka City Museum</source><volume>45</volume>: <fpage>51</fpage>–<lpage>55</lpage>.</mixed-citation></ref><ref id="B214"><mixed-citation xmlns:xlink="http://www.w3.org/1999/xlink" xlink:type="simple"><person-group><name name-style="western"><surname>Ohba</surname><given-names>N</given-names></name><name name-style="western"><surname>Goto</surname><given-names>Y</given-names></name><name name-style="western"><surname>Kawashima</surname><given-names>I</given-names></name></person-group> (<year>1997</year>) <article-title>Behavior and adult female morphology of firefly, genus <italic><tp:taxon-name><tp:taxon-name-part taxon-name-part-type="genus">Stenocladius</tp:taxon-name-part></tp:taxon-name></italic> (<tp:taxon-name><tp:taxon-name-part taxon-name-part-type="order">Coleoptera</tp:taxon-name-part></tp:taxon-name>: <tp:taxon-name><tp:taxon-name-part taxon-name-part-type="family">Lampyridae</tp:taxon-name-part></tp:taxon-name>) in Japan.</article-title><source>Science Report of the Yokosuka City Museum</source><volume>45</volume>: <fpage>23</fpage>–<lpage>37</lpage>.</mixed-citation></ref><ref id="B298"><mixed-citation xmlns:xlink="http://www.w3.org/1999/xlink" xlink:type="simple"><person-group><name name-style="western"><surname>Wittmer</surname><given-names>W</given-names></name></person-group> (<year>1997</year>) <article-title>Neue <tp:taxon-name><tp:taxon-name-part taxon-name-part-type="family">Rhagophthalmidae</tp:taxon-name-part></tp:taxon-name> und <tp:taxon-name><tp:taxon-name-part taxon-name-part-type="family">Phengodidae</tp:taxon-name-part></tp:taxon-name> (<tp:taxon-name><tp:taxon-name-part taxon-name-part-type="order">Coleoptera</tp:taxon-name-part></tp:taxon-name>).</article-title><source>Mitteilungen der Schweizerische Entomologische Gesellschaft</source><volume>70</volume>: <fpage>257</fpage>–<lpage>263</lpage>.</mixed-citation></ref><ref id="B45"><mixed-citation xmlns:xlink="http://www.w3.org/1999/xlink" xlink:type="simple"><person-group><name name-style="western"><surname>Chen</surname><given-names>TZ</given-names></name><name name-style="western"><surname>Ho</surname><given-names>J-Z</given-names></name></person-group> (<year>1998</year>) <article-title>Luminiferous behavior of <italic><tp:taxon-name><tp:taxon-name-part taxon-name-part-type="genus">Rhagophthalmus</tp:taxon-name-part><tp:taxon-name-part taxon-name-part-type="species">ohbai</tp:taxon-name-part></tp:taxon-name></italic> Wittmer.</article-title><source>Nature Conservation Quarterly</source><volume>23</volume>: <fpage>34</fpage>–<lpage>37</lpage>. <ext-link xlink:type="simple" ext-link-type="doi" xlink:href="10.1179/019713698806082967">https://doi.org/10.1179/019713698806082967</ext-link></mixed-citation></ref><ref id="B126"><mixed-citation xmlns:xlink="http://www.w3.org/1999/xlink" xlink:type="simple"><person-group><name name-style="western"><surname>Kawashima</surname><given-names>I</given-names></name></person-group> (<year>1998</year>) <article-title>Morphology of larviform adult females in Japanese <tp:taxon-name><tp:taxon-name-part taxon-name-part-type="superfamily">Cantharoidea</tp:taxon-name-part></tp:taxon-name>, with special reference to two families and genera <italic><tp:taxon-name><tp:taxon-name-part taxon-name-part-type="genus">Rhagophthalmus</tp:taxon-name-part></tp:taxon-name></italic> (<tp:taxon-name><tp:taxon-name-part taxon-name-part-type="family">Rhagophthalmidae</tp:taxon-name-part></tp:taxon-name>) and <italic><tp:taxon-name><tp:taxon-name-part taxon-name-part-type="genus">Stenocladius</tp:taxon-name-part></tp:taxon-name></italic> (<tp:taxon-name><tp:taxon-name-part taxon-name-part-type="family">Lampyridae</tp:taxon-name-part></tp:taxon-name>).</article-title><source>The Nature and Insects</source><volume>33</volume>: <fpage>16</fpage>–<lpage>18</lpage>.</mixed-citation></ref><ref id="B209"><mixed-citation xmlns:xlink="http://www.w3.org/1999/xlink" xlink:type="simple"><person-group><name name-style="western"><surname>Ohba</surname><given-names>N</given-names></name></person-group> (<year>1998</year>) <article-title>Biology of the fireflies.</article-title><source>Konchu to Shizen</source><volume>33</volume>: <fpage>2</fpage>–<lpage>6</lpage>. [Insects and Nature]</mixed-citation></ref><ref id="B53"><mixed-citation xmlns:xlink="http://www.w3.org/1999/xlink" xlink:type="simple"><person-group><name name-style="western"><surname>Costa</surname><given-names>C</given-names></name><name name-style="western"><surname>Vanin</surname><given-names>SA</given-names></name><name name-style="western"><surname>Casari</surname><given-names>SA</given-names></name><name name-style="western"><surname>Viviani</surname><given-names>VR</given-names></name></person-group> (<year>1999</year>) <article-title>Larvae of neotropical <tp:taxon-name><tp:taxon-name-part taxon-name-part-type="order">Coleoptera</tp:taxon-name-part></tp:taxon-name>. XXVII. <italic><tp:taxon-name><tp:taxon-name-part taxon-name-part-type="genus">Phrixothrix</tp:taxon-name-part><tp:taxon-name-part taxon-name-part-type="species">hirtus</tp:taxon-name-part></tp:taxon-name></italic>: Immatures, neotenic female, adult male and bionomic data (<tp:taxon-name><tp:taxon-name-part taxon-name-part-type="subfamily">Phengodinae</tp:taxon-name-part></tp:taxon-name>, <tp:taxon-name><tp:taxon-name-part taxon-name-part-type="family">Phengodidae</tp:taxon-name-part></tp:taxon-name>, <tp:taxon-name><tp:taxon-name-part taxon-name-part-type="order">Coleoptera</tp:taxon-name-part></tp:taxon-name>).</article-title><source>Iheringia, Serie Zoologia, Porto Alegre</source><volume>86</volume>: <fpage>9</fpage>–<lpage>28</lpage>.</mixed-citation></ref><ref id="B127"><mixed-citation xmlns:xlink="http://www.w3.org/1999/xlink" xlink:type="simple"><person-group><name name-style="western"><surname>Kawashima</surname><given-names>I</given-names></name></person-group> (<year>1999</year>) The lampyrid beetles of the genus <italic><tp:taxon-name><tp:taxon-name-part taxon-name-part-type="genus">Stenocladius</tp:taxon-name-part></tp:taxon-name></italic> (<tp:taxon-name><tp:taxon-name-part taxon-name-part-type="order">Coleoptera</tp:taxon-name-part></tp:taxon-name>, <tp:taxon-name><tp:taxon-name-part taxon-name-part-type="family">Lampyridae</tp:taxon-name-part></tp:taxon-name>) of the Ryukyu Islands, Southwest Japan with descriptions of two new species. Elytra, Tokyo 27: l41–l158.</mixed-citation></ref><ref id="B93"><mixed-citation xmlns:xlink="http://www.w3.org/1999/xlink" xlink:type="simple"><person-group><name name-style="western"><surname>Goto</surname><given-names>Y</given-names></name><name name-style="western"><surname>Kawashima</surname><given-names>I</given-names></name></person-group> (<year>2000</year>) <article-title>Distributional records of some fireflies (<tp:taxon-name><tp:taxon-name-part taxon-name-part-type="order">Coleoptera</tp:taxon-name-part></tp:taxon-name>, <tp:taxon-name><tp:taxon-name-part taxon-name-part-type="family">Lampyridae</tp:taxon-name-part></tp:taxon-name> and <tp:taxon-name><tp:taxon-name-part taxon-name-part-type="family">Rhagophthalmidae</tp:taxon-name-part></tp:taxon-name>) from the Ryukyu Islands, Southwest Japan.</article-title><source>Elytra, Tokyo</source><volume>28</volume>: <fpage>141</fpage>–<lpage>144</lpage>.</mixed-citation></ref><ref id="B123"><mixed-citation xmlns:xlink="http://www.w3.org/1999/xlink" xlink:type="simple"><person-group><name name-style="western"><surname>Jeng</surname><given-names>M-L</given-names></name><name name-style="western"><surname>Lai</surname><given-names>J</given-names></name><name name-style="western"><surname>Yang</surname><given-names>P-S</given-names></name><name name-style="western"><surname>Satô</surname><given-names>M</given-names></name></person-group> (<year>2000</year>) <article-title>Notes on the taxonomy of <italic><tp:taxon-name><tp:taxon-name-part taxon-name-part-type="genus">Lamprigera</tp:taxon-name-part><tp:taxon-name-part taxon-name-part-type="species">yunnana</tp:taxon-name-part></tp:taxon-name></italic> (Fairmaire) and the genus <italic><tp:taxon-name><tp:taxon-name-part taxon-name-part-type="genus">Lamprigera</tp:taxon-name-part></tp:taxon-name></italic> Motschulsky (<tp:taxon-name><tp:taxon-name-part taxon-name-part-type="order">Coleoptera</tp:taxon-name-part></tp:taxon-name><tp:taxon-name><tp:taxon-name-part taxon-name-part-type="family">Lampyridae</tp:taxon-name-part></tp:taxon-name>).</article-title><source>Japanese Journal of Systematic Entomology</source><volume>6</volume>: <fpage>313</fpage>–<lpage>319</lpage>.</mixed-citation></ref><ref id="B128"><mixed-citation xmlns:xlink="http://www.w3.org/1999/xlink" xlink:type="simple"><person-group><name name-style="western"><surname>Kawashima</surname><given-names>I</given-names></name></person-group> (<year>2000</year>) <article-title>A redescription of <italic><tp:taxon-name><tp:taxon-name-part taxon-name-part-type="genus">Rhagophthalmus</tp:taxon-name-part><tp:taxon-name-part taxon-name-part-type="species">ingens</tp:taxon-name-part></tp:taxon-name></italic> Fairmaire (<tp:taxon-name><tp:taxon-name-part taxon-name-part-type="order">Coleoptera</tp:taxon-name-part></tp:taxon-name>, <tp:taxon-name><tp:taxon-name-part taxon-name-part-type="family">Rhagophthalmidae</tp:taxon-name-part></tp:taxon-name>) from northern Vietnam, with establishment of a new genus in the family.</article-title><source>Elytra, Tokyo</source><volume>28</volume>: <fpage>131</fpage>–<lpage>140</lpage>.</mixed-citation></ref><ref id="B135"><mixed-citation xmlns:xlink="http://www.w3.org/1999/xlink" xlink:type="simple"><person-group><name name-style="western"><surname>Kim</surname><given-names>I</given-names></name><name name-style="western"><surname>Lee</surname><given-names>SC</given-names></name><name name-style="western"><surname>Bae</surname><given-names>JS</given-names></name><name name-style="western"><surname>Jin</surname><given-names>BR</given-names></name><name name-style="western"><surname>Kim</surname><given-names>SE</given-names></name><name name-style="western"><surname>Kim</surname><given-names>JK</given-names></name><name name-style="western"><surname>Yoon</surname><given-names>HJ</given-names></name><name name-style="western"><surname>Yang</surname><given-names>SR</given-names></name><name name-style="western"><surname>Lim</surname><given-names>SH</given-names></name><name name-style="western"><surname>Sohn</surname><given-names>HD</given-names></name></person-group> (<year>2000</year>) <article-title>Genetic divergence and phylogenetic relationships among the Korean fireflies, <italic><tp:taxon-name><tp:taxon-name-part taxon-name-part-type="genus">Hotaria</tp:taxon-name-part><tp:taxon-name-part taxon-name-part-type="species">papariensis</tp:taxon-name-part></tp:taxon-name></italic>, <italic><tp:taxon-name><tp:taxon-name-part taxon-name-part-type="genus">Luciola</tp:taxon-name-part><tp:taxon-name-part taxon-name-part-type="species">lateralis</tp:taxon-name-part></tp:taxon-name></italic>, and <italic><tp:taxon-name><tp:taxon-name-part taxon-name-part-type="genus">Pyrocoelia</tp:taxon-name-part><tp:taxon-name-part taxon-name-part-type="species">rufa</tp:taxon-name-part></tp:taxon-name></italic> (<tp:taxon-name><tp:taxon-name-part taxon-name-part-type="order">Coleoptera</tp:taxon-name-part></tp:taxon-name>: <tp:taxon-name><tp:taxon-name-part taxon-name-part-type="family">Lampyridae</tp:taxon-name-part></tp:taxon-name>), using mitochondrial DNA sequences.</article-title><source>Korean Journal of Applied Entomology</source><volume>39</volume>: <fpage>211</fpage>–<lpage>226</lpage>.</mixed-citation></ref><ref id="B215"><mixed-citation xmlns:xlink="http://www.w3.org/1999/xlink" xlink:type="simple"><person-group><name name-style="western"><surname>Ohmiya</surname><given-names>Y</given-names></name><name name-style="western"><surname>Sumiya</surname><given-names>M</given-names></name><name name-style="western"><surname>Viviani</surname><given-names>VR</given-names></name><name name-style="western"><surname>Ohba</surname><given-names>N</given-names></name></person-group> (<year>2000</year>) Comparative aspects of a luciferase molecule from the Japanese luminous beetle, <italic><tp:taxon-name><tp:taxon-name-part taxon-name-part-type="genus">Rhagophthalmus</tp:taxon-name-part><tp:taxon-name-part taxon-name-part-type="species">ohbai</tp:taxon-name-part></tp:taxon-name></italic>. Science Report of the Yokosuka City Museum 47: 31–38.</mixed-citation></ref><ref id="B280"><mixed-citation xmlns:xlink="http://www.w3.org/1999/xlink" xlink:type="simple"><person-group><name name-style="western"><surname>Viviani</surname><given-names>VR</given-names></name><name name-style="western"><surname>Ohmiya</surname><given-names>Y</given-names></name></person-group> (<year>2000</year>) <article-title>Bioluminescence color determinants of <italic><tp:taxon-name><tp:taxon-name-part taxon-name-part-type="genus">Phrixothrix</tp:taxon-name-part></tp:taxon-name></italic> railroad-worm luciferases: Chimeric luciferases, site-directed mutagenesis of Arg 215 and guanidine effect.</article-title><source>Photochemistry and Photobiology</source><volume>72</volume>(<issue>2</issue>): <fpage>267</fpage>–<lpage>271</lpage>. <ext-link xlink:type="simple" ext-link-type="doi" xlink:href="10.1562/0031-8655(2000)072%3C0267:BCDOPR%3E2.0.CO;2">https://doi.org/10.1562/0031-8655(2000)072&lt;0267:BCDOPR&gt;2.0.CO;2</ext-link></mixed-citation></ref><ref id="B33"><mixed-citation xmlns:xlink="http://www.w3.org/1999/xlink" xlink:type="simple"><person-group><name name-style="western"><surname>Branham</surname><given-names>MA</given-names></name><name name-style="western"><surname>Wenzel</surname><given-names>JW</given-names></name></person-group> (<year>2001</year>) <article-title>The evolution of bioluminescence in cantharoids (<tp:taxon-name><tp:taxon-name-part taxon-name-part-type="order">Coleoptera</tp:taxon-name-part></tp:taxon-name>: <tp:taxon-name><tp:taxon-name-part taxon-name-part-type="superfamily">Elateroidea</tp:taxon-name-part></tp:taxon-name>).</article-title><source>The Florida Entomologist</source><volume>84</volume>(<issue>4</issue>): <fpage>565</fpage>–<lpage>586</lpage>. <ext-link xlink:type="simple" ext-link-type="doi" xlink:href="10.2307/3496389">https://doi.org/10.2307/3496389</ext-link></mixed-citation></ref><ref id="B130"><mixed-citation xmlns:xlink="http://www.w3.org/1999/xlink" xlink:type="simple"><person-group><name name-style="western"><surname>Kawashima</surname><given-names>I</given-names></name><name name-style="western"><surname>Satô</surname><given-names>M</given-names></name></person-group> (<year>2001</year>) <article-title>Three new species of the genus <italic><tp:taxon-name><tp:taxon-name-part taxon-name-part-type="genus">Rhagophthalmus</tp:taxon-name-part></tp:taxon-name></italic> (<tp:taxon-name><tp:taxon-name-part taxon-name-part-type="order">Coleoptera</tp:taxon-name-part></tp:taxon-name>, <tp:taxon-name><tp:taxon-name-part taxon-name-part-type="family">Rhagophthalmidae</tp:taxon-name-part></tp:taxon-name>) from southeast Asia.</article-title><source>Elytra, Tokyo</source><volume>29</volume>: <fpage>423</fpage>–<lpage>434</lpage>.</mixed-citation></ref><ref id="B136"><mixed-citation xmlns:xlink="http://www.w3.org/1999/xlink" xlink:type="simple"><person-group><name name-style="western"><surname>Kobayashi</surname><given-names>Y</given-names></name><name name-style="western"><surname>Suzuki</surname><given-names>H</given-names></name><name name-style="western"><surname>Ohba</surname><given-names>N</given-names></name></person-group> (<year>2001</year>) <article-title>Formation of a spherical germ rudiment in the glow-worm, <italic><tp:taxon-name><tp:taxon-name-part taxon-name-part-type="genus">Rhagophthalmus</tp:taxon-name-part><tp:taxon-name-part taxon-name-part-type="species">ohbai</tp:taxon-name-part></tp:taxon-name></italic> Wittmer (<tp:taxon-name><tp:taxon-name-part taxon-name-part-type="order">Coleoptera</tp:taxon-name-part></tp:taxon-name>: <tp:taxon-name><tp:taxon-name-part taxon-name-part-type="family">Rhagophthalmidae</tp:taxon-name-part></tp:taxon-name>), and its phylogenetic implications.</article-title><source>Proceedings of the Arthropodan Embryological Society of Japan</source><volume>36</volume>: <fpage>1</fpage>–<lpage>5</lpage>.</mixed-citation></ref><ref id="B282"><mixed-citation xmlns:xlink="http://www.w3.org/1999/xlink" xlink:type="simple"><person-group><name name-style="western"><surname>Viviani</surname><given-names>VR</given-names></name><name name-style="western"><surname>Uchida</surname><given-names>A</given-names></name><name name-style="western"><surname>Suenaga</surname><given-names>N</given-names></name><name name-style="western"><surname>Ryufuku</surname><given-names>M</given-names></name><name name-style="western"><surname>Ohmiya</surname><given-names>Y</given-names></name></person-group> (<year>2001</year>) <article-title>Thr226 is a key residue for bioluminescence spectra determination in beetle luciferases.</article-title><source>Biochemical and Biophysical Research Communications</source><volume>280</volume>(<issue>5</issue>): <fpage>1286</fpage>–<lpage>1291</lpage>. <ext-link xlink:type="simple" ext-link-type="doi" xlink:href="10.1006/bbrc.2001.4254">https://doi.org/10.1006/bbrc.2001.4254</ext-link></mixed-citation></ref><ref id="B115"><mixed-citation xmlns:xlink="http://www.w3.org/1999/xlink" xlink:type="simple"><person-group><name name-style="western"><surname>Hua</surname><given-names>LZ</given-names></name></person-group> (<year>2002</year>) <source>List of Chinese Insects. Vol. II.</source><publisher-name>Zhongshan (Sun Yat-sen) University Press</publisher-name>, <publisher-loc>Guangzhou</publisher-loc>, <size units="page">612 pp</size>.</mixed-citation></ref><ref id="B129"><mixed-citation xmlns:xlink="http://www.w3.org/1999/xlink" xlink:type="simple"><person-group><name name-style="western"><surname>Kawashima</surname><given-names>I</given-names></name></person-group> (<year>2002</year>) <article-title>A new species of the Rhagophthalmid genus <italic><tp:taxon-name><tp:taxon-name-part taxon-name-part-type="genus">Menghuoius</tp:taxon-name-part></tp:taxon-name></italic> (<tp:taxon-name><tp:taxon-name-part taxon-name-part-type="order">Coleoptera</tp:taxon-name-part></tp:taxon-name>, <tp:taxon-name><tp:taxon-name-part taxon-name-part-type="family">Rhagophthalmidae</tp:taxon-name-part></tp:taxon-name>) from Myanmar.</article-title><source>Elytra, Tokyo</source><volume>30</volume>: <fpage>487</fpage>–<lpage>492</lpage>.</mixed-citation></ref><ref id="B137"><mixed-citation xmlns:xlink="http://www.w3.org/1999/xlink" xlink:type="simple"><person-group><name name-style="western"><surname>Kobayashi</surname><given-names>Y</given-names></name><name name-style="western"><surname>Suzuki</surname><given-names>H</given-names></name><name name-style="western"><surname>Ohba</surname><given-names>N</given-names></name></person-group> (<year>2002</year>) <article-title>Embryogenesis of the glowworm <italic><tp:taxon-name><tp:taxon-name-part taxon-name-part-type="genus">Rhagophthalmus</tp:taxon-name-part><tp:taxon-name-part taxon-name-part-type="species">ohbai</tp:taxon-name-part></tp:taxon-name></italic> Wittmer (<tp:taxon-name><tp:taxon-name-part taxon-name-part-type="class">Insecta</tp:taxon-name-part></tp:taxon-name>: <tp:taxon-name><tp:taxon-name-part taxon-name-part-type="order">Coleoptera</tp:taxon-name-part></tp:taxon-name>, <tp:taxon-name><tp:taxon-name-part taxon-name-part-type="family">Rhagophthalmidae</tp:taxon-name-part></tp:taxon-name>), with emphasis on the germ rudiment formation.</article-title><source>Journal of Morphology</source><volume>253</volume>(<issue>1</issue>): <fpage>1</fpage>–<lpage>9</lpage>. <ext-link xlink:type="simple" ext-link-type="doi" xlink:href="10.1002/jmor.1109">https://doi.org/10.1002/jmor.1109</ext-link></mixed-citation></ref><ref id="B201"><mixed-citation xmlns:xlink="http://www.w3.org/1999/xlink" xlink:type="simple">O’Keefe (<year>2002</year>) <article-title>Family 61. <tp:taxon-name><tp:taxon-name-part taxon-name-part-type="family">Phengodidae</tp:taxon-name-part></tp:taxon-name>.</article-title> In: <person-group><name name-style="western"><surname>Arnett Jr</surname><given-names>RH</given-names></name><name name-style="western"><surname>Thomas</surname><given-names>MC</given-names></name><name name-style="western"><surname>Skelley</surname><given-names>PE</given-names></name><name name-style="western"><surname>Frank</surname><given-names>JH</given-names></name></person-group> (<role>Eds</role>) <issue-title>American Beetles, Vol.</issue-title><source>2., <tp:taxon-name><tp:taxon-name-part taxon-name-part-type="suborder">Polyphaga</tp:taxon-name-part></tp:taxon-name>: <tp:taxon-name><tp:taxon-name-part taxon-name-part-type="superfamily">Scarabaeoidea</tp:taxon-name-part></tp:taxon-name> through <tp:taxon-name><tp:taxon-name-part taxon-name-part-type="superfamily">Curculionoidea</tp:taxon-name-part></tp:taxon-name>. CRC, Boca Raton, FL</source>, <fpage>181</fpage>–<lpage>186</lpage>.</mixed-citation></ref><ref id="B271"><mixed-citation xmlns:xlink="http://www.w3.org/1999/xlink" xlink:type="simple"><person-group><name name-style="western"><surname>Ugarova</surname><given-names>NN</given-names></name><name name-style="western"><surname>Brovko</surname><given-names>LY</given-names></name></person-group> (<year>2002</year>) <article-title>Protein structure and bioluminescent spectra for firefly bioluminescence.</article-title><source>Luminescence</source><volume>17</volume>(<issue>5</issue>): <fpage>321</fpage>–<lpage>330</lpage>. <ext-link xlink:type="simple" ext-link-type="doi" xlink:href="10.1002/bio.688">https://doi.org/10.1002/bio.688</ext-link></mixed-citation></ref><ref id="B277"><mixed-citation xmlns:xlink="http://www.w3.org/1999/xlink" xlink:type="simple"><person-group><name name-style="western"><surname>Viviani</surname><given-names>VR</given-names></name></person-group> (<year>2002</year>) <article-title>The origin, diversity, and structure-function relationships of insect luciferases.</article-title><source>Cellular and Molecular Life Sciences</source><volume>59</volume>(<issue>11</issue>): <fpage>1833</fpage>–<lpage>1850</lpage>. <ext-link xlink:type="simple" ext-link-type="doi" xlink:href="10.1007/PL00012509">https://doi.org/10.1007/PL00012509</ext-link></mixed-citation></ref><ref id="B283"><mixed-citation xmlns:xlink="http://www.w3.org/1999/xlink" xlink:type="simple"><person-group><name name-style="western"><surname>Viviani</surname><given-names>VR</given-names></name><name name-style="western"><surname>Uchida</surname><given-names>A</given-names></name><name name-style="western"><surname>Viviani</surname><given-names>W</given-names></name><name name-style="western"><surname>Ohmiya</surname><given-names>Y</given-names></name></person-group> (<year>2002</year>) <article-title>The influence of Ala243 (Gly247), Arg215 and Thr226 (Asn230) on the bioluminescence spectra and pH-sensitivity of railroad worm, click beetle and firefly luciferases.</article-title><source>Photochemistry and Photobiology</source><volume>76</volume>(<issue>5</issue>): <fpage>538</fpage>–<lpage>544</lpage>. <ext-link xlink:type="simple" ext-link-type="doi" xlink:href="10.1562/0031-8655(2002)076%3C0538:TIOAGA%3E2.0.CO;2">https://doi.org/10.1562/0031-8655(2002)076&lt;0538:TIOAGA&gt;2.0.CO;2</ext-link></mixed-citation></ref><ref id="B34"><mixed-citation xmlns:xlink="http://www.w3.org/1999/xlink" xlink:type="simple"><person-group><name name-style="western"><surname>Branham</surname><given-names>MA</given-names></name><name name-style="western"><surname>Wenzel</surname><given-names>JW</given-names></name></person-group> (<year>2003</year>) <article-title>The origin of photic behavior and the evolution of sexual communication in fireflies (<tp:taxon-name><tp:taxon-name-part taxon-name-part-type="order">Coleoptera</tp:taxon-name-part></tp:taxon-name>: <tp:taxon-name><tp:taxon-name-part taxon-name-part-type="family">Lampyridae</tp:taxon-name-part></tp:taxon-name>).</article-title><source>Cladistics</source><volume>19</volume>(<issue>1</issue>): <fpage>1</fpage>–<lpage>22</lpage>. <ext-link xlink:type="simple" ext-link-type="doi" xlink:href="10.1111/j.1096-0031.2003.tb00404.x">https://doi.org/10.1111/j.1096-0031.2003.tb00404.x</ext-link></mixed-citation></ref><ref id="B105"><mixed-citation xmlns:xlink="http://www.w3.org/1999/xlink" xlink:type="simple"><person-group><name name-style="western"><surname>Hayashi</surname><given-names>F</given-names></name><name name-style="western"><surname>Suzuki</surname><given-names>H</given-names></name></person-group> (<year>2003</year>) <article-title>Fireflies with or without prespermatophores: Evolutionary origins and life-history consequences.</article-title><source>Entomological Science</source><volume>6</volume>(<issue>1</issue>): <fpage>3</fpage>–<lpage>10</lpage>. <ext-link xlink:type="simple" ext-link-type="doi" xlink:href="10.1046/j.1343-8786.2003.00003.x">https://doi.org/10.1046/j.1343-8786.2003.00003.x</ext-link></mixed-citation></ref><ref id="B131"><mixed-citation xmlns:xlink="http://www.w3.org/1999/xlink" xlink:type="simple"><person-group><name name-style="western"><surname>Kawashima</surname><given-names>I</given-names></name><name name-style="western"><surname>Sugaya</surname><given-names>H</given-names></name></person-group> (<year>2003</year>) <article-title>An additional new species of the genus <italic><tp:taxon-name><tp:taxon-name-part taxon-name-part-type="genus">Rhagophthalmus</tp:taxon-name-part></tp:taxon-name></italic> (<tp:taxon-name><tp:taxon-name-part taxon-name-part-type="order">Coleoptera</tp:taxon-name-part></tp:taxon-name>, <tp:taxon-name><tp:taxon-name-part taxon-name-part-type="family">Rhagophthalmidae</tp:taxon-name-part></tp:taxon-name>) from Taiwan, with a key to the males of the Taiwanese and Japanese species.</article-title><source>Elytra, Tokyo</source><volume>31</volume>: <fpage>353</fpage>–<lpage>359</lpage>.</mixed-citation></ref><ref id="B132"><mixed-citation xmlns:xlink="http://www.w3.org/1999/xlink" xlink:type="simple"><person-group><name name-style="western"><surname>Kawashima</surname><given-names>I</given-names></name><name name-style="western"><surname>Suzuki</surname><given-names>H</given-names></name><name name-style="western"><surname>Satô</surname><given-names>M</given-names></name></person-group> (<year>2003</year>) <article-title>A check-list of Japanese fireflies (<tp:taxon-name><tp:taxon-name-part taxon-name-part-type="order">Coleoptera</tp:taxon-name-part></tp:taxon-name>, <tp:taxon-name><tp:taxon-name-part taxon-name-part-type="family">Lampyridae</tp:taxon-name-part></tp:taxon-name> and <tp:taxon-name><tp:taxon-name-part taxon-name-part-type="family">Rhagophthalmidae</tp:taxon-name-part></tp:taxon-name>).</article-title><source>Japanese Journal of Systematic Entomology</source><volume>9</volume>: <fpage>241</fpage>–<lpage>261</lpage>.</mixed-citation></ref><ref id="B138"><mixed-citation xmlns:xlink="http://www.w3.org/1999/xlink" xlink:type="simple"><person-group><name name-style="western"><surname>Kobayashi</surname><given-names>Y</given-names></name><name name-style="western"><surname>Suzuki</surname><given-names>H</given-names></name><name name-style="western"><surname>Ohba</surname><given-names>N</given-names></name></person-group> (<year>2003</year>) <article-title>Development of pleuropodia in the embryo of the glowworm <italic><tp:taxon-name><tp:taxon-name-part taxon-name-part-type="genus">Rhagophthalmus</tp:taxon-name-part><tp:taxon-name-part taxon-name-part-type="species">ohbai</tp:taxon-name-part></tp:taxon-name></italic> (<tp:taxon-name><tp:taxon-name-part taxon-name-part-type="family">Rhagophthalmidae</tp:taxon-name-part></tp:taxon-name>, <tp:taxon-name><tp:taxon-name-part taxon-name-part-type="order">Coleoptera</tp:taxon-name-part></tp:taxon-name>, <tp:taxon-name><tp:taxon-name-part taxon-name-part-type="class">Insecta</tp:taxon-name-part></tp:taxon-name>), with comments on their probable function.</article-title><source>Proceedings of the Arthropodan Embryological Society of Japan</source><volume>38</volume>: <fpage>19</fpage>–<lpage>26</lpage>.</mixed-citation></ref><ref id="B257"><mixed-citation xmlns:xlink="http://www.w3.org/1999/xlink" xlink:type="simple"><person-group><name name-style="western"><surname>Satô</surname><given-names>F</given-names></name><name name-style="western"><surname>Kawashima</surname><given-names>I</given-names></name></person-group> (<year>2003</year>) <article-title>Preliminary report of the genus <italic><tp:taxon-name><tp:taxon-name-part taxon-name-part-type="genus">Stenocladius</tp:taxon-name-part></tp:taxon-name></italic> (<tp:taxon-name><tp:taxon-name-part taxon-name-part-type="order">Coleoptera</tp:taxon-name-part></tp:taxon-name>, <tp:taxon-name><tp:taxon-name-part taxon-name-part-type="family">Lampyridae</tp:taxon-name-part></tp:taxon-name>) from Tokashiki-jima Is. and Iheya-jima Is., Okinawa Isls., Southwest Japan. Coleopterists’.</article-title><source>News</source><volume>141</volume>: <fpage>9</fpage>–<lpage>12</lpage>.</mixed-citation></ref><ref id="B59"><mixed-citation xmlns:xlink="http://www.w3.org/1999/xlink" xlink:type="simple"><person-group><name name-style="western"><surname>DeCock</surname><given-names>R</given-names></name></person-group> (<year>2004</year>) <article-title>Larval and adult emission spectra of bioluminescence in three European firefly species.</article-title><source>Photochemistry and Photobiology</source><volume>79</volume>(<issue>4</issue>): <fpage>339</fpage>–<lpage>342</lpage>. <ext-link xlink:type="simple" ext-link-type="doi" xlink:href="10.1562/2003-11-11-RA.1">https://doi.org/10.1562/2003-11-11-RA.1</ext-link></mixed-citation></ref><ref id="B210"><mixed-citation xmlns:xlink="http://www.w3.org/1999/xlink" xlink:type="simple"><person-group><name name-style="western"><surname>Ohba</surname><given-names>N</given-names></name></person-group> (<year>2004a</year>) <article-title>Flash communication systems of Japanese fireflies.</article-title><source>Integrative and Comparative Biology</source><volume>44</volume>(<issue>3</issue>): <fpage>225</fpage>–<lpage>233</lpage>. <ext-link xlink:type="simple" ext-link-type="doi" xlink:href="10.1093/icb/44.3.225">https://doi.org/10.1093/icb/44.3.225</ext-link></mixed-citation></ref><ref id="B211"><mixed-citation xmlns:xlink="http://www.w3.org/1999/xlink" xlink:type="simple"><person-group><name name-style="western"><surname>Ohba</surname><given-names>N</given-names></name></person-group> (<year>2004b</year>) <article-title>Fireflies study as integrative science.</article-title><source>Konchu to Shizen</source><volume>39</volume>: <fpage>4</fpage>–<lpage>8</lpage>. [Insects and Nature]</mixed-citation></ref><ref id="B152"><mixed-citation xmlns:xlink="http://www.w3.org/1999/xlink" xlink:type="simple"><person-group><name name-style="western"><surname>Lau</surname><given-names>TFS</given-names></name><name name-style="western"><surname>Meyer-Rochow</surname><given-names>VB</given-names></name></person-group> (<year>2006</year>) <article-title>Sexual dimorphism in the compound eye of <italic><tp:taxon-name><tp:taxon-name-part taxon-name-part-type="genus">Rhagophthalmus</tp:taxon-name-part><tp:taxon-name-part taxon-name-part-type="species">ohbai</tp:taxon-name-part></tp:taxon-name></italic> (<tp:taxon-name><tp:taxon-name-part taxon-name-part-type="order">Coleoptera</tp:taxon-name-part></tp:taxon-name>: <tp:taxon-name><tp:taxon-name-part taxon-name-part-type="family">Rhagophthalmidae</tp:taxon-name-part></tp:taxon-name>): I. Morphology and ultrastructure.</article-title><source>Journal of Asia-Pacific Entomology</source><volume>9</volume>(<issue>1</issue>): <fpage>19</fpage>–<lpage>30</lpage>. <ext-link xlink:type="simple" ext-link-type="doi" xlink:href="10.1016/S1226-8615(08)60271-X">https://doi.org/10.1016/S1226-8615(08)60271-X</ext-link></mixed-citation></ref><ref id="B166"><mixed-citation xmlns:xlink="http://www.w3.org/1999/xlink" xlink:type="simple"><person-group><name name-style="western"><surname>Li</surname><given-names>X</given-names></name><name name-style="western"><surname>Yang</surname><given-names>S</given-names></name><name name-style="western"><surname>Xie</surname><given-names>M</given-names></name><name name-style="western"><surname>Liang</surname><given-names>X</given-names></name></person-group> (<year>2006</year>) <article-title>Phylogeny of fireflies (<tp:taxon-name><tp:taxon-name-part taxon-name-part-type="order">Coleoptera</tp:taxon-name-part></tp:taxon-name>: <tp:taxon-name><tp:taxon-name-part taxon-name-part-type="family">Lampyridae</tp:taxon-name-part></tp:taxon-name>) inferred from mitochondrial 16S ribosomal DNA, with references to morphological and ethological traits.</article-title><source>Progress in Natural Science</source><volume>16</volume>(<issue>8</issue>): <fpage>817</fpage>–<lpage>826</lpage>. <ext-link xlink:type="simple" ext-link-type="doi" xlink:href="10.1080/10020070612330074">https://doi.org/10.1080/10020070612330074</ext-link></mixed-citation></ref><ref id="B8"><mixed-citation xmlns:xlink="http://www.w3.org/1999/xlink" xlink:type="simple"><person-group><name name-style="western"><surname>Arnoldi</surname><given-names>FGC</given-names></name><name name-style="western"><surname>Ogoh</surname><given-names>K</given-names></name><name name-style="western"><surname>Ohmiya</surname><given-names>Y</given-names></name><name name-style="western"><surname>Viviani</surname><given-names>VR</given-names></name></person-group> (<year>2007</year>) <article-title>Mitochondrial genome sequence of the Brazilian luminescent click beetle <italic><tp:taxon-name><tp:taxon-name-part taxon-name-part-type="genus">Pyrophorus</tp:taxon-name-part><tp:taxon-name-part taxon-name-part-type="species">divergens</tp:taxon-name-part></tp:taxon-name></italic> (<tp:taxon-name><tp:taxon-name-part taxon-name-part-type="order">Coleoptera</tp:taxon-name-part></tp:taxon-name>: <tp:taxon-name><tp:taxon-name-part taxon-name-part-type="family">Elateridae</tp:taxon-name-part></tp:taxon-name>): Mitochondrial genes utility to investigate the evolutionary history of <tp:taxon-name><tp:taxon-name-part taxon-name-part-type="order">Coleoptera</tp:taxon-name-part></tp:taxon-name> and its bioluminescence.</article-title><source>Gene</source><volume>405</volume>(<issue>1-2</issue>): <fpage>1</fpage>–<lpage>9</lpage>. <ext-link xlink:type="simple" ext-link-type="doi" xlink:href="10.1016/j.gene.2007.07.035">https://doi.org/10.1016/j.gene.2007.07.035</ext-link></mixed-citation></ref><ref id="B18"><mixed-citation xmlns:xlink="http://www.w3.org/1999/xlink" xlink:type="simple"><person-group><name name-style="western"><surname>Bocak</surname><given-names>L</given-names></name></person-group> (<year>2007</year>) <article-title><tp:taxon-name><tp:taxon-name-part taxon-name-part-type="family">Phengodidae</tp:taxon-name-part></tp:taxon-name>.</article-title> In: <person-group><name name-style="western"><surname>Löbl</surname><given-names>I</given-names></name><name name-style="western"><surname>Smetana</surname><given-names>A</given-names></name></person-group> (<role>Eds</role>) <issue-title>Catalogue of Palaearctic Coleoptera, Vol.</issue-title><source>4: <tp:taxon-name><tp:taxon-name-part taxon-name-part-type="superfamily">Elateroidea</tp:taxon-name-part></tp:taxon-name>, <tp:taxon-name><tp:taxon-name-part taxon-name-part-type="superfamily">Derodontoidea</tp:taxon-name-part></tp:taxon-name>, <tp:taxon-name><tp:taxon-name-part taxon-name-part-type="superfamily">Bostrichoidea</tp:taxon-name-part></tp:taxon-name>, <tp:taxon-name><tp:taxon-name-part taxon-name-part-type="superfamily">Lymexyloidea</tp:taxon-name-part></tp:taxon-name>, <tp:taxon-name><tp:taxon-name-part taxon-name-part-type="superfamily">Cleroidea</tp:taxon-name-part></tp:taxon-name>, and <tp:taxon-name><tp:taxon-name-part taxon-name-part-type="superfamily">Cucujoidea</tp:taxon-name-part></tp:taxon-name>. Apollo Books, Stenstrup, Denmark</source>, <fpage>224</fpage>–<lpage>225</lpage>.</mixed-citation></ref><ref id="B23"><mixed-citation xmlns:xlink="http://www.w3.org/1999/xlink" xlink:type="simple"><person-group><name name-style="western"><surname>Bocakova</surname><given-names>M</given-names></name><name name-style="western"><surname>Bocak</surname><given-names>L</given-names></name><name name-style="western"><surname>Hunt</surname><given-names>T</given-names></name><name name-style="western"><surname>Teraväinen</surname><given-names>M</given-names></name><name name-style="western"><surname>Vogler</surname><given-names>AP</given-names></name></person-group> (<year>2007</year>) <article-title>Molecular phylogenetics of <tp:taxon-name><tp:taxon-name-part taxon-name-part-type="infraorder">Elateriformia</tp:taxon-name-part></tp:taxon-name> (<tp:taxon-name><tp:taxon-name-part taxon-name-part-type="order">Coleoptera</tp:taxon-name-part></tp:taxon-name>): Evolution of bioluminescence and neoteny.</article-title><source>Cladistics</source><volume>23</volume>(<issue>5</issue>): <fpage>477</fpage>–<lpage>496</lpage>. <ext-link xlink:type="simple" ext-link-type="doi" xlink:href="10.1111/j.1096-0031.2007.00164.x">https://doi.org/10.1111/j.1096-0031.2007.00164.x</ext-link></mixed-citation></ref><ref id="B80"><mixed-citation xmlns:xlink="http://www.w3.org/1999/xlink" xlink:type="simple"><person-group><name name-style="western"><surname>Geisthardt</surname><given-names>M</given-names></name><name name-style="western"><surname>Satô</surname><given-names>M</given-names></name></person-group> (<year>2007</year>) <article-title><tp:taxon-name><tp:taxon-name-part taxon-name-part-type="family">Lampyridae</tp:taxon-name-part></tp:taxon-name>.</article-title> In: <person-group><name name-style="western"><surname>Löbl</surname><given-names>I</given-names></name><name name-style="western"><surname>Smetana</surname><given-names>A</given-names></name></person-group> (<role>Eds</role>) <issue-title>Catalogue of Palaearctic Coleoptera, Vol.</issue-title><source>4: <tp:taxon-name><tp:taxon-name-part taxon-name-part-type="superfamily">Elateroidea</tp:taxon-name-part></tp:taxon-name>, <tp:taxon-name><tp:taxon-name-part taxon-name-part-type="superfamily">Derodontoidea</tp:taxon-name-part></tp:taxon-name>, <tp:taxon-name><tp:taxon-name-part taxon-name-part-type="superfamily">Bostrichoidea</tp:taxon-name-part></tp:taxon-name>, <tp:taxon-name><tp:taxon-name-part taxon-name-part-type="superfamily">Lymexyloidea</tp:taxon-name-part></tp:taxon-name>, <tp:taxon-name><tp:taxon-name-part taxon-name-part-type="superfamily">Cleroidea</tp:taxon-name-part></tp:taxon-name>, and <tp:taxon-name><tp:taxon-name-part taxon-name-part-type="superfamily">Cucujoidea</tp:taxon-name-part></tp:taxon-name>. Apollo Books, Stenstrup, Denmark</source>, <fpage>225</fpage>–<lpage>234</lpage>.</mixed-citation></ref><ref id="B116"><mixed-citation xmlns:xlink="http://www.w3.org/1999/xlink" xlink:type="simple"><person-group><name name-style="western"><surname>Hunt</surname><given-names>T</given-names></name><name name-style="western"><surname>Bergsten</surname><given-names>J</given-names></name><name name-style="western"><surname>Levkanicova</surname><given-names>Z</given-names></name><name name-style="western"><surname>Papadopoulou</surname><given-names>A</given-names></name><name name-style="western"><surname>John</surname><given-names>OS</given-names></name><name name-style="western"><surname>Wild</surname><given-names>R</given-names></name><name name-style="western"><surname>Hammond</surname><given-names>PM</given-names></name><name name-style="western"><surname>Ahrens</surname><given-names>D</given-names></name><name name-style="western"><surname>Balke</surname><given-names>M</given-names></name><name name-style="western"><surname>Caterino</surname><given-names>MS</given-names></name><name name-style="western"><surname>Gómez-Zurita</surname><given-names>J</given-names></name><name name-style="western"><surname>Ribera</surname><given-names>I</given-names></name><name name-style="western"><surname>Barraclough</surname><given-names>TG</given-names></name><name name-style="western"><surname>Bocakova</surname><given-names>M</given-names></name><name name-style="western"><surname>Bocak</surname><given-names>L</given-names></name><name name-style="western"><surname>Vogler</surname><given-names>AP</given-names></name></person-group> (<year>2007</year>) <article-title>A comprehensive phylogeny of beetles reveals the evolutionary origins of a superradiation.</article-title><source>Science</source><volume>318</volume>(<issue>5858</issue>): <fpage>1913</fpage>–<lpage>1916</lpage>. <ext-link xlink:type="simple" ext-link-type="doi" xlink:href="10.1126/science.1146954">https://doi.org/10.1126/science.1146954</ext-link></mixed-citation></ref><ref id="B153"><mixed-citation xmlns:xlink="http://www.w3.org/1999/xlink" xlink:type="simple"><person-group><name name-style="western"><surname>Lau</surname><given-names>TFS</given-names></name><name name-style="western"><surname>Ohba</surname><given-names>N</given-names></name><name name-style="western"><surname>Arikawa</surname><given-names>K</given-names></name><name name-style="western"><surname>Meyer-Rochow</surname><given-names>VB</given-names></name></person-group> (<year>2007</year>) <article-title>Sexual dimorphism in the compound eye of <italic><tp:taxon-name><tp:taxon-name-part taxon-name-part-type="genus">Rhagophthalmus</tp:taxon-name-part><tp:taxon-name-part taxon-name-part-type="species">ohbai</tp:taxon-name-part></tp:taxon-name></italic> (<tp:taxon-name><tp:taxon-name-part taxon-name-part-type="order">Coleoptera</tp:taxon-name-part></tp:taxon-name>: <tp:taxon-name><tp:taxon-name-part taxon-name-part-type="family">Rhagophthalmidae</tp:taxon-name-part></tp:taxon-name>): II. Physiology and function of the eye of the male.</article-title><source>Journal of Asia-Pacific Entomology</source><volume>10</volume>(<issue>1</issue>): <fpage>27</fpage>–<lpage>31</lpage>. <ext-link xlink:type="simple" ext-link-type="doi" xlink:href="10.1016/S1226-8615(08)60327-1">https://doi.org/10.1016/S1226-8615(08)60327-1</ext-link></mixed-citation></ref><ref id="B167"><mixed-citation xmlns:xlink="http://www.w3.org/1999/xlink" xlink:type="simple"><person-group><name name-style="western"><surname>Li</surname><given-names>X</given-names></name><name name-style="western"><surname>Ogoh</surname><given-names>K</given-names></name><name name-style="western"><surname>Ohba</surname><given-names>N</given-names></name><name name-style="western"><surname>Liang</surname><given-names>X</given-names></name><name name-style="western"><surname>Ohmiya</surname><given-names>Y</given-names></name></person-group> (<year>2007</year>) <article-title>Mitochondrial genomes of two luminous beetles, <italic><tp:taxon-name><tp:taxon-name-part taxon-name-part-type="genus">Rhagophthalmus</tp:taxon-name-part><tp:taxon-name-part taxon-name-part-type="species">lufengensis</tp:taxon-name-part></tp:taxon-name></italic> and <italic><tp:taxon-name><tp:taxon-name-part taxon-name-part-type="genus">R.</tp:taxon-name-part><tp:taxon-name-part taxon-name-part-type="species">ohbai</tp:taxon-name-part></tp:taxon-name></italic> (<tp:taxon-name><tp:taxon-name-part taxon-name-part-type="phylum">Arthropoda</tp:taxon-name-part></tp:taxon-name>, <tp:taxon-name><tp:taxon-name-part taxon-name-part-type="class">Insecta</tp:taxon-name-part></tp:taxon-name>, <tp:taxon-name><tp:taxon-name-part taxon-name-part-type="order">Coleoptera</tp:taxon-name-part></tp:taxon-name>).</article-title><source>Gene</source><volume>392</volume>(<issue>1-2</issue>): <fpage>196</fpage>–<lpage>205</lpage>. <ext-link xlink:type="simple" ext-link-type="doi" xlink:href="10.1016/j.gene.2006.12.017">https://doi.org/10.1016/j.gene.2006.12.017</ext-link></mixed-citation></ref><ref id="B256"><mixed-citation xmlns:xlink="http://www.w3.org/1999/xlink" xlink:type="simple"><person-group><name name-style="western"><surname>Sagegami-Oba</surname><given-names>R</given-names></name><name name-style="western"><surname>Takahashi</surname><given-names>N</given-names></name><name name-style="western"><surname>Oba</surname><given-names>Y</given-names></name></person-group> (<year>2007</year>) <article-title>The evolutionary process of bioluminescence and aposematism in cantharoid beetles (<tp:taxon-name><tp:taxon-name-part taxon-name-part-type="order">Coleoptera</tp:taxon-name-part></tp:taxon-name>: <tp:taxon-name><tp:taxon-name-part taxon-name-part-type="superfamily">Elateroidea</tp:taxon-name-part></tp:taxon-name>) inferred by the analysis of 18S ribosomal DNA.</article-title><source>Gene</source><volume>400</volume>(<issue>1–2</issue>): <fpage>104</fpage>–<lpage>113</lpage>. <ext-link xlink:type="simple" ext-link-type="doi" xlink:href="10.1016/j.gene.2007.06.004">https://doi.org/10.1016/j.gene.2007.06.004</ext-link></mixed-citation></ref><ref id="B19"><mixed-citation xmlns:xlink="http://www.w3.org/1999/xlink" xlink:type="simple"><person-group><name name-style="western"><surname>Bocak</surname><given-names>L</given-names></name><name name-style="western"><surname>Bocakova</surname><given-names>M</given-names></name><name name-style="western"><surname>Hunt</surname><given-names>T</given-names></name><name name-style="western"><surname>Vogler</surname><given-names>AP</given-names></name></person-group> (<year>2008</year>) <article-title>Multiple ancient origins of neoteny in <tp:taxon-name><tp:taxon-name-part taxon-name-part-type="family">Lycidae</tp:taxon-name-part></tp:taxon-name> (<tp:taxon-name><tp:taxon-name-part taxon-name-part-type="order">Coleoptera</tp:taxon-name-part></tp:taxon-name>): Consequences for ecology and macroevolution.</article-title><source>Proceedings of the Royal Society B: Biological Sciences</source><volume>275</volume>(<issue>1646</issue>): <fpage>2015</fpage>–<lpage>2023</lpage>. <ext-link xlink:type="simple" ext-link-type="doi" xlink:href="10.1098/rspb.2008.0476">https://doi.org/10.1098/rspb.2008.0476</ext-link></mixed-citation></ref><ref id="B60"><mixed-citation xmlns:xlink="http://www.w3.org/1999/xlink" xlink:type="simple"><person-group><name name-style="western"><surname>Dong</surname><given-names>P</given-names></name><name name-style="western"><surname>Hou</surname><given-names>Q</given-names></name><name name-style="western"><surname>Li</surname><given-names>X</given-names></name><name name-style="western"><surname>Liang</surname><given-names>X</given-names></name></person-group> (<year>2008</year>) Cloning, expression and sequence analysis of a luciferase gene from the chinese firefly <italic><tp:taxon-name><tp:taxon-name-part taxon-name-part-type="genus">Pyrocoelia</tp:taxon-name-part><tp:taxon-name-part taxon-name-part-type="species">pygidialis</tp:taxon-name-part></tp:taxon-name></italic>. Zoological Research 29: 477–484. <ext-link xlink:type="simple" ext-link-type="doi" xlink:href="10.3724/SP.J.1141.2008.05477">https://doi.org/10.3724/SP.J.1141.2008.05477</ext-link></mixed-citation></ref><ref id="B165"><mixed-citation xmlns:xlink="http://www.w3.org/1999/xlink" xlink:type="simple"><person-group><name name-style="western"><surname>Li</surname><given-names>X</given-names></name><name name-style="western"><surname>Liang</surname><given-names>X</given-names></name></person-group> (<year>2008</year>) A gigantic bioluminescent starworm (<tp:taxon-name><tp:taxon-name-part taxon-name-part-type="order">Coleoptera</tp:taxon-name-part></tp:taxon-name>: <tp:taxon-name><tp:taxon-name-part taxon-name-part-type="family">Rhagophthalmidae</tp:taxon-name-part></tp:taxon-name>) from Northwest Yunnan, China. Entomological News 119(2): 109–112. <ext-link xlink:type="simple" ext-link-type="doi" xlink:href="10.3157/0013-872X(2008)119[109:AGBSCR]2.0.CO;2">https://doi.org/10.3157/0013-872X(2008)119[109:AGBSCR]2.0.CO;2</ext-link></mixed-citation></ref><ref id="B168"><mixed-citation xmlns:xlink="http://www.w3.org/1999/xlink" xlink:type="simple"><person-group><name name-style="western"><surname>Li</surname><given-names>X</given-names></name><name name-style="western"><surname>Ohba</surname><given-names>N</given-names></name><name name-style="western"><surname>Liang</surname><given-names>X</given-names></name></person-group> (<year>2008a</year>) <article-title>Two new species of <italic><tp:taxon-name><tp:taxon-name-part taxon-name-part-type="genus">Rhagophthalmus</tp:taxon-name-part></tp:taxon-name></italic> Motschulsky (<tp:taxon-name><tp:taxon-name-part taxon-name-part-type="order">Coleoptera</tp:taxon-name-part></tp:taxon-name>: <tp:taxon-name><tp:taxon-name-part taxon-name-part-type="family">Rhagophthalmidae</tp:taxon-name-part></tp:taxon-name>) from Yunnan, south-western China, with notes on known species.</article-title><source>Entomological Science</source><volume>11</volume>(<issue>2</issue>): <fpage>259</fpage>–<lpage>267</lpage>. <ext-link xlink:type="simple" ext-link-type="doi" xlink:href="10.1111/j.1479-8298.2008.00264.x">https://doi.org/10.1111/j.1479-8298.2008.00264.x</ext-link></mixed-citation></ref><ref id="B169"><mixed-citation xmlns:xlink="http://www.w3.org/1999/xlink" xlink:type="simple"><person-group><name name-style="western"><surname>Li</surname><given-names>X</given-names></name><name name-style="western"><surname>Xie</surname><given-names>M</given-names></name><name name-style="western"><surname>Liang</surname><given-names>X</given-names></name></person-group> (<year>2008b</year>) <article-title>Rhagophthalmid – a special group of fireflies.</article-title><source>Chinese Bulletin of Entomology</source><volume>45</volume>: <fpage>494</fpage>–<lpage>498</lpage>.</mixed-citation></ref><ref id="B200"><mixed-citation xmlns:xlink="http://www.w3.org/1999/xlink" xlink:type="simple"><person-group><name name-style="western"><surname>Noguchi</surname><given-names>T</given-names></name><name name-style="western"><surname>Ikeda</surname><given-names>M</given-names></name><name name-style="western"><surname>Ohmiya</surname><given-names>Y</given-names></name><name name-style="western"><surname>Nakajima</surname><given-names>Y</given-names></name></person-group> (<year>2008</year>) <article-title>Simultaneous monitoring of independent gene expression patterns in two types of cocultured fibroblasts with different color-emitting luciferases.</article-title><source>BMC Biotechnology</source><volume>8</volume>(<issue>1</issue>): <fpage>40</fpage>. <ext-link xlink:type="simple" ext-link-type="doi" xlink:href="10.1186/1472-6750-8-40">https://doi.org/10.1186/1472-6750-8-40</ext-link></mixed-citation></ref><ref id="B261"><mixed-citation xmlns:xlink="http://www.w3.org/1999/xlink" xlink:type="simple"><person-group><name name-style="western"><surname>Sheffield</surname><given-names>NC</given-names></name><name name-style="western"><surname>Song</surname><given-names>H</given-names></name><name name-style="western"><surname>Cameron</surname><given-names>SL</given-names></name><name name-style="western"><surname>Whiting</surname><given-names>MF</given-names></name></person-group> (<year>2008</year>) <article-title>A comparative analysis of mitochondrial genomes in <tp:taxon-name><tp:taxon-name-part taxon-name-part-type="order">Coleoptera</tp:taxon-name-part></tp:taxon-name> (<tp:taxon-name><tp:taxon-name-part taxon-name-part-type="phylum">Arthropoda</tp:taxon-name-part></tp:taxon-name>: <tp:taxon-name><tp:taxon-name-part taxon-name-part-type="class">Insecta</tp:taxon-name-part></tp:taxon-name>) and genome descriptions of six new beetles.</article-title><source>Molecular Biology and Evolution</source><volume>25</volume>(<issue>11</issue>): <fpage>2499</fpage>–<lpage>2509</lpage>. <ext-link xlink:type="simple" ext-link-type="doi" xlink:href="10.1093/molbev/msn198">https://doi.org/10.1093/molbev/msn198</ext-link></mixed-citation></ref><ref id="B24"><mixed-citation xmlns:xlink="http://www.w3.org/1999/xlink" xlink:type="simple"><person-group><name name-style="western"><surname>Bogahawatta</surname><given-names>CNL</given-names></name><name name-style="western"><surname>Wegiriya</surname><given-names>HCE</given-names></name><name name-style="western"><surname>Rajapaksha</surname><given-names>RSPKM</given-names></name></person-group> (<year>2009</year>) <article-title>Species diversity of Fireflies (<tp:taxon-name><tp:taxon-name-part taxon-name-part-type="order">Coleoptera</tp:taxon-name-part></tp:taxon-name>: <tp:taxon-name><tp:taxon-name-part taxon-name-part-type="family">Lampyridae</tp:taxon-name-part></tp:taxon-name>) in selected natural and agricultural habitats in Southern Sri Lanka.</article-title><source>Research Journal of the University of Ruhuna, Sri Lanka – Rohana</source><volume>7</volume>: <fpage>1</fpage>–<lpage>11</lpage>.</mixed-citation></ref><ref id="B57"><mixed-citation xmlns:xlink="http://www.w3.org/1999/xlink" xlink:type="simple"><person-group><name name-style="western"><surname>Day</surname><given-names>JC</given-names></name><name name-style="western"><surname>Goodall</surname><given-names>TI</given-names></name><name name-style="western"><surname>Bailey</surname><given-names>MJ</given-names></name></person-group> (<year>2009</year>) <article-title>The evolution of the adenylate-forming protein family in beetles: Multiple luciferase gene paralogues in fireflies and glow-worms.</article-title><source>Molecular Phylogenetics and Evolution</source><volume>50</volume>(<issue>1</issue>): <fpage>93</fpage>–<lpage>101</lpage>. <ext-link xlink:type="simple" ext-link-type="doi" xlink:href="10.1016/j.ympev.2008.09.026">https://doi.org/10.1016/j.ympev.2008.09.026</ext-link></mixed-citation></ref><ref id="B164"><mixed-citation xmlns:xlink="http://www.w3.org/1999/xlink" xlink:type="simple"><person-group><name name-style="western"><surname>Levkanicova</surname><given-names>Z</given-names></name><name name-style="western"><surname>Bocak</surname><given-names>L</given-names></name></person-group> (<year>2009</year>) <article-title>Identification of net-winged beetle larvae (<tp:taxon-name><tp:taxon-name-part taxon-name-part-type="order">Coleoptera</tp:taxon-name-part></tp:taxon-name>: <tp:taxon-name><tp:taxon-name-part taxon-name-part-type="family">Lycidae</tp:taxon-name-part></tp:taxon-name>) using three mtDNA fragments: a comparison of their utility.</article-title><source>Systematic Entomology</source><volume>34</volume>(<issue>2</issue>): <fpage>210</fpage>–<lpage>221</lpage>. <ext-link xlink:type="simple" ext-link-type="doi" xlink:href="10.1111/j.1365-3113.2008.00457.x">https://doi.org/10.1111/j.1365-3113.2008.00457.x</ext-link></mixed-citation></ref><ref id="B268"><mixed-citation xmlns:xlink="http://www.w3.org/1999/xlink" xlink:type="simple"><person-group><name name-style="western"><surname>Suzuki</surname><given-names>H</given-names></name><name name-style="western"><surname>Kobayashi</surname><given-names>Y</given-names></name></person-group> (<year>2009</year>) <article-title>Embryogenesis of firefly: Phylogenetic implication of the family <tp:taxon-name><tp:taxon-name-part taxon-name-part-type="family">Rhagophthalmidae</tp:taxon-name-part></tp:taxon-name>.</article-title> In: <person-group><name name-style="western"><surname>Napompeth</surname><given-names>B</given-names></name></person-group> (<role>Ed.</role>) <issue-title>International Symposium on Diversity and Conservation of Fireflies.</issue-title><source>Queen Sirikit Botanic Garden, Chiang Mai, Thailand</source>, <fpage>30</fpage>–<lpage>35</lpage>.</mixed-citation></ref><ref id="B46"><mixed-citation xmlns:xlink="http://www.w3.org/1999/xlink" xlink:type="simple"><person-group><name name-style="western"><surname>Chen</surname><given-names>Y-F</given-names></name><name name-style="western"><surname>Yang</surname><given-names>C-K</given-names></name><name name-style="western"><surname>Wang</surname><given-names>C-T</given-names></name><name name-style="western"><surname>Wang</surname><given-names>Y-N</given-names></name><name name-style="western"><surname>Ho</surname><given-names>J-Z</given-names></name><name name-style="western"><surname>Yang</surname><given-names>P-S</given-names></name></person-group> (<year>2010</year>) <article-title>Biology and luminescence behavior of <italic><tp:taxon-name><tp:taxon-name-part taxon-name-part-type="genus">Rhagophthalmus</tp:taxon-name-part><tp:taxon-name-part taxon-name-part-type="species">jenniferae</tp:taxon-name-part></tp:taxon-name></italic> (<tp:taxon-name><tp:taxon-name-part taxon-name-part-type="order">Coleoptera</tp:taxon-name-part></tp:taxon-name>: <tp:taxon-name><tp:taxon-name-part taxon-name-part-type="family">Rhagophthalmidae</tp:taxon-name-part></tp:taxon-name>) in Xitou Natural Education Area, Experimental Forest, National Taiwan University.</article-title><source>Journal of the Experimental Forest of National Taiwan University</source><volume>24</volume>: <fpage>195</fpage>–<lpage>208</lpage>. <ext-link xlink:type="simple" ext-link-type="doi" xlink:href="10.6542/EFNTU.201009_24(3).0005">https://doi.org/10.6542/EFNTU.201009_24(3).0005</ext-link></mixed-citation></ref><ref id="B52"><mixed-citation xmlns:xlink="http://www.w3.org/1999/xlink" xlink:type="simple"><person-group><name name-style="western"><surname>Costa</surname><given-names>C</given-names></name><name name-style="western"><surname>Zaragoza-Caballero</surname><given-names>S</given-names></name></person-group> (<year>2010</year>) <article-title><tp:taxon-name><tp:taxon-name-part taxon-name-part-type="family">Phengodidae</tp:taxon-name-part></tp:taxon-name> LeConte, 1861.</article-title> In: <person-group><name name-style="western"><surname>Leschen</surname><given-names>RAB</given-names></name><name name-style="western"><surname>Beutel</surname><given-names>RG</given-names></name><name name-style="western"><surname>Lawrence</surname><given-names>JF</given-names></name></person-group> (<role>Eds</role>) <issue-title>Coleoptera, Beetles; Volume 2: Morphology and Systematics (Elateroidea, Bostrichiformia, Cucujiformia partim).</issue-title><source>In: Kristensen NP, Beutel RG (Eds) Handbook of Zoology, <tp:taxon-name><tp:taxon-name-part taxon-name-part-type="phylum">Arthropoda</tp:taxon-name-part></tp:taxon-name>: <tp:taxon-name><tp:taxon-name-part taxon-name-part-type="class">Insecta</tp:taxon-name-part></tp:taxon-name>. Walter de Gruyter GmbH and Co KG, Berlin/New York</source>, <fpage>126</fpage>–<lpage>135</lpage>. <ext-link xlink:type="simple" ext-link-type="doi" xlink:href="10.1515/9783110911213.126">https://doi.org/10.1515/9783110911213.126</ext-link></mixed-citation></ref><ref id="B133"><mixed-citation xmlns:xlink="http://www.w3.org/1999/xlink" xlink:type="simple"><person-group><name name-style="western"><surname>Kawashima</surname><given-names>I</given-names></name><name name-style="western"><surname>Lawrence</surname><given-names>JF</given-names></name><name name-style="western"><surname>Branham</surname><given-names>MA</given-names></name></person-group> (<year>2010</year>) <article-title><tp:taxon-name><tp:taxon-name-part taxon-name-part-type="family">Rhagophthalmidae</tp:taxon-name-part></tp:taxon-name> Olivier, 1907.</article-title> In: <person-group><name name-style="western"><surname>Leschen</surname><given-names>RAB</given-names></name><name name-style="western"><surname>Beutel</surname><given-names>RG</given-names></name><name name-style="western"><surname>Lawrence</surname><given-names>JF</given-names></name></person-group> (<role>Eds</role>) <issue-title>Coleoptera, Beetles; Volume 2: Morphology and Systematics (Elateroidea, Bostrichiformia, Cucujiformia partim).</issue-title><source>In: Kristensen NP, Beutel RG (Eds) Handbook of Zoology, <tp:taxon-name><tp:taxon-name-part taxon-name-part-type="phylum">Arthropoda</tp:taxon-name-part></tp:taxon-name>: <tp:taxon-name><tp:taxon-name-part taxon-name-part-type="class">Insecta</tp:taxon-name-part></tp:taxon-name>. Walter de Gruyter GmbH and Co KG, Berlin/New York</source>, <fpage>135</fpage>–<lpage>140</lpage>. <ext-link xlink:type="simple" ext-link-type="doi" xlink:href="10.1515/9783110911213.135">https://doi.org/10.1515/9783110911213.135</ext-link></mixed-citation></ref><ref id="B159"><mixed-citation xmlns:xlink="http://www.w3.org/1999/xlink" xlink:type="simple"><person-group><name name-style="western"><surname>Lawrence</surname><given-names>JF</given-names></name><name name-style="western"><surname>Kawashima</surname><given-names>I</given-names></name><name name-style="western"><surname>Branham</surname><given-names>MA</given-names></name></person-group> (<year>2010b</year>) <article-title><tp:taxon-name><tp:taxon-name-part taxon-name-part-type="infraorder">Elateriformia</tp:taxon-name-part></tp:taxon-name><italic>Incertae Sedis</italic>.</article-title> In: <person-group><name name-style="western"><surname>Leschen</surname><given-names>RAB</given-names></name><name name-style="western"><surname>Beutel</surname><given-names>RG</given-names></name><name name-style="western"><surname>Lawrence</surname><given-names>JF</given-names></name></person-group> (<role>Eds</role>) <issue-title>Coleoptera, Beetles; Volume 2: Morphology and Systematics (Elateroidea, Bostrichiformia, Cucujiformia partim).</issue-title><source>In: Kristensen NP, Beutel RG (Eds) Handbook of Zoology, <tp:taxon-name><tp:taxon-name-part taxon-name-part-type="phylum">Arthropoda</tp:taxon-name-part></tp:taxon-name>: <tp:taxon-name><tp:taxon-name-part taxon-name-part-type="class">Insecta</tp:taxon-name-part></tp:taxon-name>. Walter de Gruyter GmbH and Co KG, Berlin/New York</source>, <fpage>162</fpage>–<lpage>177</lpage>. <ext-link xlink:type="simple" ext-link-type="doi" xlink:href="10.1515/9783110911213.162">https://doi.org/10.1515/9783110911213.162</ext-link></mixed-citation></ref><ref id="B25"><mixed-citation xmlns:xlink="http://www.w3.org/1999/xlink" xlink:type="simple"><person-group><name name-style="western"><surname>Bouchard</surname><given-names>P</given-names></name><name name-style="western"><surname>Bousquet</surname><given-names>Y</given-names></name><name name-style="western"><surname>Davies</surname><given-names>AE</given-names></name><name name-style="western"><surname>Alonso-Zarazaga</surname><given-names>MA</given-names></name><name name-style="western"><surname>Lawrence</surname><given-names>JF</given-names></name><name name-style="western"><surname>Lyal</surname><given-names>CHC</given-names></name><name name-style="western"><surname>Newton</surname><given-names>AF</given-names></name><name name-style="western"><surname>Reid</surname><given-names>CAM</given-names></name><name name-style="western"><surname>Schmitt</surname><given-names>M</given-names></name><name name-style="western"><surname>Ślipiński</surname><given-names>SA</given-names></name><name name-style="western"><surname>Smith</surname><given-names>ABT</given-names></name></person-group> (<year>2011</year>) <article-title>Family-group names in <tp:taxon-name><tp:taxon-name-part taxon-name-part-type="order">Coleoptera</tp:taxon-name-part></tp:taxon-name> (<tp:taxon-name><tp:taxon-name-part taxon-name-part-type="class">Insecta</tp:taxon-name-part></tp:taxon-name>).</article-title><source>ZooKeys</source><volume>88</volume>: <fpage>1</fpage>–<lpage>972</lpage>. <ext-link xlink:type="simple" ext-link-type="doi" xlink:href="10.3897/zookeys.88.807">https://doi.org/10.3897/zookeys.88.807</ext-link></mixed-citation></ref><ref id="B140"><mixed-citation xmlns:xlink="http://www.w3.org/1999/xlink" xlink:type="simple"><person-group><name name-style="western"><surname>Kundrata</surname><given-names>R</given-names></name><name name-style="western"><surname>Bocak</surname><given-names>L</given-names></name></person-group> (<year>2011a</year>) <article-title>Redescription and relationships of <italic><tp:taxon-name><tp:taxon-name-part taxon-name-part-type="genus">Pseudothilmanus</tp:taxon-name-part></tp:taxon-name></italic> Pic (<tp:taxon-name><tp:taxon-name-part taxon-name-part-type="order">Coleoptera</tp:taxon-name-part></tp:taxon-name>: <tp:taxon-name><tp:taxon-name-part taxon-name-part-type="family">Rhagophthalmidae</tp:taxon-name-part></tp:taxon-name>)—a long-term neglected glow-worm beetle genus from the Himalayas.</article-title><source>Zootaxa</source><volume>2794</volume>(<issue>1</issue>): <fpage>57</fpage>–<lpage>62</lpage>. <ext-link xlink:type="simple" ext-link-type="doi" xlink:href="10.11646/zootaxa.2794.1.4">https://doi.org/10.11646/zootaxa.2794.1.4</ext-link></mixed-citation></ref><ref id="B141"><mixed-citation xmlns:xlink="http://www.w3.org/1999/xlink" xlink:type="simple"><person-group><name name-style="western"><surname>Kundrata</surname><given-names>R</given-names></name><name name-style="western"><surname>Bocak</surname><given-names>L</given-names></name></person-group> (<year>2011b</year>) The phylogeny and limits of <tp:taxon-name><tp:taxon-name-part taxon-name-part-type="family">Elateridae</tp:taxon-name-part></tp:taxon-name> (<tp:taxon-name><tp:taxon-name-part taxon-name-part-type="class">Insecta</tp:taxon-name-part></tp:taxon-name>, <tp:taxon-name><tp:taxon-name-part taxon-name-part-type="order">Coleoptera</tp:taxon-name-part></tp:taxon-name>): Is there a common tendency of click beetles to soft-bodiedness and neoteny? Zoologica Scripta 40(4): 364–378. <ext-link xlink:type="simple" ext-link-type="doi" xlink:href="10.1111/j.1463-6409.2011.00476.x">https://doi.org/10.1111/j.1463-6409.2011.00476.x</ext-link></mixed-citation></ref><ref id="B160"><mixed-citation xmlns:xlink="http://www.w3.org/1999/xlink" xlink:type="simple"><person-group><name name-style="western"><surname>Lawrence</surname><given-names>JF</given-names></name><name name-style="western"><surname>Ślipiński</surname><given-names>SA</given-names></name><name name-style="western"><surname>Seago</surname><given-names>AE</given-names></name><name name-style="western"><surname>Thayer</surname><given-names>MK</given-names></name><name name-style="western"><surname>Newton</surname><given-names>AF</given-names></name><name name-style="western"><surname>Marvaldi</surname><given-names>AE</given-names></name></person-group> (<year>2011</year>) <article-title>Phylogeny of the <tp:taxon-name><tp:taxon-name-part taxon-name-part-type="order">Coleoptera</tp:taxon-name-part></tp:taxon-name> based on morphological characters of adults and larvae.</article-title><source>Annales Zoologici</source><volume>61</volume>(<issue>1</issue>): <fpage>1</fpage>–<lpage>217</lpage>. <ext-link xlink:type="simple" ext-link-type="doi" xlink:href="10.3161/000345411X576725">https://doi.org/10.3161/000345411X576725</ext-link></mixed-citation></ref><ref id="B203"><mixed-citation xmlns:xlink="http://www.w3.org/1999/xlink" xlink:type="simple"><person-group><name name-style="western"><surname>Oba</surname><given-names>Y</given-names></name><name name-style="western"><surname>Branham</surname><given-names>MA</given-names></name><name name-style="western"><surname>Fukatsu</surname><given-names>T</given-names></name></person-group> (<year>2011</year>) <article-title>The terrestrial bioluminescent animals of Japan.</article-title><source>Zoological Science</source><volume>28</volume>(<issue>11</issue>): <fpage>771</fpage>–<lpage>789</lpage>. <ext-link xlink:type="simple" ext-link-type="doi" xlink:href="10.2108/zsj.28.771">https://doi.org/10.2108/zsj.28.771</ext-link></mixed-citation></ref><ref id="B301"><mixed-citation xmlns:xlink="http://www.w3.org/1999/xlink" xlink:type="simple"><person-group><name name-style="western"><surname>Yiu</surname><given-names>V</given-names></name></person-group> (<year>2011a</year>) <article-title>Principles of Chinese nomenclature of fireflies and Chinese names of Hong Kong fireflies.</article-title><source>Insect News</source><volume>2</volume>: <fpage>13</fpage>–<lpage>16</lpage>. [Hong Kong Entomological Society Newsletter]</mixed-citation></ref><ref id="B302"><mixed-citation xmlns:xlink="http://www.w3.org/1999/xlink" xlink:type="simple"><person-group><name name-style="western"><surname>Yiu</surname><given-names>V</given-names></name></person-group> (<year>2011b</year>) <article-title>Observations on the luminescence configurations of eight firefly genera and their immature stages.</article-title><source>Hong Kong Entomological Bulletin</source><volume>3</volume>: <fpage>20</fpage>–<lpage>30</lpage>.</mixed-citation></ref><ref id="B1"><mixed-citation xmlns:xlink="http://www.w3.org/1999/xlink" xlink:type="simple"><person-group><name name-style="western"><surname>Amaral</surname><given-names>DT</given-names></name><name name-style="western"><surname>Prado</surname><given-names>RA</given-names></name><name name-style="western"><surname>Viviani</surname><given-names>VR</given-names></name></person-group> (<year>2012</year>) <article-title>Luciferase from <italic><tp:taxon-name><tp:taxon-name-part taxon-name-part-type="genus">Fulgeochlizus</tp:taxon-name-part><tp:taxon-name-part taxon-name-part-type="species">bruchi</tp:taxon-name-part></tp:taxon-name></italic> (<tp:taxon-name><tp:taxon-name-part taxon-name-part-type="order">Coleoptera</tp:taxon-name-part></tp:taxon-name>: <tp:taxon-name><tp:taxon-name-part taxon-name-part-type="family">Elateridae</tp:taxon-name-part></tp:taxon-name>), a Brazilian click-beetle with a single abdominal lantern: molecular evolution, biological function and comparison with other click-beetle luciferases.</article-title><source>Photochemical &amp; Photobiological Sciences</source><volume>11</volume>(<issue>7</issue>): <fpage>1259</fpage>–<lpage>1267</lpage>. <ext-link xlink:type="simple" ext-link-type="doi" xlink:href="10.1039/c2pp25037c">https://doi.org/10.1039/c2pp25037c</ext-link></mixed-citation></ref><ref id="B112"><mixed-citation xmlns:xlink="http://www.w3.org/1999/xlink" xlink:type="simple"><person-group><name name-style="western"><surname>Ho</surname><given-names>J-Z</given-names></name><name name-style="western"><surname>Chen</surname><given-names>Y-F</given-names></name><name name-style="western"><surname>Cheng</surname><given-names>S-H</given-names></name><name name-style="western"><surname>Tsai</surname><given-names>X-L</given-names></name><name name-style="western"><surname>Yang</surname><given-names>P-S</given-names></name></person-group> (<year>2012</year>) <article-title>Two new species of <italic><tp:taxon-name><tp:taxon-name-part taxon-name-part-type="genus">Rhagophthalmus</tp:taxon-name-part></tp:taxon-name></italic> Motschulsky (<tp:taxon-name><tp:taxon-name-part taxon-name-part-type="order">Coleoptera</tp:taxon-name-part></tp:taxon-name>: <tp:taxon-name><tp:taxon-name-part taxon-name-part-type="family">Rhagophthalmidae</tp:taxon-name-part></tp:taxon-name>) from Matzu Archipelago, Taiwan with biological commentary.</article-title><source>Zootaxa</source><volume>3274</volume>(<issue>1</issue>): <fpage>1</fpage>–<lpage>13</lpage>. <ext-link xlink:type="simple" ext-link-type="doi" xlink:href="10.11646/zootaxa.3274.1.1">https://doi.org/10.11646/zootaxa.3274.1.1</ext-link></mixed-citation></ref><ref id="B134"><mixed-citation xmlns:xlink="http://www.w3.org/1999/xlink" xlink:type="simple"><person-group><name name-style="western"><surname>Kazantsev</surname><given-names>SV</given-names></name></person-group> (<year>2012</year>) <article-title>Two new species of <tp:taxon-name><tp:taxon-name-part taxon-name-part-type="family">Rhagophthalmidae</tp:taxon-name-part></tp:taxon-name> (<tp:taxon-name><tp:taxon-name-part taxon-name-part-type="class">Insecta</tp:taxon-name-part></tp:taxon-name>: <tp:taxon-name><tp:taxon-name-part taxon-name-part-type="order">Coleoptera</tp:taxon-name-part></tp:taxon-name>) from the Himalayas.</article-title> In: <person-group><name name-style="western"><surname>Hartmann</surname><given-names>M</given-names></name><name name-style="western"><surname>Weipert</surname><given-names>J</given-names></name></person-group> (<role>Eds</role>) <issue-title>Biodiversity and Natural Heritage of the Himalaya IV.</issue-title><source>Verein der Freunde und Förderer des Naturkundemuseums Erfurt e. V., Erfurt, Germany</source>, <fpage>349</fpage>–<lpage>352</lpage>.</mixed-citation></ref><ref id="B270"><mixed-citation xmlns:xlink="http://www.w3.org/1999/xlink" xlink:type="simple"><person-group><name name-style="western"><surname>Timmermans</surname><given-names>MJTN</given-names></name><name name-style="western"><surname>Vogler</surname><given-names>AP</given-names></name></person-group> (<year>2012</year>) <article-title>Phylogenetically informative rearrangements in mitochondrial genomes of <tp:taxon-name><tp:taxon-name-part taxon-name-part-type="order">Coleoptera</tp:taxon-name-part></tp:taxon-name>, and monophyly of aquatic elateriform beetles (<tp:taxon-name><tp:taxon-name-part taxon-name-part-type="superfamily">Dryopoidea</tp:taxon-name-part></tp:taxon-name>).</article-title><source>Molecular Phylogenetics and Evolution</source><volume>63</volume>(<issue>2</issue>): <fpage>299</fpage>–<lpage>304</lpage>. <ext-link xlink:type="simple" ext-link-type="doi" xlink:href="10.1016/j.ympev.2011.12.021">https://doi.org/10.1016/j.ympev.2011.12.021</ext-link></mixed-citation></ref><ref id="B303"><mixed-citation xmlns:xlink="http://www.w3.org/1999/xlink" xlink:type="simple"><person-group><name name-style="western"><surname>Yiu</surname><given-names>V</given-names></name></person-group> (<year>2012</year>) <source>Fireflies of Hong Kong.</source><publisher-name>Popular Entomology Book Series</publisher-name>, <publisher-loc>Volume 7. Hong Kong Entomological Society</publisher-loc>, <size units="page">117 pp</size>.</mixed-citation></ref><ref id="B143"><mixed-citation xmlns:xlink="http://www.w3.org/1999/xlink" xlink:type="simple"><person-group><name name-style="western"><surname>Kundrata</surname><given-names>R</given-names></name><name name-style="western"><surname>Bocakova</surname><given-names>M</given-names></name><name name-style="western"><surname>Bocak</surname><given-names>L</given-names></name></person-group> (<year>2013</year>) <article-title>The phylogenetic position of <tp:taxon-name><tp:taxon-name-part taxon-name-part-type="family">Artematopodidae</tp:taxon-name-part></tp:taxon-name> (<tp:taxon-name><tp:taxon-name-part taxon-name-part-type="order">Coleoptera</tp:taxon-name-part></tp:taxon-name>: <tp:taxon-name><tp:taxon-name-part taxon-name-part-type="superfamily">Elateroidea</tp:taxon-name-part></tp:taxon-name>), with description of the first two <italic><tp:taxon-name><tp:taxon-name-part taxon-name-part-type="genus">Eurypogon</tp:taxon-name-part></tp:taxon-name></italic> species from China.</article-title><source>Contributions to Zoology</source><volume>82</volume>(<issue>4</issue>): <fpage>199</fpage>–<lpage>208</lpage>. <ext-link xlink:type="simple" ext-link-type="doi" xlink:href="10.1163/18759866-08204004">https://doi.org/10.1163/18759866-08204004</ext-link></mixed-citation></ref><ref id="B304"><mixed-citation xmlns:xlink="http://www.w3.org/1999/xlink" xlink:type="simple"><person-group><name name-style="western"><surname>Yiu</surname><given-names>V</given-names></name></person-group> (<year>2013</year>) <article-title>A study of <tp:taxon-name><tp:taxon-name-part taxon-name-part-type="family">Rhagophthalmidae</tp:taxon-name-part></tp:taxon-name> and <tp:taxon-name><tp:taxon-name-part taxon-name-part-type="family">Lampyridae</tp:taxon-name-part></tp:taxon-name> in Hong Kong with descriptions of new species (<tp:taxon-name><tp:taxon-name-part taxon-name-part-type="order">Coleoptera</tp:taxon-name-part></tp:taxon-name>): Part 1.</article-title><source>Lampyrid</source><volume>3</volume>: <fpage>100</fpage>–<lpage>126</lpage>.</mixed-citation></ref><ref id="B2"><mixed-citation xmlns:xlink="http://www.w3.org/1999/xlink" xlink:type="simple"><person-group><name name-style="western"><surname>Amaral</surname><given-names>DT</given-names></name><name name-style="western"><surname>Arnoldi</surname><given-names>FGC</given-names></name><name name-style="western"><surname>Rosa</surname><given-names>SP</given-names></name><name name-style="western"><surname>Viviani</surname><given-names>VR</given-names></name></person-group> (<year>2014</year>) <article-title>Molecular phylogeny of Neotropical bioluminescent beetles (<tp:taxon-name><tp:taxon-name-part taxon-name-part-type="order">Coleoptera</tp:taxon-name-part></tp:taxon-name>: <tp:taxon-name><tp:taxon-name-part taxon-name-part-type="superfamily">Elateroidea</tp:taxon-name-part></tp:taxon-name>) in southern and central Brazil.</article-title><source>Luminescence</source><volume>29</volume>(<issue>5</issue>): <fpage>412</fpage>–<lpage>422</lpage>. <ext-link xlink:type="simple" ext-link-type="doi" xlink:href="10.1002/bio.2561">https://doi.org/10.1002/bio.2561</ext-link></mixed-citation></ref><ref id="B114"><mixed-citation xmlns:xlink="http://www.w3.org/1999/xlink" xlink:type="simple"><person-group><name name-style="western"><surname>Hosoe</surname><given-names>T</given-names></name><name name-style="western"><surname>Saito</surname><given-names>K</given-names></name><name name-style="western"><surname>Ichikawa</surname><given-names>M</given-names></name><name name-style="western"><surname>Ohba</surname><given-names>N</given-names></name></person-group> (<year>2014</year>) <article-title>Chemical defense in the firefly, <italic><tp:taxon-name><tp:taxon-name-part taxon-name-part-type="genus">Rhagophthalmus</tp:taxon-name-part><tp:taxon-name-part taxon-name-part-type="species">ohbai</tp:taxon-name-part></tp:taxon-name></italic> (<tp:taxon-name><tp:taxon-name-part taxon-name-part-type="order">Coleoptera</tp:taxon-name-part></tp:taxon-name>: <tp:taxon-name><tp:taxon-name-part taxon-name-part-type="family">Rhagophthalmidae</tp:taxon-name-part></tp:taxon-name>).</article-title><source>Applied Entomology and Zoology</source><volume>49</volume>(<issue>2</issue>): <fpage>331</fpage>–<lpage>335</lpage>. <ext-link xlink:type="simple" ext-link-type="doi" xlink:href="10.1007/s13355-014-0255-1">https://doi.org/10.1007/s13355-014-0255-1</ext-link></mixed-citation></ref><ref id="B144"><mixed-citation xmlns:xlink="http://www.w3.org/1999/xlink" xlink:type="simple"><person-group><name name-style="western"><surname>Kundrata</surname><given-names>R</given-names></name><name name-style="western"><surname>Bocakova</surname><given-names>M</given-names></name><name name-style="western"><surname>Bocak</surname><given-names>L</given-names></name></person-group> (<year>2014</year>) <article-title>The comprehensive phylogeny of the superfamily <tp:taxon-name><tp:taxon-name-part taxon-name-part-type="superfamily">Elateroidea</tp:taxon-name-part></tp:taxon-name> (<tp:taxon-name><tp:taxon-name-part taxon-name-part-type="order">Coleoptera</tp:taxon-name-part></tp:taxon-name>: <tp:taxon-name><tp:taxon-name-part taxon-name-part-type="infraorder">Elateriformia</tp:taxon-name-part></tp:taxon-name>).</article-title><source>Molecular Phylogenetics and Evolution</source><volume>76</volume>: <fpage>162</fpage>–<lpage>171</lpage>. <ext-link xlink:type="simple" ext-link-type="doi" xlink:href="10.1016/j.ympev.2014.03.012">https://doi.org/10.1016/j.ympev.2014.03.012</ext-link></mixed-citation></ref><ref id="B170"><mixed-citation xmlns:xlink="http://www.w3.org/1999/xlink" xlink:type="simple"><person-group><name name-style="western"><surname>Li</surname><given-names>K-Q</given-names></name><name name-style="western"><surname>Wang</surname><given-names>Y-Z</given-names></name><name name-style="western"><surname>Dong</surname><given-names>D-Z</given-names></name><name name-style="western"><surname>Zhang</surname><given-names>L-K</given-names></name></person-group> (<year>2015</year>) <article-title>Catalog of insect type specimens preserved at the Kunming Institute of Zoology, Chinese Academy of Science with corrections of some specimens.</article-title><source>Zoological Research</source><volume>36</volume>: <fpage>263</fpage>–<lpage>284</lpage>.</mixed-citation></ref><ref id="B183"><mixed-citation xmlns:xlink="http://www.w3.org/1999/xlink" xlink:type="simple"><person-group><name name-style="western"><surname>Martin</surname><given-names>GJ</given-names></name><name name-style="western"><surname>Lord</surname><given-names>NP</given-names></name><name name-style="western"><surname>Branham</surname><given-names>MA</given-names></name><name name-style="western"><surname>Bybee</surname><given-names>SM</given-names></name></person-group> (<year>2015</year>) <article-title>Review of the firefly visual system (<tp:taxon-name><tp:taxon-name-part taxon-name-part-type="order">Coleoptera</tp:taxon-name-part></tp:taxon-name>: <tp:taxon-name><tp:taxon-name-part taxon-name-part-type="family">Lampyridae</tp:taxon-name-part></tp:taxon-name>) and evolution of the opsin genes underlying color vision.</article-title><source>Organisms, Diversity &amp; Evolution</source><volume>15</volume>(<issue>3</issue>): <fpage>513</fpage>–<lpage>526</lpage>. <ext-link xlink:type="simple" ext-link-type="doi" xlink:href="10.1007/s13127-015-0212-z">https://doi.org/10.1007/s13127-015-0212-z</ext-link></mixed-citation></ref><ref id="B202"><mixed-citation xmlns:xlink="http://www.w3.org/1999/xlink" xlink:type="simple"><person-group><name name-style="western"><surname>Oba</surname><given-names>Y</given-names></name></person-group> (<year>2015</year>) <article-title>Insect bioluminescence in the post-molecular biology era.</article-title> In: <person-group><name name-style="western"><surname>Hoffmann</surname><given-names>KK</given-names></name></person-group> (<role>Ed.</role>) <issue-title>Insect Molecular Biology and Ecology.</issue-title><source>CRC Press: Boca Raton, Florida</source>, <fpage>94</fpage>–<lpage>120</lpage>.</mixed-citation></ref><ref id="B3"><mixed-citation xmlns:xlink="http://www.w3.org/1999/xlink" xlink:type="simple"><person-group><name name-style="western"><surname>Amaral</surname><given-names>DT</given-names></name><name name-style="western"><surname>Mitani</surname><given-names>Y</given-names></name><name name-style="western"><surname>Ohmiya</surname><given-names>Y</given-names></name><name name-style="western"><surname>Viviani</surname><given-names>VR</given-names></name></person-group> (<year>2016</year>) <article-title>Organization and comparative analysis of the mitochondrial genomes of bioluminescent <tp:taxon-name><tp:taxon-name-part taxon-name-part-type="superfamily">Elateroidea</tp:taxon-name-part></tp:taxon-name> (<tp:taxon-name><tp:taxon-name-part taxon-name-part-type="order">Coleoptera</tp:taxon-name-part></tp:taxon-name>: <tp:taxon-name><tp:taxon-name-part taxon-name-part-type="suborder">Polyphaga</tp:taxon-name-part></tp:taxon-name>).</article-title><source>Gene</source><volume>586</volume>(<issue>2</issue>): <fpage>254</fpage>–<lpage>262</lpage>. <ext-link xlink:type="simple" ext-link-type="doi" xlink:href="10.1016/j.gene.2016.04.009">https://doi.org/10.1016/j.gene.2016.04.009</ext-link></mixed-citation></ref><ref id="B21"><mixed-citation xmlns:xlink="http://www.w3.org/1999/xlink" xlink:type="simple"><person-group><name name-style="western"><surname>Bocak</surname><given-names>L</given-names></name><name name-style="western"><surname>Kundrata</surname><given-names>R</given-names></name><name name-style="western"><surname>Andújar Fernández</surname><given-names>C</given-names></name><name name-style="western"><surname>Vogler</surname><given-names>AP</given-names></name></person-group> (<year>2016</year>) <article-title>The discovery of <tp:taxon-name><tp:taxon-name-part taxon-name-part-type="family">Iberobaeniidae</tp:taxon-name-part></tp:taxon-name> (<tp:taxon-name><tp:taxon-name-part taxon-name-part-type="order">Coleoptera</tp:taxon-name-part></tp:taxon-name>: <tp:taxon-name><tp:taxon-name-part taxon-name-part-type="superfamily">Elateroidea</tp:taxon-name-part></tp:taxon-name>), a new family of beetles from Spain, with immatures detected by environmental DNA sequencing.</article-title><source>Proceedings of the Royal Society B: Biological Sciences</source><volume>283</volume>(<issue>1830</issue>): <fpage>20152350</fpage>. <ext-link xlink:type="simple" ext-link-type="doi" xlink:href="10.1098/rspb.2015.2350">https://doi.org/10.1098/rspb.2015.2350</ext-link></mixed-citation></ref><ref id="B139"><mixed-citation xmlns:xlink="http://www.w3.org/1999/xlink" xlink:type="simple"><person-group><name name-style="western"><surname>Kovalev</surname><given-names>AV</given-names></name><name name-style="western"><surname>Kirejtshuk</surname><given-names>AG</given-names></name></person-group> (<year>2016</year>) <article-title><italic><tp:taxon-name><tp:taxon-name-part taxon-name-part-type="genus">Asiopsectra</tp:taxon-name-part></tp:taxon-name></italic> gen. n., a second genus of the family <tp:taxon-name><tp:taxon-name-part taxon-name-part-type="family">Brachypsectridae</tp:taxon-name-part></tp:taxon-name> (<tp:taxon-name><tp:taxon-name-part taxon-name-part-type="order">Coleoptera</tp:taxon-name-part></tp:taxon-name>, <tp:taxon-name><tp:taxon-name-part taxon-name-part-type="superfamily">Elateroidea</tp:taxon-name-part></tp:taxon-name>) from the Palaearctic Region.</article-title><source>Insect Systematics &amp; Evolution</source><volume>47</volume>(<issue>3</issue>): <fpage>195</fpage>–<lpage>208</lpage>. <ext-link xlink:type="simple" ext-link-type="doi" xlink:href="10.1163/1876312X-47022140">https://doi.org/10.1163/1876312X-47022140</ext-link></mixed-citation></ref><ref id="B145"><mixed-citation xmlns:xlink="http://www.w3.org/1999/xlink" xlink:type="simple"><person-group><name name-style="western"><surname>Kundrata</surname><given-names>R</given-names></name><name name-style="western"><surname>Gunter</surname><given-names>NL</given-names></name><name name-style="western"><surname>Douglas</surname><given-names>H</given-names></name><name name-style="western"><surname>Bocak</surname><given-names>L</given-names></name></person-group> (<year>2016</year>) <article-title>Next step toward a molecular phylogeny of click-beetles (<tp:taxon-name><tp:taxon-name-part taxon-name-part-type="order">Coleoptera</tp:taxon-name-part></tp:taxon-name>: <tp:taxon-name><tp:taxon-name-part taxon-name-part-type="family">Elateridae</tp:taxon-name-part></tp:taxon-name>): redefinition of <tp:taxon-name><tp:taxon-name-part taxon-name-part-type="subfamily">Pityobiinae</tp:taxon-name-part></tp:taxon-name>, with a description of a new subfamily, <tp:taxon-name><tp:taxon-name-part taxon-name-part-type="subfamily">Parablacinae</tp:taxon-name-part></tp:taxon-name>, from the Australasian Region.</article-title><source>Austral Entomology</source><volume>55</volume>(<issue>3</issue>): <fpage>291</fpage>–<lpage>302</lpage>. <ext-link xlink:type="simple" ext-link-type="doi" xlink:href="10.1111/aen.12185">https://doi.org/10.1111/aen.12185</ext-link></mixed-citation></ref><ref id="B289"><mixed-citation xmlns:xlink="http://www.w3.org/1999/xlink" xlink:type="simple"><person-group><name name-style="western"><surname>Wijekoon</surname><given-names>WMCD</given-names></name><name name-style="western"><surname>Wegiriya</surname><given-names>HCE</given-names></name><name name-style="western"><surname>Bogahawatta</surname><given-names>CNL</given-names></name></person-group> (<year>2016</year>) <article-title>Systematic revision of the repository collection of <tp:taxon-name><tp:taxon-name-part taxon-name-part-type="superfamily">Canthoroidea</tp:taxon-name-part></tp:taxon-name> in the Department of National Museums, Colombo, Sri Lanka (<tp:taxon-name><tp:taxon-name-part taxon-name-part-type="order">Coleoptera</tp:taxon-name-part></tp:taxon-name>: <tp:taxon-name><tp:taxon-name-part taxon-name-part-type="family">Antharidae</tp:taxon-name-part></tp:taxon-name>, <tp:taxon-name><tp:taxon-name-part taxon-name-part-type="family">Lampyridae</tp:taxon-name-part></tp:taxon-name>, <tp:taxon-name><tp:taxon-name-part taxon-name-part-type="family">Lycidae</tp:taxon-name-part></tp:taxon-name>, <tp:taxon-name><tp:taxon-name-part taxon-name-part-type="family">Rhagophthalmidae</tp:taxon-name-part></tp:taxon-name>).</article-title><source>Ceylon Journal of Science</source><volume>45</volume>(<issue>1</issue>): <fpage>67</fpage>–<lpage>74</lpage>. <ext-link xlink:type="simple" ext-link-type="doi" xlink:href="10.4038/cjs.v45i1.7365">https://doi.org/10.4038/cjs.v45i1.7365</ext-link></mixed-citation></ref><ref id="B4"><mixed-citation xmlns:xlink="http://www.w3.org/1999/xlink" xlink:type="simple"><person-group><name name-style="western"><surname>Amaral</surname><given-names>DT</given-names></name><name name-style="western"><surname>Mitani</surname><given-names>Y</given-names></name><name name-style="western"><surname>Oliveira</surname><given-names>G</given-names></name><name name-style="western"><surname>Ohmiya</surname><given-names>Y</given-names></name><name name-style="western"><surname>Viviani</surname><given-names>VR</given-names></name></person-group> (<year>2017a</year>) <article-title>Revisiting <tp:taxon-name><tp:taxon-name-part taxon-name-part-type="order">Coleoptera</tp:taxon-name-part></tp:taxon-name> a1T-rich region: Structural conservation, phylogenetic and phylogeographic approaches in mitochondrial control region of bioluminescent <tp:taxon-name><tp:taxon-name-part taxon-name-part-type="family">Elateridae</tp:taxon-name-part></tp:taxon-name> species (<tp:taxon-name><tp:taxon-name-part taxon-name-part-type="order">Coleoptera</tp:taxon-name-part></tp:taxon-name>).</article-title><source>Mitochondrial DNA Part A: DNA Mapping, Sequencing, and Analysis</source><volume>28</volume>(<issue>5</issue>): <fpage>671</fpage>–<lpage>680</lpage>. <ext-link xlink:type="simple" ext-link-type="doi" xlink:href="10.3109/24701394.2016.1174220">https://doi.org/10.3109/24701394.2016.1174220</ext-link></mixed-citation></ref><ref id="B5"><mixed-citation xmlns:xlink="http://www.w3.org/1999/xlink" xlink:type="simple"><person-group><name name-style="western"><surname>Amaral</surname><given-names>DT</given-names></name><name name-style="western"><surname>Silva</surname><given-names>JR</given-names></name><name name-style="western"><surname>Viviani</surname><given-names>VR</given-names></name></person-group> (<year>2017b</year>) <article-title>Transcriptional comparison of the photogenic and non-photogenic tissues of <italic><tp:taxon-name><tp:taxon-name-part taxon-name-part-type="genus">Phrixothrix</tp:taxon-name-part><tp:taxon-name-part taxon-name-part-type="species">hirtus</tp:taxon-name-part></tp:taxon-name></italic> (<tp:taxon-name><tp:taxon-name-part taxon-name-part-type="order">Coleoptera</tp:taxon-name-part></tp:taxon-name>: <tp:taxon-name><tp:taxon-name-part taxon-name-part-type="family">Phengodidae</tp:taxon-name-part></tp:taxon-name>) and non-luminescent <italic><tp:taxon-name><tp:taxon-name-part taxon-name-part-type="genus">Chauliognathus</tp:taxon-name-part><tp:taxon-name-part taxon-name-part-type="species">flavipes</tp:taxon-name-part></tp:taxon-name></italic> (<tp:taxon-name><tp:taxon-name-part taxon-name-part-type="order">Coleoptera</tp:taxon-name-part></tp:taxon-name>: <tp:taxon-name><tp:taxon-name-part taxon-name-part-type="family">Cantharidae</tp:taxon-name-part></tp:taxon-name>) give insights on the origin of lanterns in railroad worms.</article-title><source>Gene Reports</source><volume>7</volume>: <fpage>78</fpage>–<lpage>86</lpage>. <ext-link xlink:type="simple" ext-link-type="doi" xlink:href="10.1016/j.genrep.2017.02.004">https://doi.org/10.1016/j.genrep.2017.02.004</ext-link></mixed-citation></ref><ref id="B6"><mixed-citation xmlns:xlink="http://www.w3.org/1999/xlink" xlink:type="simple"><person-group><name name-style="western"><surname>Amaral</surname><given-names>DT</given-names></name><name name-style="western"><surname>Silva</surname><given-names>JR</given-names></name><name name-style="western"><surname>Viviani</surname><given-names>VR</given-names></name></person-group> (<year>2017c</year>) <article-title>Transcriptomes from the photogenic and non-photogenetic tissues and life stages of the <italic><tp:taxon-name><tp:taxon-name-part taxon-name-part-type="genus">Aspisoma</tp:taxon-name-part><tp:taxon-name-part taxon-name-part-type="species">lineatum</tp:taxon-name-part></tp:taxon-name></italic> firefly (<tp:taxon-name><tp:taxon-name-part taxon-name-part-type="order">Coleoptera</tp:taxon-name-part></tp:taxon-name>: <tp:taxon-name><tp:taxon-name-part taxon-name-part-type="family">Lampyridae</tp:taxon-name-part></tp:taxon-name>): Implications for the evolutionary origins of bioluminescence and its associated light organs.</article-title><source>Gene Reports</source><volume>8</volume>: <fpage>150</fpage>–<lpage>159</lpage>. <ext-link xlink:type="simple" ext-link-type="doi" xlink:href="10.1016/j.genrep.2017.07.004">https://doi.org/10.1016/j.genrep.2017.07.004</ext-link></mixed-citation></ref><ref id="B184"><mixed-citation xmlns:xlink="http://www.w3.org/1999/xlink" xlink:type="simple"><person-group><name name-style="western"><surname>Martin</surname><given-names>GJ</given-names></name><name name-style="western"><surname>Branham</surname><given-names>MA</given-names></name><name name-style="western"><surname>Whiting</surname><given-names>MF</given-names></name><name name-style="western"><surname>Bybee</surname><given-names>SM</given-names></name></person-group> (<year>2017</year>) <article-title>Total evidence phylogeny and the evolution of adult bioluminescence in fireflies (<tp:taxon-name><tp:taxon-name-part taxon-name-part-type="order">Coleoptera</tp:taxon-name-part></tp:taxon-name>: <tp:taxon-name><tp:taxon-name-part taxon-name-part-type="family">Lampyridae</tp:taxon-name-part></tp:taxon-name>).</article-title><source>Molecular Phylogenetics and Evolution</source><volume>107</volume>: <fpage>564</fpage>–<lpage>575</lpage>. <ext-link xlink:type="simple" ext-link-type="doi" xlink:href="10.1016/j.ympev.2016.12.017">https://doi.org/10.1016/j.ympev.2016.12.017</ext-link></mixed-citation></ref><ref id="B286"><mixed-citation xmlns:xlink="http://www.w3.org/1999/xlink" xlink:type="simple"><person-group><name name-style="western"><surname>Wang</surname><given-names>K</given-names></name><name name-style="western"><surname>Hong</surname><given-names>W</given-names></name><name name-style="western"><surname>Jiao</surname><given-names>H</given-names></name><name name-style="western"><surname>Zhao</surname><given-names>H</given-names></name></person-group> (<year>2017</year>) <article-title>Transcriptome sequencing and phylogenetic analysis of four species of luminescent beetles.</article-title><source>Scientific Reports</source><volume>7</volume>(<issue>1</issue>): <fpage>1814</fpage>. <ext-link xlink:type="simple" ext-link-type="doi" xlink:href="10.1038/s41598-017-01835-9">https://doi.org/10.1038/s41598-017-01835-9</ext-link></mixed-citation></ref><ref id="B305"><mixed-citation xmlns:xlink="http://www.w3.org/1999/xlink" xlink:type="simple"><person-group><name name-style="western"><surname>Yiu</surname><given-names>V</given-names></name></person-group> (<year>2017</year>) <article-title>A study of <tp:taxon-name><tp:taxon-name-part taxon-name-part-type="family">Rhagophthalmidae</tp:taxon-name-part></tp:taxon-name> and <tp:taxon-name><tp:taxon-name-part taxon-name-part-type="family">Lampyridae</tp:taxon-name-part></tp:taxon-name> in Hong Kong with descriptions of new species (<tp:taxon-name><tp:taxon-name-part taxon-name-part-type="order">Coleoptera</tp:taxon-name-part></tp:taxon-name>): Part 2.</article-title><source>Lampyrid</source><volume>4</volume>: <fpage>59</fpage>–<lpage>111</lpage>. [67–119]</mixed-citation></ref><ref id="B22"><mixed-citation xmlns:xlink="http://www.w3.org/1999/xlink" xlink:type="simple"><person-group><name name-style="western"><surname>Bocak</surname><given-names>L</given-names></name><name name-style="western"><surname>Motyka</surname><given-names>M</given-names></name><name name-style="western"><surname>Bocek</surname><given-names>M</given-names></name><name name-style="western"><surname>Bocakova</surname><given-names>M</given-names></name></person-group> (<year>2018</year>) Incomplete sclerotization and phylogeny: The phylogenetic classification of <italic><tp:taxon-name><tp:taxon-name-part taxon-name-part-type="genus">Plastocerus</tp:taxon-name-part></tp:taxon-name></italic> (<tp:taxon-name><tp:taxon-name-part taxon-name-part-type="order">Coleoptera</tp:taxon-name-part></tp:taxon-name>: <tp:taxon-name><tp:taxon-name-part taxon-name-part-type="superfamily">Elateroidea</tp:taxon-name-part></tp:taxon-name>). PLoS ONE 13(3): e0194026. <ext-link xlink:type="simple" ext-link-type="doi" xlink:href="10.1371/journal.pone.0194026">https://doi.org/10.1371/journal.pone.0194026</ext-link></mixed-citation></ref><ref id="B68"><mixed-citation xmlns:xlink="http://www.w3.org/1999/xlink" xlink:type="simple"><person-group><name name-style="western"><surname>Fallon</surname><given-names>TR</given-names></name><name name-style="western"><surname>Lower</surname><given-names>SE</given-names></name><name name-style="western"><surname>Chang</surname><given-names>C-H</given-names></name><name name-style="western"><surname>Bessho-Uehara</surname><given-names>M</given-names></name><name name-style="western"><surname>Martin</surname><given-names>GJ</given-names></name><name name-style="western"><surname>Bewick</surname><given-names>AJ</given-names></name><name name-style="western"><surname>Behringer</surname><given-names>M</given-names></name><name name-style="western"><surname>Debat</surname><given-names>HJ</given-names></name><name name-style="western"><surname>Wong</surname><given-names>I</given-names></name><name name-style="western"><surname>Day</surname><given-names>JC</given-names></name><name name-style="western"><surname>Suvorov</surname><given-names>A</given-names></name><name name-style="western"><surname>Silva</surname><given-names>CJ</given-names></name><name name-style="western"><surname>Stanger-Hall</surname><given-names>KF</given-names></name><name name-style="western"><surname>Hall</surname><given-names>DW</given-names></name><name name-style="western"><surname>Schmitz</surname><given-names>RJ</given-names></name><name name-style="western"><surname>Nelson</surname><given-names>DR</given-names></name><name name-style="western"><surname>Lewis</surname><given-names>SM</given-names></name><name name-style="western"><surname>Shigenobu</surname><given-names>S</given-names></name><name name-style="western"><surname>Bybee</surname><given-names>SM</given-names></name><name name-style="western"><surname>Larracuente</surname><given-names>AM</given-names></name><name name-style="western"><surname>Oba</surname><given-names>Y</given-names></name><name name-style="western"><surname>Weng</surname><given-names>J-K</given-names></name></person-group> (<year>2018</year>) Firefly genomes illuminate parallel origins of bioluminescence in beetles. eLife 7: e36495. <ext-link xlink:type="simple" ext-link-type="doi" xlink:href="10.7554/eLife.36495">https://doi.org/10.7554/eLife.36495</ext-link></mixed-citation></ref><ref id="B148"><mixed-citation xmlns:xlink="http://www.w3.org/1999/xlink" xlink:type="simple"><person-group><name name-style="western"><surname>Kusy</surname><given-names>D</given-names></name><name name-style="western"><surname>Motyka</surname><given-names>M</given-names></name><name name-style="western"><surname>Andujar</surname><given-names>C</given-names></name><name name-style="western"><surname>Bocek</surname><given-names>M</given-names></name><name name-style="western"><surname>Masek</surname><given-names>M</given-names></name><name name-style="western"><surname>Sklenarova</surname><given-names>K</given-names></name><name name-style="western"><surname>Kokas</surname><given-names>F</given-names></name><name name-style="western"><surname>Bocakova</surname><given-names>M</given-names></name><name name-style="western"><surname>Vogler</surname><given-names>AP</given-names></name><name name-style="western"><surname>Bocak</surname><given-names>L</given-names></name></person-group> (<year>2018a</year>) <article-title>Genome sequencing of <italic><tp:taxon-name><tp:taxon-name-part taxon-name-part-type="genus">Rhinorhipus</tp:taxon-name-part></tp:taxon-name></italic> Lawrence exposes an early branch of the <tp:taxon-name><tp:taxon-name-part taxon-name-part-type="order">Coleoptera</tp:taxon-name-part></tp:taxon-name>.</article-title><source>Frontiers in Zoology</source><volume>15</volume>(<issue>1</issue>): <fpage>21</fpage>. <ext-link xlink:type="simple" ext-link-type="doi" xlink:href="10.1186/s12983-018-0262-0">https://doi.org/10.1186/s12983-018-0262-0</ext-link></mixed-citation></ref><ref id="B149"><mixed-citation xmlns:xlink="http://www.w3.org/1999/xlink" xlink:type="simple"><person-group><name name-style="western"><surname>Kusy</surname><given-names>D</given-names></name><name name-style="western"><surname>Motyka</surname><given-names>M</given-names></name><name name-style="western"><surname>Bocek</surname><given-names>M</given-names></name><name name-style="western"><surname>Vogler</surname><given-names>AP</given-names></name><name name-style="western"><surname>Bocak</surname><given-names>L</given-names></name></person-group> (<year>2018b</year>) <article-title>Genome sequences identify three families of <tp:taxon-name><tp:taxon-name-part taxon-name-part-type="order">Coleoptera</tp:taxon-name-part></tp:taxon-name> as morphologically derived click beetles (<tp:taxon-name><tp:taxon-name-part taxon-name-part-type="family">Elateridae</tp:taxon-name-part></tp:taxon-name>).</article-title><source>Scientific Reports</source><volume>8</volume>(<issue>1</issue>): <fpage>17084</fpage>. <ext-link xlink:type="simple" ext-link-type="doi" xlink:href="10.1038/s41598-018-35328-0">https://doi.org/10.1038/s41598-018-35328-0</ext-link></mixed-citation></ref><ref id="B266"><mixed-citation xmlns:xlink="http://www.w3.org/1999/xlink" xlink:type="simple"><person-group><name name-style="western"><surname>Stanger-Hall</surname><given-names>KF</given-names></name><name name-style="western"><surname>Sander Lower</surname><given-names>SE</given-names></name><name name-style="western"><surname>Lindberg</surname><given-names>L</given-names></name><name name-style="western"><surname>Hopkins</surname><given-names>A</given-names></name><name name-style="western"><surname>Pallansch</surname><given-names>J</given-names></name><name name-style="western"><surname>Hall</surname><given-names>DW</given-names></name></person-group> (<year>2018</year>) <article-title>The evolution of sexual signal modes and associated sensor morphology in fireflies (<tp:taxon-name><tp:taxon-name-part taxon-name-part-type="family">Lampyridae</tp:taxon-name-part></tp:taxon-name>, <tp:taxon-name><tp:taxon-name-part taxon-name-part-type="order">Coleoptera</tp:taxon-name-part></tp:taxon-name>). Proceedings.</article-title><source>Biological Sciences</source><volume>285</volume>(<issue>1871</issue>): <fpage>20172384</fpage>. <ext-link xlink:type="simple" ext-link-type="doi" xlink:href="10.1098/rspb.2017.2384">https://doi.org/10.1098/rspb.2017.2384</ext-link></mixed-citation></ref><ref id="B306"><mixed-citation xmlns:xlink="http://www.w3.org/1999/xlink" xlink:type="simple"><person-group><name name-style="western"><surname>Yiu</surname><given-names>V</given-names></name><name name-style="western"><surname>Jeng</surname><given-names>ML</given-names></name></person-group> (<year>2018</year>) <article-title><italic><tp:taxon-name><tp:taxon-name-part taxon-name-part-type="genus">Oculogryphus</tp:taxon-name-part><tp:taxon-name-part taxon-name-part-type="species">chenghoiyanae</tp:taxon-name-part></tp:taxon-name></italic> sp. n. (<tp:taxon-name><tp:taxon-name-part taxon-name-part-type="order">Coleoptera</tp:taxon-name-part></tp:taxon-name>, <tp:taxon-name><tp:taxon-name-part taxon-name-part-type="family">Lampyridae</tp:taxon-name-part></tp:taxon-name>): A new ototretine firefly from Hong Kong with descriptions of its bioluminescent behavior and ultraviolet-induced fluorescence in females.</article-title><source>ZooKeys</source><volume>739</volume>: <fpage>65</fpage>–<lpage>78</lpage>. <ext-link xlink:type="simple" ext-link-type="doi" xlink:href="10.3897/zookeys.739.21502">https://doi.org/10.3897/zookeys.739.21502</ext-link></mixed-citation></ref><ref id="B309"><mixed-citation xmlns:xlink="http://www.w3.org/1999/xlink" xlink:type="simple"><person-group><name name-style="western"><surname>Zhang</surname><given-names>S-Q</given-names></name><name name-style="western"><surname>Che</surname><given-names>L-H</given-names></name><name name-style="western"><surname>Li</surname><given-names>Y</given-names></name><name name-style="western"><surname>Liang</surname><given-names>D</given-names></name><name name-style="western"><surname>Pang</surname><given-names>H</given-names></name><name name-style="western"><surname>Ślipiński</surname><given-names>A</given-names></name><name name-style="western"><surname>Zhang</surname><given-names>P</given-names></name></person-group> (<year>2018</year>) <article-title>Evolutionary history of <tp:taxon-name><tp:taxon-name-part taxon-name-part-type="order">Coleoptera</tp:taxon-name-part></tp:taxon-name> revealed by extensive sampling of genes and species.</article-title><source>Nature Communications</source><volume>9</volume>(<issue>1</issue>): <fpage>205</fpage>. <ext-link xlink:type="simple" ext-link-type="doi" xlink:href="10.1038/s41467-017-02644-4">https://doi.org/10.1038/s41467-017-02644-4</ext-link></mixed-citation></ref><ref id="B7"><mixed-citation xmlns:xlink="http://www.w3.org/1999/xlink" xlink:type="simple"><person-group><name name-style="western"><surname>Amaral</surname><given-names>DT</given-names></name><name name-style="western"><surname>Bonatelli</surname><given-names>IAS</given-names></name><name name-style="western"><surname>Cerri</surname><given-names>R</given-names></name><name name-style="western"><surname>Viviani</surname><given-names>VR</given-names></name></person-group> (<year>2019</year>) Phylogenomic analyses and divergence time estimation of <tp:taxon-name><tp:taxon-name-part taxon-name-part-type="superfamily">Elateroidea</tp:taxon-name-part></tp:taxon-name> (<tp:taxon-name><tp:taxon-name-part taxon-name-part-type="order">Coleoptera</tp:taxon-name-part></tp:taxon-name>) based on RNA-Seq data. Comparative Biochemistry and Physiology 30(Part D): 283–289. <ext-link xlink:type="simple" ext-link-type="doi" xlink:href="10.1016/j.cbd.2019.04.001">https://doi.org/10.1016/j.cbd.2019.04.001</ext-link></mixed-citation></ref><ref id="B47"><mixed-citation xmlns:xlink="http://www.w3.org/1999/xlink" xlink:type="simple"><person-group><name name-style="western"><surname>Chen</surname><given-names>X</given-names></name><name name-style="western"><surname>Dong</surname><given-names>Z</given-names></name><name name-style="western"><surname>Liu</surname><given-names>G</given-names></name><name name-style="western"><surname>He</surname><given-names>J</given-names></name><name name-style="western"><surname>Zhao</surname><given-names>R</given-names></name><name name-style="western"><surname>Wang</surname><given-names>W</given-names></name><name name-style="western"><surname>Peng</surname><given-names>Y</given-names></name><name name-style="western"><surname>Li</surname><given-names>X</given-names></name></person-group> (<year>2019</year>) Phylogenetic analysis provides insights into the evolution of Asian fireflies and adult bioluminescence. Molecular Phylogenetics and Evolution 140: 106600. <ext-link xlink:type="simple" ext-link-type="doi" xlink:href="10.1016/j.ympev.2019.106600">https://doi.org/10.1016/j.ympev.2019.106600</ext-link></mixed-citation></ref><ref id="B106"><mixed-citation xmlns:xlink="http://www.w3.org/1999/xlink" xlink:type="simple"><person-group><name name-style="western"><surname>He</surname><given-names>J</given-names></name><name name-style="western"><surname>Bi</surname><given-names>W</given-names></name><name name-style="western"><surname>Dong</surname><given-names>Z</given-names></name><name name-style="western"><surname>Liu</surname><given-names>G</given-names></name><name name-style="western"><surname>Zhao</surname><given-names>R</given-names></name><name name-style="western"><surname>Wang</surname><given-names>W</given-names></name><name name-style="western"><surname>Li</surname><given-names>X</given-names></name></person-group> (<year>2019</year>) <article-title>The mitochondrial genome of the first luminous click-beetle (<tp:taxon-name><tp:taxon-name-part taxon-name-part-type="order">Coleoptera</tp:taxon-name-part></tp:taxon-name>: <tp:taxon-name><tp:taxon-name-part taxon-name-part-type="family">Elateridae</tp:taxon-name-part></tp:taxon-name>) recorded in Asia.</article-title><source>Mitochondrial DNA Part B</source><volume>4</volume>(<issue>1</issue>): <fpage>565</fpage>–<lpage>567</lpage>. <ext-link xlink:type="simple" ext-link-type="doi" xlink:href="10.1080/23802359.2018.1555019">https://doi.org/10.1080/23802359.2018.1555019</ext-link></mixed-citation></ref><ref id="B122"><mixed-citation xmlns:xlink="http://www.w3.org/1999/xlink" xlink:type="simple"><person-group><name name-style="western"><surname>Jeng</surname><given-names>M-L</given-names></name></person-group> (<year>2019</year>) <article-title>Biofluorescence in terrestrial animals, with emphasis on fireflies: A review and field observation.</article-title> In: <person-group><name name-style="western"><surname>Suzuki</surname><given-names>H</given-names></name></person-group> (<role>Ed.</role>) <issue-title>Bioluminescence – Analytical Applications and Basic Biology.</issue-title><source>IntechOpen, London</source>, <fpage>1</fpage>–<lpage>25</lpage>. <ext-link xlink:type="simple" ext-link-type="doi" xlink:href="10.5772/intechopen.86029">https://doi.org/10.5772/intechopen.86029</ext-link></mixed-citation></ref><ref id="B147"><mixed-citation xmlns:xlink="http://www.w3.org/1999/xlink" xlink:type="simple"><person-group><name name-style="western"><surname>Kundrata</surname><given-names>R</given-names></name><name name-style="western"><surname>Blank</surname><given-names>SM</given-names></name><name name-style="western"><surname>Prosvirov</surname><given-names>AS</given-names></name><name name-style="western"><surname>Sormova</surname><given-names>E</given-names></name><name name-style="western"><surname>Gimmel</surname><given-names>ML</given-names></name><name name-style="western"><surname>Vondráček</surname><given-names>D</given-names></name><name name-style="western"><surname>Kramp</surname><given-names>K</given-names></name></person-group> (<year>2019</year>) <article-title>One less mystery in <tp:taxon-name><tp:taxon-name-part taxon-name-part-type="order">Coleoptera</tp:taxon-name-part></tp:taxon-name> systematics: The position of <tp:taxon-name><tp:taxon-name-part taxon-name-part-type="subfamily">Cydistinae</tp:taxon-name-part></tp:taxon-name> (<tp:taxon-name><tp:taxon-name-part taxon-name-part-type="infraorder">Elateriformia</tp:taxon-name-part></tp:taxon-name><italic>incertae sedis</italic>) resolved by multigene phylogenetic analysis.</article-title><source>Zoological Journal of the Linnean Society</source><volume>187</volume>(<issue>4</issue>): <fpage>1259</fpage>–<lpage>1277</lpage>. <ext-link xlink:type="simple" ext-link-type="doi" xlink:href="10.1093/zoolinnean/zlz104">https://doi.org/10.1093/zoolinnean/zlz104</ext-link></mixed-citation></ref><ref id="B173"><mixed-citation xmlns:xlink="http://www.w3.org/1999/xlink" xlink:type="simple"><person-group><name name-style="western"><surname>Liu</surname><given-names>H-Y</given-names></name><name name-style="western"><surname>Kang</surname><given-names>Z-X</given-names></name><name name-style="western"><surname>Zhang</surname><given-names>F</given-names></name><name name-style="western"><surname>Ge</surname><given-names>X-Y</given-names></name><name name-style="western"><surname>Yang</surname><given-names>Y-X</given-names></name></person-group> (<year>2019</year>) <article-title>The complete mitogenome of <italic><tp:taxon-name><tp:taxon-name-part taxon-name-part-type="genus">Lycostomus</tp:taxon-name-part></tp:taxon-name></italic> sp. (<tp:taxon-name><tp:taxon-name-part taxon-name-part-type="superfamily">Elateroidea</tp:taxon-name-part></tp:taxon-name>: <tp:taxon-name><tp:taxon-name-part taxon-name-part-type="family">Lycidae</tp:taxon-name-part></tp:taxon-name>).</article-title><source>Mitochondrial DNA Part B</source><volume>4</volume>(<issue>2</issue>): <fpage>3813</fpage>–<lpage>3815</lpage>. <ext-link xlink:type="simple" ext-link-type="doi" xlink:href="10.1080/23802359.2019.1682483">https://doi.org/10.1080/23802359.2019.1682483</ext-link></mixed-citation></ref><ref id="B185"><mixed-citation xmlns:xlink="http://www.w3.org/1999/xlink" xlink:type="simple"><person-group><name name-style="western"><surname>Martin</surname><given-names>GJ</given-names></name><name name-style="western"><surname>Stanger-Hall</surname><given-names>KF</given-names></name><name name-style="western"><surname>Branham</surname><given-names>MA</given-names></name><name name-style="western"><surname>Silveira</surname><given-names>LFL</given-names></name><name name-style="western"><surname>Lower</surname><given-names>SE</given-names></name><name name-style="western"><surname>Hall</surname><given-names>DW</given-names></name><name name-style="western"><surname>Li</surname><given-names>X-Y</given-names></name><name name-style="western"><surname>Lemmon</surname><given-names>AR</given-names></name><name name-style="western"><surname>Lemmon</surname><given-names>EM</given-names></name><name name-style="western"><surname>Bybee</surname><given-names>SM</given-names></name></person-group> (<year>2019</year>) <article-title>Higher-Level Phylogeny and Reclassification of <tp:taxon-name><tp:taxon-name-part taxon-name-part-type="family">Lampyridae</tp:taxon-name-part></tp:taxon-name> (<tp:taxon-name><tp:taxon-name-part taxon-name-part-type="order">Coleoptera</tp:taxon-name-part></tp:taxon-name>: <tp:taxon-name><tp:taxon-name-part taxon-name-part-type="superfamily">Elateroidea</tp:taxon-name-part></tp:taxon-name>).</article-title><source>Insect Systematics and Diversity</source><volume>3</volume>(<issue>6</issue>): <fpage>11</fpage>. <ext-link xlink:type="simple" ext-link-type="doi" xlink:href="10.1093/isd/ixz024">https://doi.org/10.1093/isd/ixz024</ext-link></mixed-citation></ref><ref id="B174"><mixed-citation xmlns:xlink="http://www.w3.org/1999/xlink" xlink:type="simple"><person-group><name name-style="western"><surname>Liu</surname><given-names>G-C</given-names></name><name name-style="western"><surname>Dong</surname><given-names>Z-W</given-names></name><name name-style="western"><surname>Hou</surname><given-names>Q-B</given-names></name><name name-style="western"><surname>He</surname><given-names>J-W</given-names></name><name name-style="western"><surname>Zhao</surname><given-names>R-P</given-names></name><name name-style="western"><surname>Wang</surname><given-names>W</given-names></name><name name-style="western"><surname>Li</surname><given-names>X-Y</given-names></name></person-group> (<year>2020</year>) <article-title>Second rhagophthalmid luciferase cloned from Chinese glow-worm <italic><tp:taxon-name><tp:taxon-name-part taxon-name-part-type="genus">Menghuoius</tp:taxon-name-part><tp:taxon-name-part taxon-name-part-type="species">giganteus</tp:taxon-name-part></tp:taxon-name></italic> (<tp:taxon-name><tp:taxon-name-part taxon-name-part-type="family">Rhagophthalmidae</tp:taxon-name-part></tp:taxon-name>: <tp:taxon-name><tp:taxon-name-part taxon-name-part-type="superfamily">Elateroidea</tp:taxon-name-part></tp:taxon-name>).</article-title><source>Photochemistry and Photobiology</source><volume>96</volume>(<issue>1</issue>): <fpage>46</fpage>–<lpage>54</lpage>. <ext-link xlink:type="simple" ext-link-type="doi" xlink:href="10.1111/php.13172">https://doi.org/10.1111/php.13172</ext-link></mixed-citation></ref><ref id="B310"><mixed-citation xmlns:xlink="http://www.w3.org/1999/xlink" xlink:type="simple"><person-group><name name-style="western"><surname>Zhang</surname><given-names>R</given-names></name><name name-style="western"><surname>He</surname><given-names>J</given-names></name><name name-style="western"><surname>Dong</surname><given-names>Z</given-names></name><name name-style="western"><surname>Liu</surname><given-names>G</given-names></name><name name-style="western"><surname>Yin</surname><given-names>Y</given-names></name><name name-style="western"><surname>Zhang</surname><given-names>X</given-names></name><name name-style="western"><surname>Li</surname><given-names>Q</given-names></name><name name-style="western"><surname>Ren</surname><given-names>Y</given-names></name><name name-style="western"><surname>Yang</surname><given-names>Y</given-names></name><name name-style="western"><surname>Liu</surname><given-names>W</given-names></name><name name-style="western"><surname>Chen</surname><given-names>X</given-names></name><name name-style="western"><surname>Xia</surname><given-names>W</given-names></name><name name-style="western"><surname>Duan</surname><given-names>K</given-names></name><name name-style="western"><surname>Hao</surname><given-names>F</given-names></name><name name-style="western"><surname>Lin</surname><given-names>Z</given-names></name><name name-style="western"><surname>Yang</surname><given-names>J</given-names></name><name name-style="western"><surname>Chang</surname><given-names>Z</given-names></name><name name-style="western"><surname>Zhao</surname><given-names>R</given-names></name><name name-style="western"><surname>Wan</surname><given-names>W</given-names></name><name name-style="western"><surname>Lu</surname><given-names>S</given-names></name><name name-style="western"><surname>Peng</surname><given-names>Y</given-names></name><name name-style="western"><surname>Ge</surname><given-names>S</given-names></name><name name-style="western"><surname>Wang</surname><given-names>W</given-names></name><name name-style="western"><surname>Li</surname><given-names>X</given-names></name></person-group> (<year>2020</year>) <article-title>Genomic and experimental data provide new insights into luciferin biosynthesis and bioluminescence evolution in fireflies.</article-title><source>Scientific Reports</source><volume>10</volume>(<issue>1</issue>): <fpage>15882</fpage>. <ext-link xlink:type="simple" ext-link-type="doi" xlink:href="10.1038/s41598-020-72900-z">https://doi.org/10.1038/s41598-020-72900-z</ext-link></mixed-citation></ref><ref id="B78"><mixed-citation xmlns:xlink="http://www.w3.org/1999/xlink" xlink:type="simple"><person-group><name name-style="western"><surname>Ge</surname><given-names>X</given-names></name><name name-style="western"><surname>Yuan</surname><given-names>L</given-names></name><name name-style="western"><surname>Kang</surname><given-names>Y</given-names></name><name name-style="western"><surname>Liu</surname><given-names>T</given-names></name><name name-style="western"><surname>Liu</surname><given-names>H</given-names></name><name name-style="western"><surname>Yang</surname><given-names>Y</given-names></name></person-group> (<year>2021</year>) <article-title>Characterization of the first complete mitochondrial genome of <tp:taxon-name><tp:taxon-name-part taxon-name-part-type="subfamily">Cyphonocerinae</tp:taxon-name-part></tp:taxon-name> (<tp:taxon-name><tp:taxon-name-part taxon-name-part-type="order">Coleoptera</tp:taxon-name-part></tp:taxon-name>: <tp:taxon-name><tp:taxon-name-part taxon-name-part-type="family">Lampyridae</tp:taxon-name-part></tp:taxon-name>) with implications for phylogeny and evolution of fireflies.</article-title><source>Insects</source><volume>12</volume>(<issue>7</issue>): <fpage>570</fpage>. <ext-link xlink:type="simple" ext-link-type="doi" xlink:href="10.3390/insects12070570">https://doi.org/10.3390/insects12070570</ext-link></mixed-citation></ref><ref id="B161"><mixed-citation xmlns:xlink="http://www.w3.org/1999/xlink" xlink:type="simple"><person-group><name name-style="western"><surname>Lawrence</surname><given-names>JF</given-names></name><name name-style="western"><surname>Zhou</surname><given-names>Y-L</given-names></name><name name-style="western"><surname>Lemann</surname><given-names>C</given-names></name><name name-style="western"><surname>Sinclair</surname><given-names>B</given-names></name><name name-style="western"><surname>Ślipiński</surname><given-names>A</given-names></name></person-group> (<year>2021</year>) <article-title>The hind wing of <tp:taxon-name><tp:taxon-name-part taxon-name-part-type="order">Coleoptera</tp:taxon-name-part></tp:taxon-name> (<tp:taxon-name><tp:taxon-name-part taxon-name-part-type="class">Insecta</tp:taxon-name-part></tp:taxon-name>): Morphology, nomenclature and phylogenetic significance. Part 1. General discussion and <tp:taxon-name><tp:taxon-name-part taxon-name-part-type="suborder">Archostemata</tp:taxon-name-part></tp:taxon-name>-<tp:taxon-name><tp:taxon-name-part taxon-name-part-type="superfamily">Elateroidea</tp:taxon-name-part></tp:taxon-name>.</article-title><source>Annales Zoologici</source><volume>71</volume>(<issue>3</issue>): <fpage>421</fpage>–<lpage>606</lpage>. <ext-link xlink:type="simple" ext-link-type="doi" xlink:href="10.3161/00034541ANZ2021.71.3.001">https://doi.org/10.3161/00034541ANZ2021.71.3.001</ext-link></mixed-citation></ref><ref id="B172"><mixed-citation xmlns:xlink="http://www.w3.org/1999/xlink" xlink:type="simple"><person-group><name name-style="western"><surname>Li</surname><given-names>Y-D</given-names></name><name name-style="western"><surname>Kundrata</surname><given-names>R</given-names></name><name name-style="western"><surname>Tihelka</surname><given-names>E</given-names></name><name name-style="western"><surname>Liu</surname><given-names>Z</given-names></name><name name-style="western"><surname>Huang</surname><given-names>D</given-names></name><name name-style="western"><surname>Cai</surname><given-names>C</given-names></name></person-group> (<year>2021b</year>) <article-title><tp:taxon-name><tp:taxon-name-part taxon-name-part-type="family">Cretophengodidae</tp:taxon-name-part></tp:taxon-name>, a new Cretaceous beetle family, sheds light on the evolution of bioluminescence.</article-title><source>Proceedings of the Royal Society B</source><volume>288</volume>(<issue>1943</issue>): <fpage>20202730</fpage>. <ext-link xlink:type="simple" ext-link-type="doi" xlink:href="10.1098/rspb.2020.2730">https://doi.org/10.1098/rspb.2020.2730</ext-link></mixed-citation></ref><ref id="B39"><mixed-citation xmlns:xlink="http://www.w3.org/1999/xlink" xlink:type="simple"><person-group><name name-style="western"><surname>Cai</surname><given-names>C</given-names></name><name name-style="western"><surname>Tihelka</surname><given-names>E</given-names></name><name name-style="western"><surname>Giacomelli</surname><given-names>M</given-names></name><name name-style="western"><surname>Lawrence</surname><given-names>JF</given-names></name><name name-style="western"><surname>Ślipiński</surname><given-names>A</given-names></name><name name-style="western"><surname>Kundrata</surname><given-names>R</given-names></name><name name-style="western"><surname>Yamamoto</surname><given-names>S</given-names></name><name name-style="western"><surname>Thayer</surname><given-names>MK</given-names></name><name name-style="western"><surname>Newton</surname><given-names>AF</given-names></name><name name-style="western"><surname>Leschen</surname><given-names>RAB</given-names></name><name name-style="western"><surname>Gimmel</surname><given-names>ML</given-names></name><name name-style="western"><surname>Lü</surname><given-names>L</given-names></name><name name-style="western"><surname>Engel</surname><given-names>MS</given-names></name><name name-style="western"><surname>Bouchard</surname><given-names>P</given-names></name><name name-style="western"><surname>Huang</surname><given-names>D</given-names></name><name name-style="western"><surname>Pisani</surname><given-names>D</given-names></name><name name-style="western"><surname>Donoghue</surname><given-names>PCJ</given-names></name></person-group> (<year>2022</year>) <article-title>Integrated phylogenomics and fossil data illuminate the evolution of beetles.</article-title><source>Royal Society Open Science</source><volume>9</volume>(<issue>3</issue>): <fpage>211771</fpage>. <ext-link xlink:type="simple" ext-link-type="doi" xlink:href="10.1098/rsos.211771">https://doi.org/10.1098/rsos.211771</ext-link></mixed-citation></ref><ref id="B79"><mixed-citation xmlns:xlink="http://www.w3.org/1999/xlink" xlink:type="simple"><person-group><name name-style="western"><surname>Ge</surname><given-names>X</given-names></name><name name-style="western"><surname>Liu</surname><given-names>T</given-names></name><name name-style="western"><surname>Kang</surname><given-names>Y</given-names></name><name name-style="western"><surname>Liu</surname><given-names>H</given-names></name><name name-style="western"><surname>Yang</surname><given-names>Y</given-names></name></person-group> (<year>2022</year>) <article-title>First complete mitochondrial genomes of <tp:taxon-name><tp:taxon-name-part taxon-name-part-type="subfamily">Ototretinae</tp:taxon-name-part></tp:taxon-name> (<tp:taxon-name><tp:taxon-name-part taxon-name-part-type="order">Coleoptera</tp:taxon-name-part></tp:taxon-name>, <tp:taxon-name><tp:taxon-name-part taxon-name-part-type="family">Lampyridae</tp:taxon-name-part></tp:taxon-name>) with evolutionary insights into the gene rearrangement.</article-title><source>Genomics</source><volume>114</volume>(<issue>2</issue>): <fpage>110305</fpage>. <ext-link xlink:type="simple" ext-link-type="doi" xlink:href="10.1016/j.ygeno.2022.110305">https://doi.org/10.1016/j.ygeno.2022.110305</ext-link></mixed-citation></ref><ref id="B107"><mixed-citation xmlns:xlink="http://www.w3.org/1999/xlink" xlink:type="simple"><person-group><name name-style="western"><surname>He</surname><given-names>J</given-names></name><name name-style="western"><surname>Yao</surname><given-names>Y</given-names></name><name name-style="western"><surname>Dong</surname><given-names>Z</given-names></name><name name-style="western"><surname>Ruan</surname><given-names>Y</given-names></name><name name-style="western"><surname>Chang</surname><given-names>Z</given-names></name><name name-style="western"><surname>Zhao</surname><given-names>R</given-names></name><name name-style="western"><surname>Wang</surname><given-names>W</given-names></name><name name-style="western"><surname>Li</surname><given-names>X</given-names></name></person-group> (<year>2022</year>) Complete mitochondrial genome of <italic><tp:taxon-name><tp:taxon-name-part taxon-name-part-type="genus">Pectocera</tp:taxon-name-part></tp:taxon-name></italic> sp. (<tp:taxon-name><tp:taxon-name-part taxon-name-part-type="family">Elateridae</tp:taxon-name-part></tp:taxon-name>: <tp:taxon-name><tp:taxon-name-part taxon-name-part-type="subfamily">Dendrometrinae</tp:taxon-name-part></tp:taxon-name>: <tp:taxon-name><tp:taxon-name-part taxon-name-part-type="tribe">Oxynopterini</tp:taxon-name-part></tp:taxon-name>) and its phylogenetic implications. Archives of Insect Biochemistry and Physiology 111(1): e21957. <ext-link xlink:type="simple" ext-link-type="doi" xlink:href="10.1002/arch.21957">https://doi.org/10.1002/arch.21957</ext-link></mixed-citation></ref><ref id="B193"><mixed-citation xmlns:xlink="http://www.w3.org/1999/xlink" xlink:type="simple"><person-group><name name-style="western"><surname>Moreira</surname><given-names>AC</given-names></name><name name-style="western"><surname>Amaral</surname><given-names>DT</given-names></name><name name-style="western"><surname>Gabriel</surname><given-names>GVM</given-names></name><name name-style="western"><surname>Viviani</surname><given-names>VR</given-names></name></person-group> (<year>2022</year>) <article-title>Cloning and molecular properties of a novel luciferase from the Brazilian <italic><tp:taxon-name><tp:taxon-name-part taxon-name-part-type="genus">Bicellonycha</tp:taxon-name-part><tp:taxon-name-part taxon-name-part-type="species">lividipennis</tp:taxon-name-part></tp:taxon-name></italic> (<tp:taxon-name><tp:taxon-name-part taxon-name-part-type="family">Lampyridae</tp:taxon-name-part></tp:taxon-name>: <tp:taxon-name><tp:taxon-name-part taxon-name-part-type="subfamily">Photurinae</tp:taxon-name-part></tp:taxon-name>) firefly: comparison with other firefly luciferases.</article-title><source>Photochemical &amp; Photobiological Sciences</source><volume>21</volume>(<issue>9</issue>): <fpage>1559</fpage>–<lpage>1571</lpage>. <ext-link xlink:type="simple" ext-link-type="doi" xlink:href="10.1007/s43630-022-00240-0">https://doi.org/10.1007/s43630-022-00240-0</ext-link></mixed-citation></ref><ref id="B111"><mixed-citation xmlns:xlink="http://www.w3.org/1999/xlink" xlink:type="simple"><person-group><name name-style="western"><surname>Ho</surname><given-names>J-Z</given-names></name></person-group> (<year>2002</year>) <source>Larval morphology of twenty one species and bionomics of fireflies (<tp:taxon-name><tp:taxon-name-part taxon-name-part-type="order">Coleoptera</tp:taxon-name-part></tp:taxon-name>: <tp:taxon-name><tp:taxon-name-part taxon-name-part-type="family">Lampyridae</tp:taxon-name-part></tp:taxon-name>) in Taiwan. Ph.D.</source><publisher-name>Thesis</publisher-name>, <publisher-loc>National Chung Hsing University, Taichung</publisher-loc>, <size units="page">162 pp</size>.</mixed-citation></ref><ref id="B121"><mixed-citation xmlns:xlink="http://www.w3.org/1999/xlink" xlink:type="simple"><person-group><name name-style="western"><surname>Jeng</surname><given-names>M-L</given-names></name></person-group> (<year>2008</year>) <source>Comprehensive phylogenetics, systematics, and evolution of neoteny of <tp:taxon-name><tp:taxon-name-part taxon-name-part-type="family">Lampyridae</tp:taxon-name-part></tp:taxon-name> (<tp:taxon-name><tp:taxon-name-part taxon-name-part-type="class">Insecta</tp:taxon-name-part></tp:taxon-name>: <tp:taxon-name><tp:taxon-name-part taxon-name-part-type="order">Coleoptera</tp:taxon-name-part></tp:taxon-name>).</source><publisher-name>PhD Thesis</publisher-name>, <publisher-loc>University of Kansas, Lawrence, Kansas, USA</publisher-loc>, <size units="page">388 pp</size>.</mixed-citation></ref><ref id="B250"><mixed-citation xmlns:xlink="http://www.w3.org/1999/xlink" xlink:type="simple"><person-group><name name-style="western"><surname>Roza</surname><given-names>AS</given-names></name></person-group> (<year>2022</year>) Phylogeny and taxonomy of <tp:taxon-name><tp:taxon-name-part taxon-name-part-type="family">Phengodidae</tp:taxon-name-part></tp:taxon-name> (<tp:taxon-name><tp:taxon-name-part taxon-name-part-type="order">Coleoptera</tp:taxon-name-part></tp:taxon-name>: <tp:taxon-name><tp:taxon-name-part taxon-name-part-type="superfamily">Elateroidea</tp:taxon-name-part></tp:taxon-name>). PhD Thesis, Universidade Federal do Rio de Janeiro, Museu Nacional, Brazil, 1–173.</mixed-citation></ref></ref-list></tp:taxon-treatment>
