# Supplementary material for: ﻿Rhagophthalmidae Olivier, 1907 (Coleoptera, Elateroidea): described genera and species, current problems, and prospects for the bioluminescent and paedomorphic beetle lineage
Source: Zookeys. 2022 Nov 1;1126:55–130. doi: 10.3897/zookeys.1126.90233 (PMC9881481; doi:10.3897/zookeys.1126.90233)
Supplement: XML Treatment for Rhagophthalmus formosanus [file zookeys.1126.90233-treatment58.xml]

<!DOCTYPE tp:taxon-treatment
  PUBLIC "-//TaxonX//DTD Taxonomic Treatment Publishing DTD v0 20100105//EN" "tax-treatment-NSO.dtd">
<tp:taxon-treatment xmlns:tp="http://www.plazi.org/taxpub"><tp:treatment-meta><kwd-group><label>Taxon classification</label><kwd>
              <named-content content-type="kingdom">Animalia</named-content>
            </kwd><kwd>
              <named-content content-type="order">Coleoptera</named-content>
            </kwd><kwd>
              <named-content content-type="family">Rhagophthalmidae</named-content>
            </kwd></kwd-group><mixed-citation publication-type="journal"><person-group><name><surname>Kundrata</surname><given-names>Robin</given-names></name><name><surname>Hoffmannova</surname><given-names>Johana</given-names></name><name><surname>Hinson</surname><given-names>Kevin R.</given-names></name><name><surname>Keller</surname><given-names>Oliver</given-names></name><name><surname>Packova</surname><given-names>Gabriela</given-names></name></person-group><article-title>﻿<tp:taxon-name><tp:taxon-name-part taxon-name-part-type="family">Rhagophthalmidae</tp:taxon-name-part></tp:taxon-name> Olivier, 1907 (<tp:taxon-name><tp:taxon-name-part taxon-name-part-type="order">Coleoptera</tp:taxon-name-part></tp:taxon-name>, <tp:taxon-name><tp:taxon-name-part taxon-name-part-type="superfamily">Elateroidea</tp:taxon-name-part></tp:taxon-name>): described genera and species, current problems, and prospects for the bioluminescent and paedomorphic beetle lineage</article-title><source>Zookeys</source><day>01</day><month>11</month><year>2022</year><volume>1126</volume><fpage>55</fpage><lpage>130</lpage><pub-id pub-id-type="doi">10.3897/zookeys.1126.90233</pub-id></mixed-citation></tp:treatment-meta><tp:nomenclature><label>﻿</label><tp:taxon-name>
            <object-id xmlns:xlink="http://www.w3.org/1999/xlink" content-type="arpha" xlink:type="simple">E1DAF0C3-B8A9-545D-9734-CCC1DF400A63</object-id>
            <tp:taxon-name-part taxon-name-part-type="genus" reg="Rhagophthalmus">Rhagophthalmus</tp:taxon-name-part>
            <tp:taxon-name-part taxon-name-part-type="species" reg="formosanus">formosanus</tp:taxon-name-part>
          </tp:taxon-name><tp:taxon-authority>Kawashima &amp; Sugaya, 2003</tp:taxon-authority><tp:nomenclature-citation-list><tp:nomenclature-citation><tp:taxon-name>
                <tp:taxon-name-part taxon-name-part-type="genus" reg="Rhagophthalmus">Rhagophthalmus</tp:taxon-name-part>
                <tp:taxon-name-part taxon-name-part-type="species" reg="formosanus">formosanus</tp:taxon-name-part>
              </tp:taxon-name><comment>Kawashima &amp; Sugaya, 2003: 354.</comment></tp:nomenclature-citation></tp:nomenclature-citation-list></tp:nomenclature><tp:treatment-sec sec-type="Type depository" id="SECID0EXJGK"><title>Type depository.</title><p>Holotype, male (<abbrev xmlns:xlink="http://www.w3.org/1999/xlink" xlink:title="National Museum of Natural Science, Taichung" id="ABBRID0E4JGK" xlink:type="simple">NMNS</abbrev>). Two paratypes, males (<abbrev xmlns:xlink="http://www.w3.org/1999/xlink" xlink:title="collection of I. Kawashima, Yokosuka-shi, Kanagawa" id="ABBRID0EBKGK" xlink:type="simple">PCIK</abbrev>).</p></tp:treatment-sec><tp:treatment-sec sec-type="type locality" id="SECID0EFKGK"><title>Type locality.</title><p>China/Taiwan: Nantou Hsien, Meimu.</p></tp:treatment-sec><tp:treatment-sec sec-type="distribution" id="SECID0EKKGK"><title>Distribution.</title><p>China/Taiwan.</p></tp:treatment-sec><tp:treatment-sec sec-type="Literature" id="SECID0EPKGK"><title>Literature.</title><p><xref ref-type="bibr" rid="B131">Kawashima and Sugaya (2003</xref>: 354): original description, identification key, figures of male habitus, antenna, and genitalia; <xref ref-type="bibr" rid="B18">Bocak (2007</xref>: 225): catalogue; <xref ref-type="bibr" rid="B168">Li et al. (2008a</xref>: 265): distribution; <xref ref-type="bibr" rid="B169">Li et al. (2008b</xref>: 496): review; <xref ref-type="bibr" rid="B112">Ho et al. (2012</xref>: 1): remark.</p></tp:treatment-sec><ref-list><ref id="B131"><mixed-citation xmlns:xlink="http://www.w3.org/1999/xlink" xlink:type="simple"><person-group><name name-style="western"><surname>Kawashima</surname><given-names>I</given-names></name><name name-style="western"><surname>Sugaya</surname><given-names>H</given-names></name></person-group> (<year>2003</year>) <article-title>An additional new species of the genus <italic><tp:taxon-name><tp:taxon-name-part taxon-name-part-type="genus">Rhagophthalmus</tp:taxon-name-part></tp:taxon-name></italic> (<tp:taxon-name><tp:taxon-name-part taxon-name-part-type="order">Coleoptera</tp:taxon-name-part></tp:taxon-name>, <tp:taxon-name><tp:taxon-name-part taxon-name-part-type="family">Rhagophthalmidae</tp:taxon-name-part></tp:taxon-name>) from Taiwan, with a key to the males of the Taiwanese and Japanese species.</article-title><source>Elytra, Tokyo</source><volume>31</volume>: <fpage>353</fpage>–<lpage>359</lpage>.</mixed-citation></ref><ref id="B18"><mixed-citation xmlns:xlink="http://www.w3.org/1999/xlink" xlink:type="simple"><person-group><name name-style="western"><surname>Bocak</surname><given-names>L</given-names></name></person-group> (<year>2007</year>) <article-title><tp:taxon-name><tp:taxon-name-part taxon-name-part-type="family">Phengodidae</tp:taxon-name-part></tp:taxon-name>.</article-title> In: <person-group><name name-style="western"><surname>Löbl</surname><given-names>I</given-names></name><name name-style="western"><surname>Smetana</surname><given-names>A</given-names></name></person-group> (<role>Eds</role>) <issue-title>Catalogue of Palaearctic Coleoptera, Vol.</issue-title><source>4: <tp:taxon-name><tp:taxon-name-part taxon-name-part-type="superfamily">Elateroidea</tp:taxon-name-part></tp:taxon-name>, <tp:taxon-name><tp:taxon-name-part taxon-name-part-type="superfamily">Derodontoidea</tp:taxon-name-part></tp:taxon-name>, <tp:taxon-name><tp:taxon-name-part taxon-name-part-type="superfamily">Bostrichoidea</tp:taxon-name-part></tp:taxon-name>, <tp:taxon-name><tp:taxon-name-part taxon-name-part-type="superfamily">Lymexyloidea</tp:taxon-name-part></tp:taxon-name>, <tp:taxon-name><tp:taxon-name-part taxon-name-part-type="superfamily">Cleroidea</tp:taxon-name-part></tp:taxon-name>, and <tp:taxon-name><tp:taxon-name-part taxon-name-part-type="superfamily">Cucujoidea</tp:taxon-name-part></tp:taxon-name>. Apollo Books, Stenstrup, Denmark</source>, <fpage>224</fpage>–<lpage>225</lpage>.</mixed-citation></ref><ref id="B168"><mixed-citation xmlns:xlink="http://www.w3.org/1999/xlink" xlink:type="simple"><person-group><name name-style="western"><surname>Li</surname><given-names>X</given-names></name><name name-style="western"><surname>Ohba</surname><given-names>N</given-names></name><name name-style="western"><surname>Liang</surname><given-names>X</given-names></name></person-group> (<year>2008a</year>) <article-title>Two new species of <italic><tp:taxon-name><tp:taxon-name-part taxon-name-part-type="genus">Rhagophthalmus</tp:taxon-name-part></tp:taxon-name></italic> Motschulsky (<tp:taxon-name><tp:taxon-name-part taxon-name-part-type="order">Coleoptera</tp:taxon-name-part></tp:taxon-name>: <tp:taxon-name><tp:taxon-name-part taxon-name-part-type="family">Rhagophthalmidae</tp:taxon-name-part></tp:taxon-name>) from Yunnan, south-western China, with notes on known species.</article-title><source>Entomological Science</source><volume>11</volume>(<issue>2</issue>): <fpage>259</fpage>–<lpage>267</lpage>. <ext-link xlink:type="simple" ext-link-type="doi" xlink:href="10.1111/j.1479-8298.2008.00264.x">https://doi.org/10.1111/j.1479-8298.2008.00264.x</ext-link></mixed-citation></ref><ref id="B169"><mixed-citation xmlns:xlink="http://www.w3.org/1999/xlink" xlink:type="simple"><person-group><name name-style="western"><surname>Li</surname><given-names>X</given-names></name><name name-style="western"><surname>Xie</surname><given-names>M</given-names></name><name name-style="western"><surname>Liang</surname><given-names>X</given-names></name></person-group> (<year>2008b</year>) <article-title>Rhagophthalmid – a special group of fireflies.</article-title><source>Chinese Bulletin of Entomology</source><volume>45</volume>: <fpage>494</fpage>–<lpage>498</lpage>.</mixed-citation></ref><ref id="B112"><mixed-citation xmlns:xlink="http://www.w3.org/1999/xlink" xlink:type="simple"><person-group><name name-style="western"><surname>Ho</surname><given-names>J-Z</given-names></name><name name-style="western"><surname>Chen</surname><given-names>Y-F</given-names></name><name name-style="western"><surname>Cheng</surname><given-names>S-H</given-names></name><name name-style="western"><surname>Tsai</surname><given-names>X-L</given-names></name><name name-style="western"><surname>Yang</surname><given-names>P-S</given-names></name></person-group> (<year>2012</year>) <article-title>Two new species of <italic><tp:taxon-name><tp:taxon-name-part taxon-name-part-type="genus">Rhagophthalmus</tp:taxon-name-part></tp:taxon-name></italic> Motschulsky (<tp:taxon-name><tp:taxon-name-part taxon-name-part-type="order">Coleoptera</tp:taxon-name-part></tp:taxon-name>: <tp:taxon-name><tp:taxon-name-part taxon-name-part-type="family">Rhagophthalmidae</tp:taxon-name-part></tp:taxon-name>) from Matzu Archipelago, Taiwan with biological commentary.</article-title><source>Zootaxa</source><volume>3274</volume>(<issue>1</issue>): <fpage>1</fpage>–<lpage>13</lpage>. <ext-link xlink:type="simple" ext-link-type="doi" xlink:href="10.11646/zootaxa.3274.1.1">https://doi.org/10.11646/zootaxa.3274.1.1</ext-link></mixed-citation></ref></ref-list></tp:taxon-treatment>
