# Supplementary material for: ﻿Rhagophthalmidae Olivier, 1907 (Coleoptera, Elateroidea): described genera and species, current problems, and prospects for the bioluminescent and paedomorphic beetle lineage
Source: Zookeys. 2022 Nov 1;1126:55–130. doi: 10.3897/zookeys.1126.90233 (PMC9881481; doi:10.3897/zookeys.1126.90233)
Supplement: XML Treatment for Rhagophthalmus lufengensis [file zookeys.1126.90233-treatment67.xml]

<!DOCTYPE tp:taxon-treatment
  PUBLIC "-//TaxonX//DTD Taxonomic Treatment Publishing DTD v0 20100105//EN" "tax-treatment-NSO.dtd">
<tp:taxon-treatment xmlns:tp="http://www.plazi.org/taxpub"><tp:treatment-meta><kwd-group><label>Taxon classification</label><kwd>
              <named-content content-type="kingdom">Animalia</named-content>
            </kwd><kwd>
              <named-content content-type="order">Coleoptera</named-content>
            </kwd><kwd>
              <named-content content-type="family">Rhagophthalmidae</named-content>
            </kwd></kwd-group><mixed-citation publication-type="journal"><person-group><name><surname>Kundrata</surname><given-names>Robin</given-names></name><name><surname>Hoffmannova</surname><given-names>Johana</given-names></name><name><surname>Hinson</surname><given-names>Kevin R.</given-names></name><name><surname>Keller</surname><given-names>Oliver</given-names></name><name><surname>Packova</surname><given-names>Gabriela</given-names></name></person-group><article-title>﻿<tp:taxon-name><tp:taxon-name-part taxon-name-part-type="family">Rhagophthalmidae</tp:taxon-name-part></tp:taxon-name> Olivier, 1907 (<tp:taxon-name><tp:taxon-name-part taxon-name-part-type="order">Coleoptera</tp:taxon-name-part></tp:taxon-name>, <tp:taxon-name><tp:taxon-name-part taxon-name-part-type="superfamily">Elateroidea</tp:taxon-name-part></tp:taxon-name>): described genera and species, current problems, and prospects for the bioluminescent and paedomorphic beetle lineage</article-title><source>Zookeys</source><day>01</day><month>11</month><year>2022</year><volume>1126</volume><fpage>55</fpage><lpage>130</lpage><pub-id pub-id-type="doi">10.3897/zookeys.1126.90233</pub-id></mixed-citation></tp:treatment-meta><tp:nomenclature><label>﻿</label><tp:taxon-name>
            <object-id xmlns:xlink="http://www.w3.org/1999/xlink" content-type="arpha" xlink:type="simple">CD1D0C3C-D4BD-51CD-8413-A6BB35C2034C</object-id>
            <tp:taxon-name-part taxon-name-part-type="genus" reg="Rhagophthalmus">Rhagophthalmus</tp:taxon-name-part>
            <tp:taxon-name-part taxon-name-part-type="species" reg="lufengensis">lufengensis</tp:taxon-name-part>
          </tp:taxon-name><tp:taxon-authority>Li &amp; Ohba in Li et al. 2008</tp:taxon-authority><tp:nomenclature-citation-list><tp:nomenclature-citation><tp:taxon-name>
                <tp:taxon-name-part taxon-name-part-type="genus" reg="Rhagophthalmus">Rhagophthalmus</tp:taxon-name-part>
                <tp:taxon-name-part taxon-name-part-type="species" reg="lufengensis">lufengensis</tp:taxon-name-part>
              </tp:taxon-name><comment>Li, Ogoh, Ohba, Liang &amp; Ohmiya, 2007: 196 [nomen nudum; published without description, unavailable name according to the <xref ref-type="bibr" rid="B117">ICZN (1999</xref>, Art. 13)].</comment></tp:nomenclature-citation><tp:nomenclature-citation><tp:taxon-name>
                <tp:taxon-name-part taxon-name-part-type="genus" reg="Rhagophthalmus">Rhagophthalmus</tp:taxon-name-part>
                <tp:taxon-name-part taxon-name-part-type="species" reg="lufengensis">lufengensis</tp:taxon-name-part>
              </tp:taxon-name><comment>Li &amp; Ohba in <xref ref-type="bibr" rid="B168">Li et al. 2008a</xref>: 262.</comment></tp:nomenclature-citation><tp:nomenclature-citation><tp:taxon-name>
                <tp:taxon-name-part taxon-name-part-type="genus" reg="Rhagophthalmus">Rhagophthalmus</tp:taxon-name-part>
                <tp:taxon-name-part taxon-name-part-type="species" reg="lufegensis">lufegensis</tp:taxon-name-part>
              </tp:taxon-name><comment>: <xref ref-type="bibr" rid="B2">Amaral et al. 2014</xref>: 415 [unavailable name, incorrect subsequent spelling not in prevailing usage].</comment></tp:nomenclature-citation></tp:nomenclature-citation-list></tp:nomenclature><tp:treatment-sec sec-type="Type depository" id="SECID0EQNHK"><title>Type depository.</title><p>Holotype, male, No. 0058746 (<named-content xmlns:xlink="http://www.w3.org/1999/xlink" content-type="dwc:institutional_code" xlink:title="Kunming Natural History Museum of Zoology, Kunming Institute of Zoology, Chinese Academy of Sciences" xlink:href="http://grbio.org/institution/kunming-institute-zoology-chinese-academy-sciences" xlink:type="simple">KNHMZ</named-content>). 11 paratypes: eight males and three females (<named-content xmlns:xlink="http://www.w3.org/1999/xlink" content-type="dwc:institutional_code" xlink:title="Kunming Natural History Museum of Zoology, Kunming Institute of Zoology, Chinese Academy of Sciences" xlink:href="http://grbio.org/institution/kunming-institute-zoology-chinese-academy-sciences" xlink:type="simple">KNHMZ</named-content>, <named-content xmlns:xlink="http://www.w3.org/1999/xlink" content-type="dwc:institutional_code" xlink:title="Yokosuka City Museum" xlink:href="http://grbio.org/institution/yokosuka-city-museum" xlink:type="simple">YCM</named-content>). <xref ref-type="bibr" rid="B170">Li et al. (2015)</xref> listed three paratypes (two males, one female) from <named-content xmlns:xlink="http://www.w3.org/1999/xlink" content-type="dwc:institutional_code" xlink:title="Kunming Natural History Museum of Zoology, Kunming Institute of Zoology, Chinese Academy of Sciences" xlink:href="http://grbio.org/institution/kunming-institute-zoology-chinese-academy-sciences" xlink:type="simple">KNHMZ</named-content>, under the collection numbers 0058747–0058749.</p></tp:treatment-sec><tp:treatment-sec sec-type="type locality" id="SECID0EKOHK"><title>Type locality.</title><p>China: Yunnan Province, Lufeng County, Dajiuzhuang, <named-content xmlns:xlink="http://www.w3.org/1999/xlink" content-type="dwc:verbatimCoordinates" xlink:type="simple"><named-content content-type="geo-json" specific-use="{&#34;type&#34;:&#34;Point&#34;,&#34;coordinates&#34;:[101.802040,25.097740]}" id="NCID0ETOHK" xlink:type="simple">25.09774°N, 101.80204°E</named-content></named-content>, 1827 m.</p></tp:treatment-sec><tp:treatment-sec sec-type="distribution" id="SECID0EYOHK"><title>Distribution.</title><p>China (Yunnan).</p></tp:treatment-sec><tp:treatment-sec sec-type="Literature" id="SECID0E4OHK"><title>Literature.</title><p><xref ref-type="bibr" rid="B167">Li et al. (2007</xref>: 196): nomen nudum, mitochondrial genome, phylogeny; <xref ref-type="bibr" rid="B8">Arnoldi et al. (2007</xref>: 2): remark; <xref ref-type="bibr" rid="B168">Li et al. (2008a</xref>: 262): original description, figures of male and female habitus, male antenna, and male genitalia; <xref ref-type="bibr" rid="B169">Li et al. (2008b</xref>: 496): review; <xref ref-type="bibr" rid="B261">Sheffield et al. (2008</xref>: 2500): mitochondrial genome; <xref ref-type="bibr" rid="B270">Timmermans and Vogler (2012</xref>: 300): molecular phylogeny; <xref ref-type="bibr" rid="B2">Amaral et al. (2014</xref>: 415): molecular phylogeny [as <italic><tp:taxon-name><tp:taxon-name-part taxon-name-part-type="genus" reg="Rhagophthalmus">R.</tp:taxon-name-part><tp:taxon-name-part taxon-name-part-type="species" reg="lufegensis">lufegensis</tp:taxon-name-part></tp:taxon-name></italic> [sic!]]; <xref ref-type="bibr" rid="B170">Li et al. (2015</xref>: 269): catalogue; <xref ref-type="bibr" rid="B3">Amaral et al. (2016</xref>: 254): molecular phylogeny; <xref ref-type="bibr" rid="B4">Amaral et al. (2017a</xref>: 673): mitogenome, phylogeny [as <italic><tp:taxon-name><tp:taxon-name-part taxon-name-part-type="genus" reg="Rhagophthalmus">R.</tp:taxon-name-part><tp:taxon-name-part taxon-name-part-type="species" reg="lufegensis">lufegensis</tp:taxon-name-part></tp:taxon-name></italic> [sic!]]; <xref ref-type="bibr" rid="B286">Wang et al. (2017</xref>: 6): molecular phylogeny; <xref ref-type="bibr" rid="B47">Chen et al. (2019</xref>: 8): molecular phylogeny; <xref ref-type="bibr" rid="B106">He et al. (2019</xref>: 566): molecular phylogeny; <xref ref-type="bibr" rid="B310">Zhang et al. (2020</xref>: 5): molecular phylogeny; <xref ref-type="bibr" rid="B107">He et al. (2022</xref>: 4): mitogenomic phylogeny.</p></tp:treatment-sec><ref-list><ref id="B117"><mixed-citation xmlns:xlink="http://www.w3.org/1999/xlink" xlink:type="simple">ICZN [International Commission on Zoological Nomenclature] (<year>1999</year>) <source>International Code of Zoological Nomenclature. Fourth Edition.</source><publisher-name>The International Trust for Zoological Nomenclature</publisher-name>, <publisher-loc>London</publisher-loc>, <size units="page">305 pp</size>.</mixed-citation></ref><ref id="B168"><mixed-citation xmlns:xlink="http://www.w3.org/1999/xlink" xlink:type="simple"><person-group><name name-style="western"><surname>Li</surname><given-names>X</given-names></name><name name-style="western"><surname>Ohba</surname><given-names>N</given-names></name><name name-style="western"><surname>Liang</surname><given-names>X</given-names></name></person-group> (<year>2008a</year>) <article-title>Two new species of <italic><tp:taxon-name><tp:taxon-name-part taxon-name-part-type="genus">Rhagophthalmus</tp:taxon-name-part></tp:taxon-name></italic> Motschulsky (<tp:taxon-name><tp:taxon-name-part taxon-name-part-type="order">Coleoptera</tp:taxon-name-part></tp:taxon-name>: <tp:taxon-name><tp:taxon-name-part taxon-name-part-type="family">Rhagophthalmidae</tp:taxon-name-part></tp:taxon-name>) from Yunnan, south-western China, with notes on known species.</article-title><source>Entomological Science</source><volume>11</volume>(<issue>2</issue>): <fpage>259</fpage>–<lpage>267</lpage>. <ext-link xlink:type="simple" ext-link-type="doi" xlink:href="10.1111/j.1479-8298.2008.00264.x">https://doi.org/10.1111/j.1479-8298.2008.00264.x</ext-link></mixed-citation></ref><ref id="B2"><mixed-citation xmlns:xlink="http://www.w3.org/1999/xlink" xlink:type="simple"><person-group><name name-style="western"><surname>Amaral</surname><given-names>DT</given-names></name><name name-style="western"><surname>Arnoldi</surname><given-names>FGC</given-names></name><name name-style="western"><surname>Rosa</surname><given-names>SP</given-names></name><name name-style="western"><surname>Viviani</surname><given-names>VR</given-names></name></person-group> (<year>2014</year>) <article-title>Molecular phylogeny of Neotropical bioluminescent beetles (<tp:taxon-name><tp:taxon-name-part taxon-name-part-type="order">Coleoptera</tp:taxon-name-part></tp:taxon-name>: <tp:taxon-name><tp:taxon-name-part taxon-name-part-type="superfamily">Elateroidea</tp:taxon-name-part></tp:taxon-name>) in southern and central Brazil.</article-title><source>Luminescence</source><volume>29</volume>(<issue>5</issue>): <fpage>412</fpage>–<lpage>422</lpage>. <ext-link xlink:type="simple" ext-link-type="doi" xlink:href="10.1002/bio.2561">https://doi.org/10.1002/bio.2561</ext-link></mixed-citation></ref><ref id="B170"><mixed-citation xmlns:xlink="http://www.w3.org/1999/xlink" xlink:type="simple"><person-group><name name-style="western"><surname>Li</surname><given-names>K-Q</given-names></name><name name-style="western"><surname>Wang</surname><given-names>Y-Z</given-names></name><name name-style="western"><surname>Dong</surname><given-names>D-Z</given-names></name><name name-style="western"><surname>Zhang</surname><given-names>L-K</given-names></name></person-group> (<year>2015</year>) <article-title>Catalog of insect type specimens preserved at the Kunming Institute of Zoology, Chinese Academy of Science with corrections of some specimens.</article-title><source>Zoological Research</source><volume>36</volume>: <fpage>263</fpage>–<lpage>284</lpage>.</mixed-citation></ref><ref id="B167"><mixed-citation xmlns:xlink="http://www.w3.org/1999/xlink" xlink:type="simple"><person-group><name name-style="western"><surname>Li</surname><given-names>X</given-names></name><name name-style="western"><surname>Ogoh</surname><given-names>K</given-names></name><name name-style="western"><surname>Ohba</surname><given-names>N</given-names></name><name name-style="western"><surname>Liang</surname><given-names>X</given-names></name><name name-style="western"><surname>Ohmiya</surname><given-names>Y</given-names></name></person-group> (<year>2007</year>) <article-title>Mitochondrial genomes of two luminous beetles, <italic><tp:taxon-name><tp:taxon-name-part taxon-name-part-type="genus">Rhagophthalmus</tp:taxon-name-part><tp:taxon-name-part taxon-name-part-type="species">lufengensis</tp:taxon-name-part></tp:taxon-name></italic> and <italic><tp:taxon-name><tp:taxon-name-part taxon-name-part-type="genus">R.</tp:taxon-name-part><tp:taxon-name-part taxon-name-part-type="species">ohbai</tp:taxon-name-part></tp:taxon-name></italic> (<tp:taxon-name><tp:taxon-name-part taxon-name-part-type="phylum">Arthropoda</tp:taxon-name-part></tp:taxon-name>, <tp:taxon-name><tp:taxon-name-part taxon-name-part-type="class">Insecta</tp:taxon-name-part></tp:taxon-name>, <tp:taxon-name><tp:taxon-name-part taxon-name-part-type="order">Coleoptera</tp:taxon-name-part></tp:taxon-name>).</article-title><source>Gene</source><volume>392</volume>(<issue>1-2</issue>): <fpage>196</fpage>–<lpage>205</lpage>. <ext-link xlink:type="simple" ext-link-type="doi" xlink:href="10.1016/j.gene.2006.12.017">https://doi.org/10.1016/j.gene.2006.12.017</ext-link></mixed-citation></ref><ref id="B8"><mixed-citation xmlns:xlink="http://www.w3.org/1999/xlink" xlink:type="simple"><person-group><name name-style="western"><surname>Arnoldi</surname><given-names>FGC</given-names></name><name name-style="western"><surname>Ogoh</surname><given-names>K</given-names></name><name name-style="western"><surname>Ohmiya</surname><given-names>Y</given-names></name><name name-style="western"><surname>Viviani</surname><given-names>VR</given-names></name></person-group> (<year>2007</year>) <article-title>Mitochondrial genome sequence of the Brazilian luminescent click beetle <italic><tp:taxon-name><tp:taxon-name-part taxon-name-part-type="genus">Pyrophorus</tp:taxon-name-part><tp:taxon-name-part taxon-name-part-type="species">divergens</tp:taxon-name-part></tp:taxon-name></italic> (<tp:taxon-name><tp:taxon-name-part taxon-name-part-type="order">Coleoptera</tp:taxon-name-part></tp:taxon-name>: <tp:taxon-name><tp:taxon-name-part taxon-name-part-type="family">Elateridae</tp:taxon-name-part></tp:taxon-name>): Mitochondrial genes utility to investigate the evolutionary history of <tp:taxon-name><tp:taxon-name-part taxon-name-part-type="order">Coleoptera</tp:taxon-name-part></tp:taxon-name> and its bioluminescence.</article-title><source>Gene</source><volume>405</volume>(<issue>1-2</issue>): <fpage>1</fpage>–<lpage>9</lpage>. <ext-link xlink:type="simple" ext-link-type="doi" xlink:href="10.1016/j.gene.2007.07.035">https://doi.org/10.1016/j.gene.2007.07.035</ext-link></mixed-citation></ref><ref id="B169"><mixed-citation xmlns:xlink="http://www.w3.org/1999/xlink" xlink:type="simple"><person-group><name name-style="western"><surname>Li</surname><given-names>X</given-names></name><name name-style="western"><surname>Xie</surname><given-names>M</given-names></name><name name-style="western"><surname>Liang</surname><given-names>X</given-names></name></person-group> (<year>2008b</year>) <article-title>Rhagophthalmid – a special group of fireflies.</article-title><source>Chinese Bulletin of Entomology</source><volume>45</volume>: <fpage>494</fpage>–<lpage>498</lpage>.</mixed-citation></ref><ref id="B261"><mixed-citation xmlns:xlink="http://www.w3.org/1999/xlink" xlink:type="simple"><person-group><name name-style="western"><surname>Sheffield</surname><given-names>NC</given-names></name><name name-style="western"><surname>Song</surname><given-names>H</given-names></name><name name-style="western"><surname>Cameron</surname><given-names>SL</given-names></name><name name-style="western"><surname>Whiting</surname><given-names>MF</given-names></name></person-group> (<year>2008</year>) <article-title>A comparative analysis of mitochondrial genomes in <tp:taxon-name><tp:taxon-name-part taxon-name-part-type="order">Coleoptera</tp:taxon-name-part></tp:taxon-name> (<tp:taxon-name><tp:taxon-name-part taxon-name-part-type="phylum">Arthropoda</tp:taxon-name-part></tp:taxon-name>: <tp:taxon-name><tp:taxon-name-part taxon-name-part-type="class">Insecta</tp:taxon-name-part></tp:taxon-name>) and genome descriptions of six new beetles.</article-title><source>Molecular Biology and Evolution</source><volume>25</volume>(<issue>11</issue>): <fpage>2499</fpage>–<lpage>2509</lpage>. <ext-link xlink:type="simple" ext-link-type="doi" xlink:href="10.1093/molbev/msn198">https://doi.org/10.1093/molbev/msn198</ext-link></mixed-citation></ref><ref id="B270"><mixed-citation xmlns:xlink="http://www.w3.org/1999/xlink" xlink:type="simple"><person-group><name name-style="western"><surname>Timmermans</surname><given-names>MJTN</given-names></name><name name-style="western"><surname>Vogler</surname><given-names>AP</given-names></name></person-group> (<year>2012</year>) <article-title>Phylogenetically informative rearrangements in mitochondrial genomes of <tp:taxon-name><tp:taxon-name-part taxon-name-part-type="order">Coleoptera</tp:taxon-name-part></tp:taxon-name>, and monophyly of aquatic elateriform beetles (<tp:taxon-name><tp:taxon-name-part taxon-name-part-type="superfamily">Dryopoidea</tp:taxon-name-part></tp:taxon-name>).</article-title><source>Molecular Phylogenetics and Evolution</source><volume>63</volume>(<issue>2</issue>): <fpage>299</fpage>–<lpage>304</lpage>. <ext-link xlink:type="simple" ext-link-type="doi" xlink:href="10.1016/j.ympev.2011.12.021">https://doi.org/10.1016/j.ympev.2011.12.021</ext-link></mixed-citation></ref><ref id="B3"><mixed-citation xmlns:xlink="http://www.w3.org/1999/xlink" xlink:type="simple"><person-group><name name-style="western"><surname>Amaral</surname><given-names>DT</given-names></name><name name-style="western"><surname>Mitani</surname><given-names>Y</given-names></name><name name-style="western"><surname>Ohmiya</surname><given-names>Y</given-names></name><name name-style="western"><surname>Viviani</surname><given-names>VR</given-names></name></person-group> (<year>2016</year>) <article-title>Organization and comparative analysis of the mitochondrial genomes of bioluminescent <tp:taxon-name><tp:taxon-name-part taxon-name-part-type="superfamily">Elateroidea</tp:taxon-name-part></tp:taxon-name> (<tp:taxon-name><tp:taxon-name-part taxon-name-part-type="order">Coleoptera</tp:taxon-name-part></tp:taxon-name>: <tp:taxon-name><tp:taxon-name-part taxon-name-part-type="suborder">Polyphaga</tp:taxon-name-part></tp:taxon-name>).</article-title><source>Gene</source><volume>586</volume>(<issue>2</issue>): <fpage>254</fpage>–<lpage>262</lpage>. <ext-link xlink:type="simple" ext-link-type="doi" xlink:href="10.1016/j.gene.2016.04.009">https://doi.org/10.1016/j.gene.2016.04.009</ext-link></mixed-citation></ref><ref id="B4"><mixed-citation xmlns:xlink="http://www.w3.org/1999/xlink" xlink:type="simple"><person-group><name name-style="western"><surname>Amaral</surname><given-names>DT</given-names></name><name name-style="western"><surname>Mitani</surname><given-names>Y</given-names></name><name name-style="western"><surname>Oliveira</surname><given-names>G</given-names></name><name name-style="western"><surname>Ohmiya</surname><given-names>Y</given-names></name><name name-style="western"><surname>Viviani</surname><given-names>VR</given-names></name></person-group> (<year>2017a</year>) <article-title>Revisiting <tp:taxon-name><tp:taxon-name-part taxon-name-part-type="order">Coleoptera</tp:taxon-name-part></tp:taxon-name> a1T-rich region: Structural conservation, phylogenetic and phylogeographic approaches in mitochondrial control region of bioluminescent <tp:taxon-name><tp:taxon-name-part taxon-name-part-type="family">Elateridae</tp:taxon-name-part></tp:taxon-name> species (<tp:taxon-name><tp:taxon-name-part taxon-name-part-type="order">Coleoptera</tp:taxon-name-part></tp:taxon-name>).</article-title><source>Mitochondrial DNA Part A: DNA Mapping, Sequencing, and Analysis</source><volume>28</volume>(<issue>5</issue>): <fpage>671</fpage>–<lpage>680</lpage>. <ext-link xlink:type="simple" ext-link-type="doi" xlink:href="10.3109/24701394.2016.1174220">https://doi.org/10.3109/24701394.2016.1174220</ext-link></mixed-citation></ref><ref id="B286"><mixed-citation xmlns:xlink="http://www.w3.org/1999/xlink" xlink:type="simple"><person-group><name name-style="western"><surname>Wang</surname><given-names>K</given-names></name><name name-style="western"><surname>Hong</surname><given-names>W</given-names></name><name name-style="western"><surname>Jiao</surname><given-names>H</given-names></name><name name-style="western"><surname>Zhao</surname><given-names>H</given-names></name></person-group> (<year>2017</year>) <article-title>Transcriptome sequencing and phylogenetic analysis of four species of luminescent beetles.</article-title><source>Scientific Reports</source><volume>7</volume>(<issue>1</issue>): <fpage>1814</fpage>. <ext-link xlink:type="simple" ext-link-type="doi" xlink:href="10.1038/s41598-017-01835-9">https://doi.org/10.1038/s41598-017-01835-9</ext-link></mixed-citation></ref><ref id="B47"><mixed-citation xmlns:xlink="http://www.w3.org/1999/xlink" xlink:type="simple"><person-group><name name-style="western"><surname>Chen</surname><given-names>X</given-names></name><name name-style="western"><surname>Dong</surname><given-names>Z</given-names></name><name name-style="western"><surname>Liu</surname><given-names>G</given-names></name><name name-style="western"><surname>He</surname><given-names>J</given-names></name><name name-style="western"><surname>Zhao</surname><given-names>R</given-names></name><name name-style="western"><surname>Wang</surname><given-names>W</given-names></name><name name-style="western"><surname>Peng</surname><given-names>Y</given-names></name><name name-style="western"><surname>Li</surname><given-names>X</given-names></name></person-group> (<year>2019</year>) Phylogenetic analysis provides insights into the evolution of Asian fireflies and adult bioluminescence. Molecular Phylogenetics and Evolution 140: 106600. <ext-link xlink:type="simple" ext-link-type="doi" xlink:href="10.1016/j.ympev.2019.106600">https://doi.org/10.1016/j.ympev.2019.106600</ext-link></mixed-citation></ref><ref id="B106"><mixed-citation xmlns:xlink="http://www.w3.org/1999/xlink" xlink:type="simple"><person-group><name name-style="western"><surname>He</surname><given-names>J</given-names></name><name name-style="western"><surname>Bi</surname><given-names>W</given-names></name><name name-style="western"><surname>Dong</surname><given-names>Z</given-names></name><name name-style="western"><surname>Liu</surname><given-names>G</given-names></name><name name-style="western"><surname>Zhao</surname><given-names>R</given-names></name><name name-style="western"><surname>Wang</surname><given-names>W</given-names></name><name name-style="western"><surname>Li</surname><given-names>X</given-names></name></person-group> (<year>2019</year>) <article-title>The mitochondrial genome of the first luminous click-beetle (<tp:taxon-name><tp:taxon-name-part taxon-name-part-type="order">Coleoptera</tp:taxon-name-part></tp:taxon-name>: <tp:taxon-name><tp:taxon-name-part taxon-name-part-type="family">Elateridae</tp:taxon-name-part></tp:taxon-name>) recorded in Asia.</article-title><source>Mitochondrial DNA Part B</source><volume>4</volume>(<issue>1</issue>): <fpage>565</fpage>–<lpage>567</lpage>. <ext-link xlink:type="simple" ext-link-type="doi" xlink:href="10.1080/23802359.2018.1555019">https://doi.org/10.1080/23802359.2018.1555019</ext-link></mixed-citation></ref><ref id="B310"><mixed-citation xmlns:xlink="http://www.w3.org/1999/xlink" xlink:type="simple"><person-group><name name-style="western"><surname>Zhang</surname><given-names>R</given-names></name><name name-style="western"><surname>He</surname><given-names>J</given-names></name><name name-style="western"><surname>Dong</surname><given-names>Z</given-names></name><name name-style="western"><surname>Liu</surname><given-names>G</given-names></name><name name-style="western"><surname>Yin</surname><given-names>Y</given-names></name><name name-style="western"><surname>Zhang</surname><given-names>X</given-names></name><name name-style="western"><surname>Li</surname><given-names>Q</given-names></name><name name-style="western"><surname>Ren</surname><given-names>Y</given-names></name><name name-style="western"><surname>Yang</surname><given-names>Y</given-names></name><name name-style="western"><surname>Liu</surname><given-names>W</given-names></name><name name-style="western"><surname>Chen</surname><given-names>X</given-names></name><name name-style="western"><surname>Xia</surname><given-names>W</given-names></name><name name-style="western"><surname>Duan</surname><given-names>K</given-names></name><name name-style="western"><surname>Hao</surname><given-names>F</given-names></name><name name-style="western"><surname>Lin</surname><given-names>Z</given-names></name><name name-style="western"><surname>Yang</surname><given-names>J</given-names></name><name name-style="western"><surname>Chang</surname><given-names>Z</given-names></name><name name-style="western"><surname>Zhao</surname><given-names>R</given-names></name><name name-style="western"><surname>Wan</surname><given-names>W</given-names></name><name name-style="western"><surname>Lu</surname><given-names>S</given-names></name><name name-style="western"><surname>Peng</surname><given-names>Y</given-names></name><name name-style="western"><surname>Ge</surname><given-names>S</given-names></name><name name-style="western"><surname>Wang</surname><given-names>W</given-names></name><name name-style="western"><surname>Li</surname><given-names>X</given-names></name></person-group> (<year>2020</year>) <article-title>Genomic and experimental data provide new insights into luciferin biosynthesis and bioluminescence evolution in fireflies.</article-title><source>Scientific Reports</source><volume>10</volume>(<issue>1</issue>): <fpage>15882</fpage>. <ext-link xlink:type="simple" ext-link-type="doi" xlink:href="10.1038/s41598-020-72900-z">https://doi.org/10.1038/s41598-020-72900-z</ext-link></mixed-citation></ref><ref id="B107"><mixed-citation xmlns:xlink="http://www.w3.org/1999/xlink" xlink:type="simple"><person-group><name name-style="western"><surname>He</surname><given-names>J</given-names></name><name name-style="western"><surname>Yao</surname><given-names>Y</given-names></name><name name-style="western"><surname>Dong</surname><given-names>Z</given-names></name><name name-style="western"><surname>Ruan</surname><given-names>Y</given-names></name><name name-style="western"><surname>Chang</surname><given-names>Z</given-names></name><name name-style="western"><surname>Zhao</surname><given-names>R</given-names></name><name name-style="western"><surname>Wang</surname><given-names>W</given-names></name><name name-style="western"><surname>Li</surname><given-names>X</given-names></name></person-group> (<year>2022</year>) Complete mitochondrial genome of <italic><tp:taxon-name><tp:taxon-name-part taxon-name-part-type="genus">Pectocera</tp:taxon-name-part></tp:taxon-name></italic> sp. (<tp:taxon-name><tp:taxon-name-part taxon-name-part-type="family">Elateridae</tp:taxon-name-part></tp:taxon-name>: <tp:taxon-name><tp:taxon-name-part taxon-name-part-type="subfamily">Dendrometrinae</tp:taxon-name-part></tp:taxon-name>: <tp:taxon-name><tp:taxon-name-part taxon-name-part-type="tribe">Oxynopterini</tp:taxon-name-part></tp:taxon-name>) and its phylogenetic implications. Archives of Insect Biochemistry and Physiology 111(1): e21957. <ext-link xlink:type="simple" ext-link-type="doi" xlink:href="10.1002/arch.21957">https://doi.org/10.1002/arch.21957</ext-link></mixed-citation></ref></ref-list></tp:taxon-treatment>
