# Supplementary material for: ﻿Rhagophthalmidae Olivier, 1907 (Coleoptera, Elateroidea): described genera and species, current problems, and prospects for the bioluminescent and paedomorphic beetle lineage
Source: Zookeys. 2022 Nov 1;1126:55–130. doi: 10.3897/zookeys.1126.90233 (PMC9881481; doi:10.3897/zookeys.1126.90233)
Supplement: XML Treatment for Rhagophthalmus ohbai [file zookeys.1126.90233-treatment73.xml]

<!DOCTYPE tp:taxon-treatment
  PUBLIC "-//TaxonX//DTD Taxonomic Treatment Publishing DTD v0 20100105//EN" "tax-treatment-NSO.dtd">
<tp:taxon-treatment xmlns:tp="http://www.plazi.org/taxpub"><tp:treatment-meta><kwd-group><label>Taxon classification</label><kwd>
              <named-content content-type="kingdom">Animalia</named-content>
            </kwd><kwd>
              <named-content content-type="order">Coleoptera</named-content>
            </kwd><kwd>
              <named-content content-type="family">Rhagophthalmidae</named-content>
            </kwd></kwd-group><mixed-citation publication-type="journal"><person-group><name><surname>Kundrata</surname><given-names>Robin</given-names></name><name><surname>Hoffmannova</surname><given-names>Johana</given-names></name><name><surname>Hinson</surname><given-names>Kevin R.</given-names></name><name><surname>Keller</surname><given-names>Oliver</given-names></name><name><surname>Packova</surname><given-names>Gabriela</given-names></name></person-group><article-title>﻿<tp:taxon-name><tp:taxon-name-part taxon-name-part-type="family">Rhagophthalmidae</tp:taxon-name-part></tp:taxon-name> Olivier, 1907 (<tp:taxon-name><tp:taxon-name-part taxon-name-part-type="order">Coleoptera</tp:taxon-name-part></tp:taxon-name>, <tp:taxon-name><tp:taxon-name-part taxon-name-part-type="superfamily">Elateroidea</tp:taxon-name-part></tp:taxon-name>): described genera and species, current problems, and prospects for the bioluminescent and paedomorphic beetle lineage</article-title><source>Zookeys</source><day>01</day><month>11</month><year>2022</year><volume>1126</volume><fpage>55</fpage><lpage>130</lpage><pub-id pub-id-type="doi">10.3897/zookeys.1126.90233</pub-id></mixed-citation></tp:treatment-meta><tp:nomenclature><label>﻿</label><tp:taxon-name>
            <object-id xmlns:xlink="http://www.w3.org/1999/xlink" content-type="arpha" xlink:type="simple">F05EF9B5-CBEB-55E4-BF0D-E56D05B9C269</object-id>
            <tp:taxon-name-part taxon-name-part-type="genus" reg="Rhagophthalmus">Rhagophthalmus</tp:taxon-name-part>
            <tp:taxon-name-part taxon-name-part-type="species" reg="ohbai">ohbai</tp:taxon-name-part>
          </tp:taxon-name><tp:taxon-authority>Wittmer in Wittmer and Ohba 1994</tp:taxon-authority><tp:nomenclature-citation-list><tp:nomenclature-citation><tp:taxon-name>
                <tp:taxon-name-part taxon-name-part-type="genus" reg="Rhagophthalmus">Rhagophthalmus</tp:taxon-name-part>
                <tp:taxon-name-part taxon-name-part-type="species" reg="ohbai">ohbai</tp:taxon-name-part>
              </tp:taxon-name><comment>Wittmer in <xref ref-type="bibr" rid="B299">Wittmer and Ohba 1994</xref>: 344.</comment></tp:nomenclature-citation><tp:nomenclature-citation><tp:taxon-name>
                <tp:taxon-name-part taxon-name-part-type="genus" reg="Rhagophthalmus">Rhagophthalmus</tp:taxon-name-part>
                <tp:taxon-name-part taxon-name-part-type="species" reg="ohba">ohba</tp:taxon-name-part>
              </tp:taxon-name><comment>: <xref ref-type="bibr" rid="B33">Branham and Wenzel 2001</xref>: 567 [unavailable name, incorrect subsequent spelling not in prevailing usage].</comment></tp:nomenclature-citation></tp:nomenclature-citation-list></tp:nomenclature><tp:treatment-sec sec-type="Type depository" id="SECID0EHPAM"><title>Type depository.</title><p>Holotype, male (<named-content xmlns:xlink="http://www.w3.org/1999/xlink" content-type="dwc:institutional_code" xlink:title="Yokosuka City Museum" xlink:href="http://grbio.org/institution/yokosuka-city-museum" xlink:type="simple">YCM</named-content>). Three paratypes, sex unknown (<named-content xmlns:xlink="http://www.w3.org/1999/xlink" content-type="dwc:institutional_code" xlink:title="Yokosuka City Museum" xlink:href="http://grbio.org/institution/yokosuka-city-museum" xlink:type="simple">YCM</named-content>), three paratypes, two males and one female (<named-content xmlns:xlink="http://www.w3.org/1999/xlink" content-type="dwc:institutional_code" xlink:title="Naturhistorisches Museum, Basel" xlink:href="http://grbio.org/institution/naturhistorisches-museum-basel" xlink:type="simple">NHMB</named-content>), two paratypes, sex unknown (<abbrev xmlns:xlink="http://www.w3.org/1999/xlink" xlink:title="Nagoya Women’s University, Nagoya" id="ABBRID0EZPAM" xlink:type="simple">NWU</abbrev>).</p></tp:treatment-sec><tp:treatment-sec sec-type="type locality" id="SECID0E4PAM"><title>Type locality.</title><p>Japan: Okinawa Prefecture, Yaeyama Islands, Iriomote Island, Sonai.</p></tp:treatment-sec><tp:treatment-sec sec-type="distribution" id="SECID0ECQAM"><title>Distribution.</title><p>Japan (Yaeyama Islands), Taiwan (<xref ref-type="bibr" rid="B44">Chen and Ho 1996</xref>, <xref ref-type="bibr" rid="B45">1998</xref>; <xref ref-type="bibr" rid="B112">Ho et al. 2012</xref>).</p></tp:treatment-sec><tp:treatment-sec sec-type="Literature" id="SECID0EUQAM"><title>Literature.</title><p><xref ref-type="bibr" rid="B299">Wittmer and Ohba (1994</xref>: 344): original description, drawings of male and female habitus, male antenna and genitalia; <xref ref-type="bibr" rid="B205">Ohba (1995</xref>: 13): remark, bioluminescence; <xref ref-type="bibr" rid="B44">Chen and Ho (1996</xref>: 46): distribution, figure of habitus; <xref ref-type="bibr" rid="B212">Ohba et al. (1996a</xref>: 1): morphology, biology, figures of habitus, body details, and bioluminescence; <xref ref-type="bibr" rid="B213">Ohba et al. (1996b</xref>: 30): remark; <xref ref-type="bibr" rid="B199">Nakane (1997</xref>: 36): remark; <xref ref-type="bibr" rid="B206">Ohba (1997a</xref>: 5): checklist, biology, figures of larval, male and female habitus, male head, and female bioluminescence; <xref ref-type="bibr" rid="B207">Ohba (1997b</xref>: 19): remark; <xref ref-type="bibr" rid="B208">Ohba (1997c</xref>: 51): breeding, development, immature stages, figures of habitus; <xref ref-type="bibr" rid="B214">Ohba et al. (1997</xref>: 25): remark; <xref ref-type="bibr" rid="B267">Suzuki (1997</xref>: 4): phylogeny, biology; <xref ref-type="bibr" rid="B298">Wittmer (1997</xref>: 259): comparison with <italic><tp:taxon-name><tp:taxon-name-part taxon-name-part-type="genus" reg="Rhagophthalmus">R.</tp:taxon-name-part><tp:taxon-name-part taxon-name-part-type="species" reg="angulatus">angulatus</tp:taxon-name-part></tp:taxon-name></italic>; <xref ref-type="bibr" rid="B45">Chen and Ho (1998</xref>: 34): bioluminescence; <xref ref-type="bibr" rid="B126">Kawashima (1998</xref>: 16): female morphology, drawing of female habitus; <xref ref-type="bibr" rid="B209">Ohba (1998</xref>: 3): checklist, biology; <xref ref-type="bibr" rid="B53">Costa et al. (1999</xref>: 22): remark; <xref ref-type="bibr" rid="B281">Viviani et al. (1999</xref>: 8274): remark [as <italic><tp:taxon-name><tp:taxon-name-part taxon-name-part-type="genus" reg="Ragophthalmus">Ragophthalmus</tp:taxon-name-part></tp:taxon-name></italic> [sic!]]; <xref ref-type="bibr" rid="B93">Goto and Kawashima (2000</xref>: 143): distribution; <xref ref-type="bibr" rid="B128">Kawashima (2000</xref>: 131): remarks; <xref ref-type="bibr" rid="B135">Kim et al. (2000</xref>: 214): molecular phylogeny; <xref ref-type="bibr" rid="B215">Ohmiya et al. (2000</xref>: 32): luciferase; <xref ref-type="bibr" rid="B280">Viviani and Ohmiya (2000</xref>: 267): remark [as <italic><tp:taxon-name><tp:taxon-name-part taxon-name-part-type="genus" reg="Ragophthalmus">Ragophthalmus</tp:taxon-name-part></tp:taxon-name></italic> [sic!]]; <xref ref-type="bibr" rid="B33">Branham and Wenzel (2001</xref>: 567): phylogeny [also as <italic><tp:taxon-name><tp:taxon-name-part taxon-name-part-type="genus" reg="Rhagophthalmus">R.</tp:taxon-name-part><tp:taxon-name-part taxon-name-part-type="species" reg="ohba">ohba</tp:taxon-name-part></tp:taxon-name></italic> [sic!]]; <xref ref-type="bibr" rid="B130">Kawashima and Satô (2001</xref>: 432): comparison with <italic><tp:taxon-name><tp:taxon-name-part taxon-name-part-type="genus" reg="Rhagophthalmus">R.</tp:taxon-name-part><tp:taxon-name-part taxon-name-part-type="species" reg="jenniferae">jenniferae</tp:taxon-name-part></tp:taxon-name></italic>; <xref ref-type="bibr" rid="B136">Kobayashi et al. (2001</xref>: 1): development, eggs; <xref ref-type="bibr" rid="B282">Viviani et al. (2001</xref>: 1287): bioluminescence [as <italic><tp:taxon-name><tp:taxon-name-part taxon-name-part-type="genus" reg="Ragophthalmus">Ragophthalmus</tp:taxon-name-part></tp:taxon-name></italic> [sic!]]; <xref ref-type="bibr" rid="B137">Kobayashi et al. (2002</xref>: 1): embryogenesis, figures of female habitus and bioluminescence; <xref ref-type="bibr" rid="B271">Ugarova and Brovko (2002</xref>: 322): bioluminescence; <xref ref-type="bibr" rid="B277">Viviani (2002</xref>: 1836): remark [as <italic><tp:taxon-name><tp:taxon-name-part taxon-name-part-type="genus" reg="Ragophthalmus">Ragophthalmus</tp:taxon-name-part></tp:taxon-name></italic> [sic!]]; <xref ref-type="bibr" rid="B283">Viviani et al. (2002</xref>: 538): remark [as <italic><tp:taxon-name><tp:taxon-name-part taxon-name-part-type="genus" reg="Ragophthalmus">Ragophthalmus</tp:taxon-name-part></tp:taxon-name></italic> [sic!]]; <xref ref-type="bibr" rid="B34">Branham and Wenzel (2003</xref>: 5): phylogeny [also as <italic><tp:taxon-name><tp:taxon-name-part taxon-name-part-type="genus" reg="Rhagophthalmus">R.</tp:taxon-name-part><tp:taxon-name-part taxon-name-part-type="species" reg="ohba">ohba</tp:taxon-name-part></tp:taxon-name></italic> [sic!]]; <xref ref-type="bibr" rid="B43">Chen (2003</xref>: 52): morphology, bioluminescence, figures of adult males and females, larva, and bioluminescence; <xref ref-type="bibr" rid="B105">Hayashi and Suzuki (2003</xref>: 4): morphology, biology, figure of mating; <xref ref-type="bibr" rid="B131">Kawashima and Sugaya (2003</xref>: 353): remark, identification key; <xref ref-type="bibr" rid="B132">Kawashima et al. (2003</xref>: 255): catalogue; <xref ref-type="bibr" rid="B138">Kobayashi et al. (2003</xref>: 19): embryogenesis, development; <xref ref-type="bibr" rid="B257">Satô and Kawashima (2003</xref>: 9): remark; <xref ref-type="bibr" rid="B59">DeCock (2004</xref>: 341): remark; <xref ref-type="bibr" rid="B210">Ohba (2004a</xref>: 226): bioluminescence, biology, figures of male and female habitus; <xref ref-type="bibr" rid="B211">Ohba (2004b</xref>: 6): bioluminescence, biology, figures of male and female habitus; <xref ref-type="bibr" rid="B152">Lau and Meyer-Rochow (2006</xref>: 20): eye morphology, figures of male and female head and eye; <xref ref-type="bibr" rid="B166">Li et al. (2006</xref>: 818): molecular phylogeny; <xref ref-type="bibr" rid="B8">Arnoldi et al. (2007</xref>: 2): molecular phylogeny; <xref ref-type="bibr" rid="B18">Bocak (2007</xref>: 225): catalogue; <xref ref-type="bibr" rid="B80">Geisthardt and Satô (2007</xref>: 234): catalogue [in <tp:taxon-name><tp:taxon-name-part taxon-name-part-type="family">Lampyridae</tp:taxon-name-part></tp:taxon-name><italic>incertae sedis</italic>]; <xref ref-type="bibr" rid="B153">Lau et al. (2007</xref>: 27): eye morphology of male; <xref ref-type="bibr" rid="B167">Li et al. (2007</xref>: 197): mitochondrial genome, phylogeny; <xref ref-type="bibr" rid="B256">Sagegami-Oba et al. (2007</xref>: 110): molecular phylogeny; <xref ref-type="bibr" rid="B265">Stanger-Hall et al. (2007</xref>: 38): molecular phylogeny [also as <italic><tp:taxon-name><tp:taxon-name-part taxon-name-part-type="genus" reg="Rhagophtalmus">Rhagophtalmus</tp:taxon-name-part></tp:taxon-name></italic> [sic!]]; <xref ref-type="bibr" rid="B168">Li et al. (2008a</xref>: 259): comparison with <italic><tp:taxon-name><tp:taxon-name-part taxon-name-part-type="genus" reg="Rhagophthalmus">R.</tp:taxon-name-part><tp:taxon-name-part taxon-name-part-type="species" reg="lufengensis">lufengensis</tp:taxon-name-part></tp:taxon-name></italic> and <italic><tp:taxon-name><tp:taxon-name-part taxon-name-part-type="genus" reg="Menghuoius">M.</tp:taxon-name-part><tp:taxon-name-part taxon-name-part-type="species" reg="giganteus">giganteus</tp:taxon-name-part></tp:taxon-name></italic>, distribution; <xref ref-type="bibr" rid="B169">Li et al. (2008b</xref>: 496): review; <xref ref-type="bibr" rid="B200">Noguchi et al. (2008</xref>: 2): luciferase; <xref ref-type="bibr" rid="B261">Sheffield et al. (2008</xref>: 2500): mitochondrial genome; <xref ref-type="bibr" rid="B268">Suzuki and Kobayashi (2009</xref>: 30): embryogenesis, figure of egg; <xref ref-type="bibr" rid="B46">Chen et al. (2010</xref>: 203): habitus figure showing bioluminescence; <xref ref-type="bibr" rid="B133">Kawashima et al. (2010</xref>: 137): book chapter, figures of male and female habitus, and female ovipositor; <xref ref-type="bibr" rid="B160">Lawrence et al. (2011</xref>: 7): phylogeny, figure of female abdomen; <xref ref-type="bibr" rid="B203">Oba et al. (2011</xref>: 773): biology, bioluminescence, figures of male and female habitus, and female bioluminescence; <xref ref-type="bibr" rid="B1">Amaral et al. (2012</xref>: 1262): luciferase, phylogeny; <xref ref-type="bibr" rid="B112">Ho et al. (2012</xref>: 1): remarks, comparison with <italic><tp:taxon-name><tp:taxon-name-part taxon-name-part-type="genus" reg="Rhagophthalmus">R.</tp:taxon-name-part><tp:taxon-name-part taxon-name-part-type="species" reg="beigansis">beigansis</tp:taxon-name-part></tp:taxon-name></italic>; <xref ref-type="bibr" rid="B270">Timmermans and Vogler (2012</xref>: 300): molecular phylogeny; <xref ref-type="bibr" rid="B2">Amaral et al. (2014</xref>: 415): molecular phylogeny; <xref ref-type="bibr" rid="B114">Hosoe et al. (2014</xref>: 331): chemical defence, figures of male and female habitus; <xref ref-type="bibr" rid="B144">Kundrata et al. (2014</xref>: 167): molecular phylogeny; <xref ref-type="bibr" rid="B183">Martin et al. (2015</xref>: 519): molecular phylogeny; <xref ref-type="bibr" rid="B3">Amaral et al. (2016</xref>: 254): molecular phylogeny; <xref ref-type="bibr" rid="B21">Bocak et al. (2016</xref>: suppl.): molecular phylogeny; <xref ref-type="bibr" rid="B145">Kundrata et al. (2016</xref>: 296): molecular phylogeny; <xref ref-type="bibr" rid="B4">Amaral et al. (2017a</xref>: 674): remark; <xref ref-type="bibr" rid="B5">Amaral et al. (2017b</xref>: 84): phylogeny; <xref ref-type="bibr" rid="B6">Amaral et al. (2017c</xref>: 157): phylogeny; <xref ref-type="bibr" rid="B184">Martin et al. (2017</xref>: 568): molecular phylogeny; <xref ref-type="bibr" rid="B286">Wang et al. (2017</xref>: 6): molecular phylogeny; <xref ref-type="bibr" rid="B22">Bocak et al. (2018</xref>: suppl.): molecular phylogeny; <xref ref-type="bibr" rid="B68">Fallon et al. (2018</xref>: 8): genomes, bioluminescence; <xref ref-type="bibr" rid="B266">Stanger-Hall et al. (2018</xref>: 8): remark; <xref ref-type="bibr" rid="B47">Chen et al. (2019</xref>: 8): molecular phylogeny; <xref ref-type="bibr" rid="B106">He et al. (2019</xref>: 566): molecular phylogeny; <xref ref-type="bibr" rid="B147">Kundrata et al. (2019</xref>: 1263): molecular phylogeny; <xref ref-type="bibr" rid="B173">Liu et al. (2019</xref>: 3183): mitogenomic phylogeny; <xref ref-type="bibr" rid="B185">Martin et al. (2019</xref>: 3): molecular phylogeny; <xref ref-type="bibr" rid="B174">Liu et al. (2020</xref>: 47): luciferase, phylogeny; <xref ref-type="bibr" rid="B310">Zhang et al. (2020</xref>: 5): molecular phylogeny, bioluminescence; <xref ref-type="bibr" rid="B78">Ge et al. (2021</xref>: 3): mitogenomic phylogeny; <xref ref-type="bibr" rid="B79">Ge et al. (2022</xref>: 3): mitogenomic phylogeny; <xref ref-type="bibr" rid="B107">He et al. (2022</xref>: 4): mitogenomic phylogeny; <xref ref-type="bibr" rid="B193">Moreira et al. (2022</xref>: 7): luciferase, molecular phylogeny. In addition to the aforementioned literature, this species was included in PhD theses by <xref ref-type="bibr" rid="B111">Ho (2002)</xref> and <xref ref-type="bibr" rid="B121">Jeng (2008)</xref>.</p></tp:treatment-sec><ref-list><ref id="B299"><mixed-citation xmlns:xlink="http://www.w3.org/1999/xlink" xlink:type="simple"><person-group><name name-style="western"><surname>Wittmer</surname><given-names>W</given-names></name><name name-style="western"><surname>Ohba</surname><given-names>N</given-names></name></person-group> (<year>1994</year>) <article-title>Neue <tp:taxon-name><tp:taxon-name-part taxon-name-part-type="family">Rhagophthalmidae</tp:taxon-name-part></tp:taxon-name> (<tp:taxon-name><tp:taxon-name-part taxon-name-part-type="order">Coleoptera</tp:taxon-name-part></tp:taxon-name>) aus China und benachbarten Ländern.</article-title><source>Japanese Journal of Entomology</source><volume>62</volume>: <fpage>341</fpage>–<lpage>355</lpage>.</mixed-citation></ref><ref id="B33"><mixed-citation xmlns:xlink="http://www.w3.org/1999/xlink" xlink:type="simple"><person-group><name name-style="western"><surname>Branham</surname><given-names>MA</given-names></name><name name-style="western"><surname>Wenzel</surname><given-names>JW</given-names></name></person-group> (<year>2001</year>) <article-title>The evolution of bioluminescence in cantharoids (<tp:taxon-name><tp:taxon-name-part taxon-name-part-type="order">Coleoptera</tp:taxon-name-part></tp:taxon-name>: <tp:taxon-name><tp:taxon-name-part taxon-name-part-type="superfamily">Elateroidea</tp:taxon-name-part></tp:taxon-name>).</article-title><source>The Florida Entomologist</source><volume>84</volume>(<issue>4</issue>): <fpage>565</fpage>–<lpage>586</lpage>. <ext-link xlink:type="simple" ext-link-type="doi" xlink:href="10.2307/3496389">https://doi.org/10.2307/3496389</ext-link></mixed-citation></ref><ref id="B44"><mixed-citation xmlns:xlink="http://www.w3.org/1999/xlink" xlink:type="simple"><person-group><name name-style="western"><surname>Chen</surname><given-names>TR</given-names></name><name name-style="western"><surname>Ho</surname><given-names>JR</given-names></name></person-group> (<year>1996</year>) <article-title>New record of firefly in Taiwan, <italic><tp:taxon-name><tp:taxon-name-part taxon-name-part-type="genus">Rhagophthalmus</tp:taxon-name-part><tp:taxon-name-part taxon-name-part-type="species">ohbai</tp:taxon-name-part></tp:taxon-name></italic> Wittmer.</article-title><source>Nature Conservation Quarterly</source><volume>16</volume>: <fpage>46</fpage>–<lpage>49</lpage>.</mixed-citation></ref><ref id="B45"><mixed-citation xmlns:xlink="http://www.w3.org/1999/xlink" xlink:type="simple"><person-group><name name-style="western"><surname>Chen</surname><given-names>TZ</given-names></name><name name-style="western"><surname>Ho</surname><given-names>J-Z</given-names></name></person-group> (<year>1998</year>) <article-title>Luminiferous behavior of <italic><tp:taxon-name><tp:taxon-name-part taxon-name-part-type="genus">Rhagophthalmus</tp:taxon-name-part><tp:taxon-name-part taxon-name-part-type="species">ohbai</tp:taxon-name-part></tp:taxon-name></italic> Wittmer.</article-title><source>Nature Conservation Quarterly</source><volume>23</volume>: <fpage>34</fpage>–<lpage>37</lpage>. <ext-link xlink:type="simple" ext-link-type="doi" xlink:href="10.1179/019713698806082967">https://doi.org/10.1179/019713698806082967</ext-link></mixed-citation></ref><ref id="B112"><mixed-citation xmlns:xlink="http://www.w3.org/1999/xlink" xlink:type="simple"><person-group><name name-style="western"><surname>Ho</surname><given-names>J-Z</given-names></name><name name-style="western"><surname>Chen</surname><given-names>Y-F</given-names></name><name name-style="western"><surname>Cheng</surname><given-names>S-H</given-names></name><name name-style="western"><surname>Tsai</surname><given-names>X-L</given-names></name><name name-style="western"><surname>Yang</surname><given-names>P-S</given-names></name></person-group> (<year>2012</year>) <article-title>Two new species of <italic><tp:taxon-name><tp:taxon-name-part taxon-name-part-type="genus">Rhagophthalmus</tp:taxon-name-part></tp:taxon-name></italic> Motschulsky (<tp:taxon-name><tp:taxon-name-part taxon-name-part-type="order">Coleoptera</tp:taxon-name-part></tp:taxon-name>: <tp:taxon-name><tp:taxon-name-part taxon-name-part-type="family">Rhagophthalmidae</tp:taxon-name-part></tp:taxon-name>) from Matzu Archipelago, Taiwan with biological commentary.</article-title><source>Zootaxa</source><volume>3274</volume>(<issue>1</issue>): <fpage>1</fpage>–<lpage>13</lpage>. <ext-link xlink:type="simple" ext-link-type="doi" xlink:href="10.11646/zootaxa.3274.1.1">https://doi.org/10.11646/zootaxa.3274.1.1</ext-link></mixed-citation></ref><ref id="B205"><mixed-citation xmlns:xlink="http://www.w3.org/1999/xlink" xlink:type="simple"><person-group><name name-style="western"><surname>Ohba</surname><given-names>N</given-names></name></person-group> (<year>1995</year>) <article-title>Synchronous flashing of <italic><tp:taxon-name><tp:taxon-name-part taxon-name-part-type="genus">Pterotyx</tp:taxon-name-part><tp:taxon-name-part taxon-name-part-type="species">cribellata</tp:taxon-name-part></tp:taxon-name></italic> fireflies and mimicry by other insects.</article-title><source>Konchu to Shizen</source><volume>30</volume>: <fpage>9</fpage>–<lpage>14</lpage>. [Insects and Nature]</mixed-citation></ref><ref id="B212"><mixed-citation xmlns:xlink="http://www.w3.org/1999/xlink" xlink:type="simple"><person-group><name name-style="western"><surname>Ohba</surname><given-names>N</given-names></name><name name-style="western"><surname>Goto</surname><given-names>Y</given-names></name><name name-style="western"><surname>Kawashima</surname><given-names>I</given-names></name></person-group> (<year>1996a</year>) <article-title>External morphology and behavior of <italic><tp:taxon-name><tp:taxon-name-part taxon-name-part-type="genus">Rhagophthalmus</tp:taxon-name-part><tp:taxon-name-part taxon-name-part-type="species">ohbai</tp:taxon-name-part></tp:taxon-name></italic> Wittmer, 1994 (<tp:taxon-name><tp:taxon-name-part taxon-name-part-type="order">Coleoptera</tp:taxon-name-part></tp:taxon-name>; <tp:taxon-name><tp:taxon-name-part taxon-name-part-type="family">Rhagophthalmidae</tp:taxon-name-part></tp:taxon-name>) and its habitat.</article-title><source>Science Report of the Yokosuka City Museum</source><volume>44</volume>: <fpage>1</fpage>–<lpage>19</lpage>.</mixed-citation></ref><ref id="B213"><mixed-citation xmlns:xlink="http://www.w3.org/1999/xlink" xlink:type="simple"><person-group><name name-style="western"><surname>Ohba</surname><given-names>N</given-names></name><name name-style="western"><surname>Goto</surname><given-names>Y</given-names></name><name name-style="western"><surname>Kawashima</surname><given-names>I</given-names></name></person-group> (<year>1996b</year>) <article-title>External morphology, color-marking patterns and habits of the larval stage in genus <italic><tp:taxon-name><tp:taxon-name-part taxon-name-part-type="genus">Stenocladius</tp:taxon-name-part></tp:taxon-name></italic> (<tp:taxon-name><tp:taxon-name-part taxon-name-part-type="order">Coleoptera</tp:taxon-name-part></tp:taxon-name>: <tp:taxon-name><tp:taxon-name-part taxon-name-part-type="family">Lampyridae</tp:taxon-name-part></tp:taxon-name>).</article-title><source>Science Report of the Yokosuka City Museum</source><volume>44</volume>: <fpage>21</fpage>–<lpage>31</lpage>.</mixed-citation></ref><ref id="B199"><mixed-citation xmlns:xlink="http://www.w3.org/1999/xlink" xlink:type="simple"><person-group><name name-style="western"><surname>Nakane</surname><given-names>T</given-names></name></person-group> (<year>1997</year>) <article-title>On the species of the genus <italic><tp:taxon-name><tp:taxon-name-part taxon-name-part-type="genus">Stenocladius</tp:taxon-name-part></tp:taxon-name></italic> in Japan.</article-title><source>Konchu to Shizen</source><volume>32</volume>: <fpage>33</fpage>–<lpage>36</lpage>. [Insects and Nature]</mixed-citation></ref><ref id="B206"><mixed-citation xmlns:xlink="http://www.w3.org/1999/xlink" xlink:type="simple"><person-group><name name-style="western"><surname>Ohba</surname><given-names>N</given-names></name></person-group> (<year>1997a</year>) <article-title>Twenty years with fireflies – an outline of research in Japan.</article-title><source>The Insectarium</source><volume>34</volume>: <fpage>4</fpage>–<lpage>18</lpage>.</mixed-citation></ref><ref id="B207"><mixed-citation xmlns:xlink="http://www.w3.org/1999/xlink" xlink:type="simple"><person-group><name name-style="western"><surname>Ohba</surname><given-names>N</given-names></name></person-group> (<year>1997b</year>) <article-title>Group flashing fire-flies and fire-fly mimicry in tropical Asia.</article-title><source>Biological Sciences</source><volume>49</volume>: <fpage>17</fpage>–<lpage>22</lpage>.</mixed-citation></ref><ref id="B208"><mixed-citation xmlns:xlink="http://www.w3.org/1999/xlink" xlink:type="simple"><person-group><name name-style="western"><surname>Ohba</surname><given-names>N</given-names></name></person-group> (<year>1997c</year>) <article-title>Breeding of the firefly, <italic><tp:taxon-name><tp:taxon-name-part taxon-name-part-type="genus">Rhagophthalmus</tp:taxon-name-part><tp:taxon-name-part taxon-name-part-type="species">ohbai</tp:taxon-name-part></tp:taxon-name></italic> (<tp:taxon-name><tp:taxon-name-part taxon-name-part-type="order">Coleoptera</tp:taxon-name-part></tp:taxon-name>: <tp:taxon-name><tp:taxon-name-part taxon-name-part-type="family">Rhagophthalmidae</tp:taxon-name-part></tp:taxon-name>).</article-title><source>Science Report of the Yokosuka City Museum</source><volume>45</volume>: <fpage>51</fpage>–<lpage>55</lpage>.</mixed-citation></ref><ref id="B214"><mixed-citation xmlns:xlink="http://www.w3.org/1999/xlink" xlink:type="simple"><person-group><name name-style="western"><surname>Ohba</surname><given-names>N</given-names></name><name name-style="western"><surname>Goto</surname><given-names>Y</given-names></name><name name-style="western"><surname>Kawashima</surname><given-names>I</given-names></name></person-group> (<year>1997</year>) <article-title>Behavior and adult female morphology of firefly, genus <italic><tp:taxon-name><tp:taxon-name-part taxon-name-part-type="genus">Stenocladius</tp:taxon-name-part></tp:taxon-name></italic> (<tp:taxon-name><tp:taxon-name-part taxon-name-part-type="order">Coleoptera</tp:taxon-name-part></tp:taxon-name>: <tp:taxon-name><tp:taxon-name-part taxon-name-part-type="family">Lampyridae</tp:taxon-name-part></tp:taxon-name>) in Japan.</article-title><source>Science Report of the Yokosuka City Museum</source><volume>45</volume>: <fpage>23</fpage>–<lpage>37</lpage>.</mixed-citation></ref><ref id="B267"><mixed-citation xmlns:xlink="http://www.w3.org/1999/xlink" xlink:type="simple"><person-group><name name-style="western"><surname>Suzuki</surname><given-names>H</given-names></name></person-group> (<year>1997</year>) <article-title>Molecular phylogenetic studies of Japanese fireflies and their mating systems (<tp:taxon-name><tp:taxon-name-part taxon-name-part-type="order">Coleoptera</tp:taxon-name-part></tp:taxon-name>: <tp:taxon-name><tp:taxon-name-part taxon-name-part-type="superfamily">Cantharoidea</tp:taxon-name-part></tp:taxon-name>).</article-title><source>Tokyo Metropolitan University Bulletin of Natural History</source><volume>3</volume>: <fpage>1</fpage>–<lpage>53</lpage>.</mixed-citation></ref><ref id="B298"><mixed-citation xmlns:xlink="http://www.w3.org/1999/xlink" xlink:type="simple"><person-group><name name-style="western"><surname>Wittmer</surname><given-names>W</given-names></name></person-group> (<year>1997</year>) <article-title>Neue <tp:taxon-name><tp:taxon-name-part taxon-name-part-type="family">Rhagophthalmidae</tp:taxon-name-part></tp:taxon-name> und <tp:taxon-name><tp:taxon-name-part taxon-name-part-type="family">Phengodidae</tp:taxon-name-part></tp:taxon-name> (<tp:taxon-name><tp:taxon-name-part taxon-name-part-type="order">Coleoptera</tp:taxon-name-part></tp:taxon-name>).</article-title><source>Mitteilungen der Schweizerische Entomologische Gesellschaft</source><volume>70</volume>: <fpage>257</fpage>–<lpage>263</lpage>.</mixed-citation></ref><ref id="B126"><mixed-citation xmlns:xlink="http://www.w3.org/1999/xlink" xlink:type="simple"><person-group><name name-style="western"><surname>Kawashima</surname><given-names>I</given-names></name></person-group> (<year>1998</year>) <article-title>Morphology of larviform adult females in Japanese <tp:taxon-name><tp:taxon-name-part taxon-name-part-type="superfamily">Cantharoidea</tp:taxon-name-part></tp:taxon-name>, with special reference to two families and genera <italic><tp:taxon-name><tp:taxon-name-part taxon-name-part-type="genus">Rhagophthalmus</tp:taxon-name-part></tp:taxon-name></italic> (<tp:taxon-name><tp:taxon-name-part taxon-name-part-type="family">Rhagophthalmidae</tp:taxon-name-part></tp:taxon-name>) and <italic><tp:taxon-name><tp:taxon-name-part taxon-name-part-type="genus">Stenocladius</tp:taxon-name-part></tp:taxon-name></italic> (<tp:taxon-name><tp:taxon-name-part taxon-name-part-type="family">Lampyridae</tp:taxon-name-part></tp:taxon-name>).</article-title><source>The Nature and Insects</source><volume>33</volume>: <fpage>16</fpage>–<lpage>18</lpage>.</mixed-citation></ref><ref id="B209"><mixed-citation xmlns:xlink="http://www.w3.org/1999/xlink" xlink:type="simple"><person-group><name name-style="western"><surname>Ohba</surname><given-names>N</given-names></name></person-group> (<year>1998</year>) <article-title>Biology of the fireflies.</article-title><source>Konchu to Shizen</source><volume>33</volume>: <fpage>2</fpage>–<lpage>6</lpage>. [Insects and Nature]</mixed-citation></ref><ref id="B53"><mixed-citation xmlns:xlink="http://www.w3.org/1999/xlink" xlink:type="simple"><person-group><name name-style="western"><surname>Costa</surname><given-names>C</given-names></name><name name-style="western"><surname>Vanin</surname><given-names>SA</given-names></name><name name-style="western"><surname>Casari</surname><given-names>SA</given-names></name><name name-style="western"><surname>Viviani</surname><given-names>VR</given-names></name></person-group> (<year>1999</year>) <article-title>Larvae of neotropical <tp:taxon-name><tp:taxon-name-part taxon-name-part-type="order">Coleoptera</tp:taxon-name-part></tp:taxon-name>. XXVII. <italic><tp:taxon-name><tp:taxon-name-part taxon-name-part-type="genus">Phrixothrix</tp:taxon-name-part><tp:taxon-name-part taxon-name-part-type="species">hirtus</tp:taxon-name-part></tp:taxon-name></italic>: Immatures, neotenic female, adult male and bionomic data (<tp:taxon-name><tp:taxon-name-part taxon-name-part-type="subfamily">Phengodinae</tp:taxon-name-part></tp:taxon-name>, <tp:taxon-name><tp:taxon-name-part taxon-name-part-type="family">Phengodidae</tp:taxon-name-part></tp:taxon-name>, <tp:taxon-name><tp:taxon-name-part taxon-name-part-type="order">Coleoptera</tp:taxon-name-part></tp:taxon-name>).</article-title><source>Iheringia, Serie Zoologia, Porto Alegre</source><volume>86</volume>: <fpage>9</fpage>–<lpage>28</lpage>.</mixed-citation></ref><ref id="B281"><mixed-citation xmlns:xlink="http://www.w3.org/1999/xlink" xlink:type="simple"><person-group><name name-style="western"><surname>Viviani</surname><given-names>VR</given-names></name><name name-style="western"><surname>Bechara</surname><given-names>EJH</given-names></name><name name-style="western"><surname>Ohmiya</surname><given-names>Y</given-names></name></person-group> (<year>1999</year>) <article-title>Cloning, sequence analysis, and expression of active <italic><tp:taxon-name><tp:taxon-name-part taxon-name-part-type="genus">Phrixothrix</tp:taxon-name-part></tp:taxon-name></italic> railroad-worms luciferases: Relationship between bioluminescence spectra and primary structures.</article-title><source>Biochemistry</source><volume>38</volume>(<issue>26</issue>): <fpage>8271</fpage>–<lpage>8279</lpage>. <ext-link xlink:type="simple" ext-link-type="doi" xlink:href="10.1021/bi9900830">https://doi.org/10.1021/bi9900830</ext-link></mixed-citation></ref><ref id="B93"><mixed-citation xmlns:xlink="http://www.w3.org/1999/xlink" xlink:type="simple"><person-group><name name-style="western"><surname>Goto</surname><given-names>Y</given-names></name><name name-style="western"><surname>Kawashima</surname><given-names>I</given-names></name></person-group> (<year>2000</year>) <article-title>Distributional records of some fireflies (<tp:taxon-name><tp:taxon-name-part taxon-name-part-type="order">Coleoptera</tp:taxon-name-part></tp:taxon-name>, <tp:taxon-name><tp:taxon-name-part taxon-name-part-type="family">Lampyridae</tp:taxon-name-part></tp:taxon-name> and <tp:taxon-name><tp:taxon-name-part taxon-name-part-type="family">Rhagophthalmidae</tp:taxon-name-part></tp:taxon-name>) from the Ryukyu Islands, Southwest Japan.</article-title><source>Elytra, Tokyo</source><volume>28</volume>: <fpage>141</fpage>–<lpage>144</lpage>.</mixed-citation></ref><ref id="B128"><mixed-citation xmlns:xlink="http://www.w3.org/1999/xlink" xlink:type="simple"><person-group><name name-style="western"><surname>Kawashima</surname><given-names>I</given-names></name></person-group> (<year>2000</year>) <article-title>A redescription of <italic><tp:taxon-name><tp:taxon-name-part taxon-name-part-type="genus">Rhagophthalmus</tp:taxon-name-part><tp:taxon-name-part taxon-name-part-type="species">ingens</tp:taxon-name-part></tp:taxon-name></italic> Fairmaire (<tp:taxon-name><tp:taxon-name-part taxon-name-part-type="order">Coleoptera</tp:taxon-name-part></tp:taxon-name>, <tp:taxon-name><tp:taxon-name-part taxon-name-part-type="family">Rhagophthalmidae</tp:taxon-name-part></tp:taxon-name>) from northern Vietnam, with establishment of a new genus in the family.</article-title><source>Elytra, Tokyo</source><volume>28</volume>: <fpage>131</fpage>–<lpage>140</lpage>.</mixed-citation></ref><ref id="B135"><mixed-citation xmlns:xlink="http://www.w3.org/1999/xlink" xlink:type="simple"><person-group><name name-style="western"><surname>Kim</surname><given-names>I</given-names></name><name name-style="western"><surname>Lee</surname><given-names>SC</given-names></name><name name-style="western"><surname>Bae</surname><given-names>JS</given-names></name><name name-style="western"><surname>Jin</surname><given-names>BR</given-names></name><name name-style="western"><surname>Kim</surname><given-names>SE</given-names></name><name name-style="western"><surname>Kim</surname><given-names>JK</given-names></name><name name-style="western"><surname>Yoon</surname><given-names>HJ</given-names></name><name name-style="western"><surname>Yang</surname><given-names>SR</given-names></name><name name-style="western"><surname>Lim</surname><given-names>SH</given-names></name><name name-style="western"><surname>Sohn</surname><given-names>HD</given-names></name></person-group> (<year>2000</year>) <article-title>Genetic divergence and phylogenetic relationships among the Korean fireflies, <italic><tp:taxon-name><tp:taxon-name-part taxon-name-part-type="genus">Hotaria</tp:taxon-name-part><tp:taxon-name-part taxon-name-part-type="species">papariensis</tp:taxon-name-part></tp:taxon-name></italic>, <italic><tp:taxon-name><tp:taxon-name-part taxon-name-part-type="genus">Luciola</tp:taxon-name-part><tp:taxon-name-part taxon-name-part-type="species">lateralis</tp:taxon-name-part></tp:taxon-name></italic>, and <italic><tp:taxon-name><tp:taxon-name-part taxon-name-part-type="genus">Pyrocoelia</tp:taxon-name-part><tp:taxon-name-part taxon-name-part-type="species">rufa</tp:taxon-name-part></tp:taxon-name></italic> (<tp:taxon-name><tp:taxon-name-part taxon-name-part-type="order">Coleoptera</tp:taxon-name-part></tp:taxon-name>: <tp:taxon-name><tp:taxon-name-part taxon-name-part-type="family">Lampyridae</tp:taxon-name-part></tp:taxon-name>), using mitochondrial DNA sequences.</article-title><source>Korean Journal of Applied Entomology</source><volume>39</volume>: <fpage>211</fpage>–<lpage>226</lpage>.</mixed-citation></ref><ref id="B215"><mixed-citation xmlns:xlink="http://www.w3.org/1999/xlink" xlink:type="simple"><person-group><name name-style="western"><surname>Ohmiya</surname><given-names>Y</given-names></name><name name-style="western"><surname>Sumiya</surname><given-names>M</given-names></name><name name-style="western"><surname>Viviani</surname><given-names>VR</given-names></name><name name-style="western"><surname>Ohba</surname><given-names>N</given-names></name></person-group> (<year>2000</year>) Comparative aspects of a luciferase molecule from the Japanese luminous beetle, <italic><tp:taxon-name><tp:taxon-name-part taxon-name-part-type="genus">Rhagophthalmus</tp:taxon-name-part><tp:taxon-name-part taxon-name-part-type="species">ohbai</tp:taxon-name-part></tp:taxon-name></italic>. Science Report of the Yokosuka City Museum 47: 31–38.</mixed-citation></ref><ref id="B280"><mixed-citation xmlns:xlink="http://www.w3.org/1999/xlink" xlink:type="simple"><person-group><name name-style="western"><surname>Viviani</surname><given-names>VR</given-names></name><name name-style="western"><surname>Ohmiya</surname><given-names>Y</given-names></name></person-group> (<year>2000</year>) <article-title>Bioluminescence color determinants of <italic><tp:taxon-name><tp:taxon-name-part taxon-name-part-type="genus">Phrixothrix</tp:taxon-name-part></tp:taxon-name></italic> railroad-worm luciferases: Chimeric luciferases, site-directed mutagenesis of Arg 215 and guanidine effect.</article-title><source>Photochemistry and Photobiology</source><volume>72</volume>(<issue>2</issue>): <fpage>267</fpage>–<lpage>271</lpage>. <ext-link xlink:type="simple" ext-link-type="doi" xlink:href="10.1562/0031-8655(2000)072%3C0267:BCDOPR%3E2.0.CO;2">https://doi.org/10.1562/0031-8655(2000)072&lt;0267:BCDOPR&gt;2.0.CO;2</ext-link></mixed-citation></ref><ref id="B130"><mixed-citation xmlns:xlink="http://www.w3.org/1999/xlink" xlink:type="simple"><person-group><name name-style="western"><surname>Kawashima</surname><given-names>I</given-names></name><name name-style="western"><surname>Satô</surname><given-names>M</given-names></name></person-group> (<year>2001</year>) <article-title>Three new species of the genus <italic><tp:taxon-name><tp:taxon-name-part taxon-name-part-type="genus">Rhagophthalmus</tp:taxon-name-part></tp:taxon-name></italic> (<tp:taxon-name><tp:taxon-name-part taxon-name-part-type="order">Coleoptera</tp:taxon-name-part></tp:taxon-name>, <tp:taxon-name><tp:taxon-name-part taxon-name-part-type="family">Rhagophthalmidae</tp:taxon-name-part></tp:taxon-name>) from southeast Asia.</article-title><source>Elytra, Tokyo</source><volume>29</volume>: <fpage>423</fpage>–<lpage>434</lpage>.</mixed-citation></ref><ref id="B136"><mixed-citation xmlns:xlink="http://www.w3.org/1999/xlink" xlink:type="simple"><person-group><name name-style="western"><surname>Kobayashi</surname><given-names>Y</given-names></name><name name-style="western"><surname>Suzuki</surname><given-names>H</given-names></name><name name-style="western"><surname>Ohba</surname><given-names>N</given-names></name></person-group> (<year>2001</year>) <article-title>Formation of a spherical germ rudiment in the glow-worm, <italic><tp:taxon-name><tp:taxon-name-part taxon-name-part-type="genus">Rhagophthalmus</tp:taxon-name-part><tp:taxon-name-part taxon-name-part-type="species">ohbai</tp:taxon-name-part></tp:taxon-name></italic> Wittmer (<tp:taxon-name><tp:taxon-name-part taxon-name-part-type="order">Coleoptera</tp:taxon-name-part></tp:taxon-name>: <tp:taxon-name><tp:taxon-name-part taxon-name-part-type="family">Rhagophthalmidae</tp:taxon-name-part></tp:taxon-name>), and its phylogenetic implications.</article-title><source>Proceedings of the Arthropodan Embryological Society of Japan</source><volume>36</volume>: <fpage>1</fpage>–<lpage>5</lpage>.</mixed-citation></ref><ref id="B282"><mixed-citation xmlns:xlink="http://www.w3.org/1999/xlink" xlink:type="simple"><person-group><name name-style="western"><surname>Viviani</surname><given-names>VR</given-names></name><name name-style="western"><surname>Uchida</surname><given-names>A</given-names></name><name name-style="western"><surname>Suenaga</surname><given-names>N</given-names></name><name name-style="western"><surname>Ryufuku</surname><given-names>M</given-names></name><name name-style="western"><surname>Ohmiya</surname><given-names>Y</given-names></name></person-group> (<year>2001</year>) <article-title>Thr226 is a key residue for bioluminescence spectra determination in beetle luciferases.</article-title><source>Biochemical and Biophysical Research Communications</source><volume>280</volume>(<issue>5</issue>): <fpage>1286</fpage>–<lpage>1291</lpage>. <ext-link xlink:type="simple" ext-link-type="doi" xlink:href="10.1006/bbrc.2001.4254">https://doi.org/10.1006/bbrc.2001.4254</ext-link></mixed-citation></ref><ref id="B137"><mixed-citation xmlns:xlink="http://www.w3.org/1999/xlink" xlink:type="simple"><person-group><name name-style="western"><surname>Kobayashi</surname><given-names>Y</given-names></name><name name-style="western"><surname>Suzuki</surname><given-names>H</given-names></name><name name-style="western"><surname>Ohba</surname><given-names>N</given-names></name></person-group> (<year>2002</year>) <article-title>Embryogenesis of the glowworm <italic><tp:taxon-name><tp:taxon-name-part taxon-name-part-type="genus">Rhagophthalmus</tp:taxon-name-part><tp:taxon-name-part taxon-name-part-type="species">ohbai</tp:taxon-name-part></tp:taxon-name></italic> Wittmer (<tp:taxon-name><tp:taxon-name-part taxon-name-part-type="class">Insecta</tp:taxon-name-part></tp:taxon-name>: <tp:taxon-name><tp:taxon-name-part taxon-name-part-type="order">Coleoptera</tp:taxon-name-part></tp:taxon-name>, <tp:taxon-name><tp:taxon-name-part taxon-name-part-type="family">Rhagophthalmidae</tp:taxon-name-part></tp:taxon-name>), with emphasis on the germ rudiment formation.</article-title><source>Journal of Morphology</source><volume>253</volume>(<issue>1</issue>): <fpage>1</fpage>–<lpage>9</lpage>. <ext-link xlink:type="simple" ext-link-type="doi" xlink:href="10.1002/jmor.1109">https://doi.org/10.1002/jmor.1109</ext-link></mixed-citation></ref><ref id="B271"><mixed-citation xmlns:xlink="http://www.w3.org/1999/xlink" xlink:type="simple"><person-group><name name-style="western"><surname>Ugarova</surname><given-names>NN</given-names></name><name name-style="western"><surname>Brovko</surname><given-names>LY</given-names></name></person-group> (<year>2002</year>) <article-title>Protein structure and bioluminescent spectra for firefly bioluminescence.</article-title><source>Luminescence</source><volume>17</volume>(<issue>5</issue>): <fpage>321</fpage>–<lpage>330</lpage>. <ext-link xlink:type="simple" ext-link-type="doi" xlink:href="10.1002/bio.688">https://doi.org/10.1002/bio.688</ext-link></mixed-citation></ref><ref id="B277"><mixed-citation xmlns:xlink="http://www.w3.org/1999/xlink" xlink:type="simple"><person-group><name name-style="western"><surname>Viviani</surname><given-names>VR</given-names></name></person-group> (<year>2002</year>) <article-title>The origin, diversity, and structure-function relationships of insect luciferases.</article-title><source>Cellular and Molecular Life Sciences</source><volume>59</volume>(<issue>11</issue>): <fpage>1833</fpage>–<lpage>1850</lpage>. <ext-link xlink:type="simple" ext-link-type="doi" xlink:href="10.1007/PL00012509">https://doi.org/10.1007/PL00012509</ext-link></mixed-citation></ref><ref id="B283"><mixed-citation xmlns:xlink="http://www.w3.org/1999/xlink" xlink:type="simple"><person-group><name name-style="western"><surname>Viviani</surname><given-names>VR</given-names></name><name name-style="western"><surname>Uchida</surname><given-names>A</given-names></name><name name-style="western"><surname>Viviani</surname><given-names>W</given-names></name><name name-style="western"><surname>Ohmiya</surname><given-names>Y</given-names></name></person-group> (<year>2002</year>) <article-title>The influence of Ala243 (Gly247), Arg215 and Thr226 (Asn230) on the bioluminescence spectra and pH-sensitivity of railroad worm, click beetle and firefly luciferases.</article-title><source>Photochemistry and Photobiology</source><volume>76</volume>(<issue>5</issue>): <fpage>538</fpage>–<lpage>544</lpage>. <ext-link xlink:type="simple" ext-link-type="doi" xlink:href="10.1562/0031-8655(2002)076%3C0538:TIOAGA%3E2.0.CO;2">https://doi.org/10.1562/0031-8655(2002)076&lt;0538:TIOAGA&gt;2.0.CO;2</ext-link></mixed-citation></ref><ref id="B34"><mixed-citation xmlns:xlink="http://www.w3.org/1999/xlink" xlink:type="simple"><person-group><name name-style="western"><surname>Branham</surname><given-names>MA</given-names></name><name name-style="western"><surname>Wenzel</surname><given-names>JW</given-names></name></person-group> (<year>2003</year>) <article-title>The origin of photic behavior and the evolution of sexual communication in fireflies (<tp:taxon-name><tp:taxon-name-part taxon-name-part-type="order">Coleoptera</tp:taxon-name-part></tp:taxon-name>: <tp:taxon-name><tp:taxon-name-part taxon-name-part-type="family">Lampyridae</tp:taxon-name-part></tp:taxon-name>).</article-title><source>Cladistics</source><volume>19</volume>(<issue>1</issue>): <fpage>1</fpage>–<lpage>22</lpage>. <ext-link xlink:type="simple" ext-link-type="doi" xlink:href="10.1111/j.1096-0031.2003.tb00404.x">https://doi.org/10.1111/j.1096-0031.2003.tb00404.x</ext-link></mixed-citation></ref><ref id="B43"><mixed-citation xmlns:xlink="http://www.w3.org/1999/xlink" xlink:type="simple"><person-group><name name-style="western"><surname>Chen</surname><given-names>TR</given-names></name></person-group> (<year>2003</year>) <article-title><tp:taxon-name><tp:taxon-name-part taxon-name-part-type="family">Rhagophthalmidae</tp:taxon-name-part></tp:taxon-name>.</article-title> In: <person-group><name name-style="western"><surname>Chen</surname><given-names>TR</given-names></name></person-group> (<role>Ed.</role>) <issue-title>Fireflies of Taiwan.</issue-title><source>Field Image Publ., Taipei City, Taiwan</source>, <fpage>52</fpage>–<lpage>53</lpage>.</mixed-citation></ref><ref id="B105"><mixed-citation xmlns:xlink="http://www.w3.org/1999/xlink" xlink:type="simple"><person-group><name name-style="western"><surname>Hayashi</surname><given-names>F</given-names></name><name name-style="western"><surname>Suzuki</surname><given-names>H</given-names></name></person-group> (<year>2003</year>) <article-title>Fireflies with or without prespermatophores: Evolutionary origins and life-history consequences.</article-title><source>Entomological Science</source><volume>6</volume>(<issue>1</issue>): <fpage>3</fpage>–<lpage>10</lpage>. <ext-link xlink:type="simple" ext-link-type="doi" xlink:href="10.1046/j.1343-8786.2003.00003.x">https://doi.org/10.1046/j.1343-8786.2003.00003.x</ext-link></mixed-citation></ref><ref id="B131"><mixed-citation xmlns:xlink="http://www.w3.org/1999/xlink" xlink:type="simple"><person-group><name name-style="western"><surname>Kawashima</surname><given-names>I</given-names></name><name name-style="western"><surname>Sugaya</surname><given-names>H</given-names></name></person-group> (<year>2003</year>) <article-title>An additional new species of the genus <italic><tp:taxon-name><tp:taxon-name-part taxon-name-part-type="genus">Rhagophthalmus</tp:taxon-name-part></tp:taxon-name></italic> (<tp:taxon-name><tp:taxon-name-part taxon-name-part-type="order">Coleoptera</tp:taxon-name-part></tp:taxon-name>, <tp:taxon-name><tp:taxon-name-part taxon-name-part-type="family">Rhagophthalmidae</tp:taxon-name-part></tp:taxon-name>) from Taiwan, with a key to the males of the Taiwanese and Japanese species.</article-title><source>Elytra, Tokyo</source><volume>31</volume>: <fpage>353</fpage>–<lpage>359</lpage>.</mixed-citation></ref><ref id="B132"><mixed-citation xmlns:xlink="http://www.w3.org/1999/xlink" xlink:type="simple"><person-group><name name-style="western"><surname>Kawashima</surname><given-names>I</given-names></name><name name-style="western"><surname>Suzuki</surname><given-names>H</given-names></name><name name-style="western"><surname>Satô</surname><given-names>M</given-names></name></person-group> (<year>2003</year>) <article-title>A check-list of Japanese fireflies (<tp:taxon-name><tp:taxon-name-part taxon-name-part-type="order">Coleoptera</tp:taxon-name-part></tp:taxon-name>, <tp:taxon-name><tp:taxon-name-part taxon-name-part-type="family">Lampyridae</tp:taxon-name-part></tp:taxon-name> and <tp:taxon-name><tp:taxon-name-part taxon-name-part-type="family">Rhagophthalmidae</tp:taxon-name-part></tp:taxon-name>).</article-title><source>Japanese Journal of Systematic Entomology</source><volume>9</volume>: <fpage>241</fpage>–<lpage>261</lpage>.</mixed-citation></ref><ref id="B138"><mixed-citation xmlns:xlink="http://www.w3.org/1999/xlink" xlink:type="simple"><person-group><name name-style="western"><surname>Kobayashi</surname><given-names>Y</given-names></name><name name-style="western"><surname>Suzuki</surname><given-names>H</given-names></name><name name-style="western"><surname>Ohba</surname><given-names>N</given-names></name></person-group> (<year>2003</year>) <article-title>Development of pleuropodia in the embryo of the glowworm <italic><tp:taxon-name><tp:taxon-name-part taxon-name-part-type="genus">Rhagophthalmus</tp:taxon-name-part><tp:taxon-name-part taxon-name-part-type="species">ohbai</tp:taxon-name-part></tp:taxon-name></italic> (<tp:taxon-name><tp:taxon-name-part taxon-name-part-type="family">Rhagophthalmidae</tp:taxon-name-part></tp:taxon-name>, <tp:taxon-name><tp:taxon-name-part taxon-name-part-type="order">Coleoptera</tp:taxon-name-part></tp:taxon-name>, <tp:taxon-name><tp:taxon-name-part taxon-name-part-type="class">Insecta</tp:taxon-name-part></tp:taxon-name>), with comments on their probable function.</article-title><source>Proceedings of the Arthropodan Embryological Society of Japan</source><volume>38</volume>: <fpage>19</fpage>–<lpage>26</lpage>.</mixed-citation></ref><ref id="B257"><mixed-citation xmlns:xlink="http://www.w3.org/1999/xlink" xlink:type="simple"><person-group><name name-style="western"><surname>Satô</surname><given-names>F</given-names></name><name name-style="western"><surname>Kawashima</surname><given-names>I</given-names></name></person-group> (<year>2003</year>) <article-title>Preliminary report of the genus <italic><tp:taxon-name><tp:taxon-name-part taxon-name-part-type="genus">Stenocladius</tp:taxon-name-part></tp:taxon-name></italic> (<tp:taxon-name><tp:taxon-name-part taxon-name-part-type="order">Coleoptera</tp:taxon-name-part></tp:taxon-name>, <tp:taxon-name><tp:taxon-name-part taxon-name-part-type="family">Lampyridae</tp:taxon-name-part></tp:taxon-name>) from Tokashiki-jima Is. and Iheya-jima Is., Okinawa Isls., Southwest Japan. Coleopterists’.</article-title><source>News</source><volume>141</volume>: <fpage>9</fpage>–<lpage>12</lpage>.</mixed-citation></ref><ref id="B59"><mixed-citation xmlns:xlink="http://www.w3.org/1999/xlink" xlink:type="simple"><person-group><name name-style="western"><surname>DeCock</surname><given-names>R</given-names></name></person-group> (<year>2004</year>) <article-title>Larval and adult emission spectra of bioluminescence in three European firefly species.</article-title><source>Photochemistry and Photobiology</source><volume>79</volume>(<issue>4</issue>): <fpage>339</fpage>–<lpage>342</lpage>. <ext-link xlink:type="simple" ext-link-type="doi" xlink:href="10.1562/2003-11-11-RA.1">https://doi.org/10.1562/2003-11-11-RA.1</ext-link></mixed-citation></ref><ref id="B210"><mixed-citation xmlns:xlink="http://www.w3.org/1999/xlink" xlink:type="simple"><person-group><name name-style="western"><surname>Ohba</surname><given-names>N</given-names></name></person-group> (<year>2004a</year>) <article-title>Flash communication systems of Japanese fireflies.</article-title><source>Integrative and Comparative Biology</source><volume>44</volume>(<issue>3</issue>): <fpage>225</fpage>–<lpage>233</lpage>. <ext-link xlink:type="simple" ext-link-type="doi" xlink:href="10.1093/icb/44.3.225">https://doi.org/10.1093/icb/44.3.225</ext-link></mixed-citation></ref><ref id="B211"><mixed-citation xmlns:xlink="http://www.w3.org/1999/xlink" xlink:type="simple"><person-group><name name-style="western"><surname>Ohba</surname><given-names>N</given-names></name></person-group> (<year>2004b</year>) <article-title>Fireflies study as integrative science.</article-title><source>Konchu to Shizen</source><volume>39</volume>: <fpage>4</fpage>–<lpage>8</lpage>. [Insects and Nature]</mixed-citation></ref><ref id="B152"><mixed-citation xmlns:xlink="http://www.w3.org/1999/xlink" xlink:type="simple"><person-group><name name-style="western"><surname>Lau</surname><given-names>TFS</given-names></name><name name-style="western"><surname>Meyer-Rochow</surname><given-names>VB</given-names></name></person-group> (<year>2006</year>) <article-title>Sexual dimorphism in the compound eye of <italic><tp:taxon-name><tp:taxon-name-part taxon-name-part-type="genus">Rhagophthalmus</tp:taxon-name-part><tp:taxon-name-part taxon-name-part-type="species">ohbai</tp:taxon-name-part></tp:taxon-name></italic> (<tp:taxon-name><tp:taxon-name-part taxon-name-part-type="order">Coleoptera</tp:taxon-name-part></tp:taxon-name>: <tp:taxon-name><tp:taxon-name-part taxon-name-part-type="family">Rhagophthalmidae</tp:taxon-name-part></tp:taxon-name>): I. Morphology and ultrastructure.</article-title><source>Journal of Asia-Pacific Entomology</source><volume>9</volume>(<issue>1</issue>): <fpage>19</fpage>–<lpage>30</lpage>. <ext-link xlink:type="simple" ext-link-type="doi" xlink:href="10.1016/S1226-8615(08)60271-X">https://doi.org/10.1016/S1226-8615(08)60271-X</ext-link></mixed-citation></ref><ref id="B166"><mixed-citation xmlns:xlink="http://www.w3.org/1999/xlink" xlink:type="simple"><person-group><name name-style="western"><surname>Li</surname><given-names>X</given-names></name><name name-style="western"><surname>Yang</surname><given-names>S</given-names></name><name name-style="western"><surname>Xie</surname><given-names>M</given-names></name><name name-style="western"><surname>Liang</surname><given-names>X</given-names></name></person-group> (<year>2006</year>) <article-title>Phylogeny of fireflies (<tp:taxon-name><tp:taxon-name-part taxon-name-part-type="order">Coleoptera</tp:taxon-name-part></tp:taxon-name>: <tp:taxon-name><tp:taxon-name-part taxon-name-part-type="family">Lampyridae</tp:taxon-name-part></tp:taxon-name>) inferred from mitochondrial 16S ribosomal DNA, with references to morphological and ethological traits.</article-title><source>Progress in Natural Science</source><volume>16</volume>(<issue>8</issue>): <fpage>817</fpage>–<lpage>826</lpage>. <ext-link xlink:type="simple" ext-link-type="doi" xlink:href="10.1080/10020070612330074">https://doi.org/10.1080/10020070612330074</ext-link></mixed-citation></ref><ref id="B8"><mixed-citation xmlns:xlink="http://www.w3.org/1999/xlink" xlink:type="simple"><person-group><name name-style="western"><surname>Arnoldi</surname><given-names>FGC</given-names></name><name name-style="western"><surname>Ogoh</surname><given-names>K</given-names></name><name name-style="western"><surname>Ohmiya</surname><given-names>Y</given-names></name><name name-style="western"><surname>Viviani</surname><given-names>VR</given-names></name></person-group> (<year>2007</year>) <article-title>Mitochondrial genome sequence of the Brazilian luminescent click beetle <italic><tp:taxon-name><tp:taxon-name-part taxon-name-part-type="genus">Pyrophorus</tp:taxon-name-part><tp:taxon-name-part taxon-name-part-type="species">divergens</tp:taxon-name-part></tp:taxon-name></italic> (<tp:taxon-name><tp:taxon-name-part taxon-name-part-type="order">Coleoptera</tp:taxon-name-part></tp:taxon-name>: <tp:taxon-name><tp:taxon-name-part taxon-name-part-type="family">Elateridae</tp:taxon-name-part></tp:taxon-name>): Mitochondrial genes utility to investigate the evolutionary history of <tp:taxon-name><tp:taxon-name-part taxon-name-part-type="order">Coleoptera</tp:taxon-name-part></tp:taxon-name> and its bioluminescence.</article-title><source>Gene</source><volume>405</volume>(<issue>1-2</issue>): <fpage>1</fpage>–<lpage>9</lpage>. <ext-link xlink:type="simple" ext-link-type="doi" xlink:href="10.1016/j.gene.2007.07.035">https://doi.org/10.1016/j.gene.2007.07.035</ext-link></mixed-citation></ref><ref id="B18"><mixed-citation xmlns:xlink="http://www.w3.org/1999/xlink" xlink:type="simple"><person-group><name name-style="western"><surname>Bocak</surname><given-names>L</given-names></name></person-group> (<year>2007</year>) <article-title><tp:taxon-name><tp:taxon-name-part taxon-name-part-type="family">Phengodidae</tp:taxon-name-part></tp:taxon-name>.</article-title> In: <person-group><name name-style="western"><surname>Löbl</surname><given-names>I</given-names></name><name name-style="western"><surname>Smetana</surname><given-names>A</given-names></name></person-group> (<role>Eds</role>) <issue-title>Catalogue of Palaearctic Coleoptera, Vol.</issue-title><source>4: <tp:taxon-name><tp:taxon-name-part taxon-name-part-type="superfamily">Elateroidea</tp:taxon-name-part></tp:taxon-name>, <tp:taxon-name><tp:taxon-name-part taxon-name-part-type="superfamily">Derodontoidea</tp:taxon-name-part></tp:taxon-name>, <tp:taxon-name><tp:taxon-name-part taxon-name-part-type="superfamily">Bostrichoidea</tp:taxon-name-part></tp:taxon-name>, <tp:taxon-name><tp:taxon-name-part taxon-name-part-type="superfamily">Lymexyloidea</tp:taxon-name-part></tp:taxon-name>, <tp:taxon-name><tp:taxon-name-part taxon-name-part-type="superfamily">Cleroidea</tp:taxon-name-part></tp:taxon-name>, and <tp:taxon-name><tp:taxon-name-part taxon-name-part-type="superfamily">Cucujoidea</tp:taxon-name-part></tp:taxon-name>. Apollo Books, Stenstrup, Denmark</source>, <fpage>224</fpage>–<lpage>225</lpage>.</mixed-citation></ref><ref id="B80"><mixed-citation xmlns:xlink="http://www.w3.org/1999/xlink" xlink:type="simple"><person-group><name name-style="western"><surname>Geisthardt</surname><given-names>M</given-names></name><name name-style="western"><surname>Satô</surname><given-names>M</given-names></name></person-group> (<year>2007</year>) <article-title><tp:taxon-name><tp:taxon-name-part taxon-name-part-type="family">Lampyridae</tp:taxon-name-part></tp:taxon-name>.</article-title> In: <person-group><name name-style="western"><surname>Löbl</surname><given-names>I</given-names></name><name name-style="western"><surname>Smetana</surname><given-names>A</given-names></name></person-group> (<role>Eds</role>) <issue-title>Catalogue of Palaearctic Coleoptera, Vol.</issue-title><source>4: <tp:taxon-name><tp:taxon-name-part taxon-name-part-type="superfamily">Elateroidea</tp:taxon-name-part></tp:taxon-name>, <tp:taxon-name><tp:taxon-name-part taxon-name-part-type="superfamily">Derodontoidea</tp:taxon-name-part></tp:taxon-name>, <tp:taxon-name><tp:taxon-name-part taxon-name-part-type="superfamily">Bostrichoidea</tp:taxon-name-part></tp:taxon-name>, <tp:taxon-name><tp:taxon-name-part taxon-name-part-type="superfamily">Lymexyloidea</tp:taxon-name-part></tp:taxon-name>, <tp:taxon-name><tp:taxon-name-part taxon-name-part-type="superfamily">Cleroidea</tp:taxon-name-part></tp:taxon-name>, and <tp:taxon-name><tp:taxon-name-part taxon-name-part-type="superfamily">Cucujoidea</tp:taxon-name-part></tp:taxon-name>. Apollo Books, Stenstrup, Denmark</source>, <fpage>225</fpage>–<lpage>234</lpage>.</mixed-citation></ref><ref id="B153"><mixed-citation xmlns:xlink="http://www.w3.org/1999/xlink" xlink:type="simple"><person-group><name name-style="western"><surname>Lau</surname><given-names>TFS</given-names></name><name name-style="western"><surname>Ohba</surname><given-names>N</given-names></name><name name-style="western"><surname>Arikawa</surname><given-names>K</given-names></name><name name-style="western"><surname>Meyer-Rochow</surname><given-names>VB</given-names></name></person-group> (<year>2007</year>) <article-title>Sexual dimorphism in the compound eye of <italic><tp:taxon-name><tp:taxon-name-part taxon-name-part-type="genus">Rhagophthalmus</tp:taxon-name-part><tp:taxon-name-part taxon-name-part-type="species">ohbai</tp:taxon-name-part></tp:taxon-name></italic> (<tp:taxon-name><tp:taxon-name-part taxon-name-part-type="order">Coleoptera</tp:taxon-name-part></tp:taxon-name>: <tp:taxon-name><tp:taxon-name-part taxon-name-part-type="family">Rhagophthalmidae</tp:taxon-name-part></tp:taxon-name>): II. Physiology and function of the eye of the male.</article-title><source>Journal of Asia-Pacific Entomology</source><volume>10</volume>(<issue>1</issue>): <fpage>27</fpage>–<lpage>31</lpage>. <ext-link xlink:type="simple" ext-link-type="doi" xlink:href="10.1016/S1226-8615(08)60327-1">https://doi.org/10.1016/S1226-8615(08)60327-1</ext-link></mixed-citation></ref><ref id="B167"><mixed-citation xmlns:xlink="http://www.w3.org/1999/xlink" xlink:type="simple"><person-group><name name-style="western"><surname>Li</surname><given-names>X</given-names></name><name name-style="western"><surname>Ogoh</surname><given-names>K</given-names></name><name name-style="western"><surname>Ohba</surname><given-names>N</given-names></name><name name-style="western"><surname>Liang</surname><given-names>X</given-names></name><name name-style="western"><surname>Ohmiya</surname><given-names>Y</given-names></name></person-group> (<year>2007</year>) <article-title>Mitochondrial genomes of two luminous beetles, <italic><tp:taxon-name><tp:taxon-name-part taxon-name-part-type="genus">Rhagophthalmus</tp:taxon-name-part><tp:taxon-name-part taxon-name-part-type="species">lufengensis</tp:taxon-name-part></tp:taxon-name></italic> and <italic><tp:taxon-name><tp:taxon-name-part taxon-name-part-type="genus">R.</tp:taxon-name-part><tp:taxon-name-part taxon-name-part-type="species">ohbai</tp:taxon-name-part></tp:taxon-name></italic> (<tp:taxon-name><tp:taxon-name-part taxon-name-part-type="phylum">Arthropoda</tp:taxon-name-part></tp:taxon-name>, <tp:taxon-name><tp:taxon-name-part taxon-name-part-type="class">Insecta</tp:taxon-name-part></tp:taxon-name>, <tp:taxon-name><tp:taxon-name-part taxon-name-part-type="order">Coleoptera</tp:taxon-name-part></tp:taxon-name>).</article-title><source>Gene</source><volume>392</volume>(<issue>1-2</issue>): <fpage>196</fpage>–<lpage>205</lpage>. <ext-link xlink:type="simple" ext-link-type="doi" xlink:href="10.1016/j.gene.2006.12.017">https://doi.org/10.1016/j.gene.2006.12.017</ext-link></mixed-citation></ref><ref id="B256"><mixed-citation xmlns:xlink="http://www.w3.org/1999/xlink" xlink:type="simple"><person-group><name name-style="western"><surname>Sagegami-Oba</surname><given-names>R</given-names></name><name name-style="western"><surname>Takahashi</surname><given-names>N</given-names></name><name name-style="western"><surname>Oba</surname><given-names>Y</given-names></name></person-group> (<year>2007</year>) <article-title>The evolutionary process of bioluminescence and aposematism in cantharoid beetles (<tp:taxon-name><tp:taxon-name-part taxon-name-part-type="order">Coleoptera</tp:taxon-name-part></tp:taxon-name>: <tp:taxon-name><tp:taxon-name-part taxon-name-part-type="superfamily">Elateroidea</tp:taxon-name-part></tp:taxon-name>) inferred by the analysis of 18S ribosomal DNA.</article-title><source>Gene</source><volume>400</volume>(<issue>1–2</issue>): <fpage>104</fpage>–<lpage>113</lpage>. <ext-link xlink:type="simple" ext-link-type="doi" xlink:href="10.1016/j.gene.2007.06.004">https://doi.org/10.1016/j.gene.2007.06.004</ext-link></mixed-citation></ref><ref id="B265"><mixed-citation xmlns:xlink="http://www.w3.org/1999/xlink" xlink:type="simple"><person-group><name name-style="western"><surname>Stanger-Hall</surname><given-names>KF</given-names></name><name name-style="western"><surname>Lloyd</surname><given-names>JE</given-names></name><name name-style="western"><surname>Hillis</surname><given-names>DM</given-names></name></person-group> (<year>2007</year>) <article-title>Phylogeny of North American fireflies (<tp:taxon-name><tp:taxon-name-part taxon-name-part-type="order">Coleoptera</tp:taxon-name-part></tp:taxon-name>: <tp:taxon-name><tp:taxon-name-part taxon-name-part-type="family">Lampyridae</tp:taxon-name-part></tp:taxon-name>): Implications for the evolution of light signals.</article-title><source>Molecular Phylogenetics and Evolution</source><volume>45</volume>(<issue>1</issue>): <fpage>33</fpage>–<lpage>49</lpage>. <ext-link xlink:type="simple" ext-link-type="doi" xlink:href="10.1016/j.ympev.2007.05.013">https://doi.org/10.1016/j.ympev.2007.05.013</ext-link></mixed-citation></ref><ref id="B168"><mixed-citation xmlns:xlink="http://www.w3.org/1999/xlink" xlink:type="simple"><person-group><name name-style="western"><surname>Li</surname><given-names>X</given-names></name><name name-style="western"><surname>Ohba</surname><given-names>N</given-names></name><name name-style="western"><surname>Liang</surname><given-names>X</given-names></name></person-group> (<year>2008a</year>) <article-title>Two new species of <italic><tp:taxon-name><tp:taxon-name-part taxon-name-part-type="genus">Rhagophthalmus</tp:taxon-name-part></tp:taxon-name></italic> Motschulsky (<tp:taxon-name><tp:taxon-name-part taxon-name-part-type="order">Coleoptera</tp:taxon-name-part></tp:taxon-name>: <tp:taxon-name><tp:taxon-name-part taxon-name-part-type="family">Rhagophthalmidae</tp:taxon-name-part></tp:taxon-name>) from Yunnan, south-western China, with notes on known species.</article-title><source>Entomological Science</source><volume>11</volume>(<issue>2</issue>): <fpage>259</fpage>–<lpage>267</lpage>. <ext-link xlink:type="simple" ext-link-type="doi" xlink:href="10.1111/j.1479-8298.2008.00264.x">https://doi.org/10.1111/j.1479-8298.2008.00264.x</ext-link></mixed-citation></ref><ref id="B169"><mixed-citation xmlns:xlink="http://www.w3.org/1999/xlink" xlink:type="simple"><person-group><name name-style="western"><surname>Li</surname><given-names>X</given-names></name><name name-style="western"><surname>Xie</surname><given-names>M</given-names></name><name name-style="western"><surname>Liang</surname><given-names>X</given-names></name></person-group> (<year>2008b</year>) <article-title>Rhagophthalmid – a special group of fireflies.</article-title><source>Chinese Bulletin of Entomology</source><volume>45</volume>: <fpage>494</fpage>–<lpage>498</lpage>.</mixed-citation></ref><ref id="B200"><mixed-citation xmlns:xlink="http://www.w3.org/1999/xlink" xlink:type="simple"><person-group><name name-style="western"><surname>Noguchi</surname><given-names>T</given-names></name><name name-style="western"><surname>Ikeda</surname><given-names>M</given-names></name><name name-style="western"><surname>Ohmiya</surname><given-names>Y</given-names></name><name name-style="western"><surname>Nakajima</surname><given-names>Y</given-names></name></person-group> (<year>2008</year>) <article-title>Simultaneous monitoring of independent gene expression patterns in two types of cocultured fibroblasts with different color-emitting luciferases.</article-title><source>BMC Biotechnology</source><volume>8</volume>(<issue>1</issue>): <fpage>40</fpage>. <ext-link xlink:type="simple" ext-link-type="doi" xlink:href="10.1186/1472-6750-8-40">https://doi.org/10.1186/1472-6750-8-40</ext-link></mixed-citation></ref><ref id="B261"><mixed-citation xmlns:xlink="http://www.w3.org/1999/xlink" xlink:type="simple"><person-group><name name-style="western"><surname>Sheffield</surname><given-names>NC</given-names></name><name name-style="western"><surname>Song</surname><given-names>H</given-names></name><name name-style="western"><surname>Cameron</surname><given-names>SL</given-names></name><name name-style="western"><surname>Whiting</surname><given-names>MF</given-names></name></person-group> (<year>2008</year>) <article-title>A comparative analysis of mitochondrial genomes in <tp:taxon-name><tp:taxon-name-part taxon-name-part-type="order">Coleoptera</tp:taxon-name-part></tp:taxon-name> (<tp:taxon-name><tp:taxon-name-part taxon-name-part-type="phylum">Arthropoda</tp:taxon-name-part></tp:taxon-name>: <tp:taxon-name><tp:taxon-name-part taxon-name-part-type="class">Insecta</tp:taxon-name-part></tp:taxon-name>) and genome descriptions of six new beetles.</article-title><source>Molecular Biology and Evolution</source><volume>25</volume>(<issue>11</issue>): <fpage>2499</fpage>–<lpage>2509</lpage>. <ext-link xlink:type="simple" ext-link-type="doi" xlink:href="10.1093/molbev/msn198">https://doi.org/10.1093/molbev/msn198</ext-link></mixed-citation></ref><ref id="B268"><mixed-citation xmlns:xlink="http://www.w3.org/1999/xlink" xlink:type="simple"><person-group><name name-style="western"><surname>Suzuki</surname><given-names>H</given-names></name><name name-style="western"><surname>Kobayashi</surname><given-names>Y</given-names></name></person-group> (<year>2009</year>) <article-title>Embryogenesis of firefly: Phylogenetic implication of the family <tp:taxon-name><tp:taxon-name-part taxon-name-part-type="family">Rhagophthalmidae</tp:taxon-name-part></tp:taxon-name>.</article-title> In: <person-group><name name-style="western"><surname>Napompeth</surname><given-names>B</given-names></name></person-group> (<role>Ed.</role>) <issue-title>International Symposium on Diversity and Conservation of Fireflies.</issue-title><source>Queen Sirikit Botanic Garden, Chiang Mai, Thailand</source>, <fpage>30</fpage>–<lpage>35</lpage>.</mixed-citation></ref><ref id="B46"><mixed-citation xmlns:xlink="http://www.w3.org/1999/xlink" xlink:type="simple"><person-group><name name-style="western"><surname>Chen</surname><given-names>Y-F</given-names></name><name name-style="western"><surname>Yang</surname><given-names>C-K</given-names></name><name name-style="western"><surname>Wang</surname><given-names>C-T</given-names></name><name name-style="western"><surname>Wang</surname><given-names>Y-N</given-names></name><name name-style="western"><surname>Ho</surname><given-names>J-Z</given-names></name><name name-style="western"><surname>Yang</surname><given-names>P-S</given-names></name></person-group> (<year>2010</year>) <article-title>Biology and luminescence behavior of <italic><tp:taxon-name><tp:taxon-name-part taxon-name-part-type="genus">Rhagophthalmus</tp:taxon-name-part><tp:taxon-name-part taxon-name-part-type="species">jenniferae</tp:taxon-name-part></tp:taxon-name></italic> (<tp:taxon-name><tp:taxon-name-part taxon-name-part-type="order">Coleoptera</tp:taxon-name-part></tp:taxon-name>: <tp:taxon-name><tp:taxon-name-part taxon-name-part-type="family">Rhagophthalmidae</tp:taxon-name-part></tp:taxon-name>) in Xitou Natural Education Area, Experimental Forest, National Taiwan University.</article-title><source>Journal of the Experimental Forest of National Taiwan University</source><volume>24</volume>: <fpage>195</fpage>–<lpage>208</lpage>. <ext-link xlink:type="simple" ext-link-type="doi" xlink:href="10.6542/EFNTU.201009_24(3).0005">https://doi.org/10.6542/EFNTU.201009_24(3).0005</ext-link></mixed-citation></ref><ref id="B133"><mixed-citation xmlns:xlink="http://www.w3.org/1999/xlink" xlink:type="simple"><person-group><name name-style="western"><surname>Kawashima</surname><given-names>I</given-names></name><name name-style="western"><surname>Lawrence</surname><given-names>JF</given-names></name><name name-style="western"><surname>Branham</surname><given-names>MA</given-names></name></person-group> (<year>2010</year>) <article-title><tp:taxon-name><tp:taxon-name-part taxon-name-part-type="family">Rhagophthalmidae</tp:taxon-name-part></tp:taxon-name> Olivier, 1907.</article-title> In: <person-group><name name-style="western"><surname>Leschen</surname><given-names>RAB</given-names></name><name name-style="western"><surname>Beutel</surname><given-names>RG</given-names></name><name name-style="western"><surname>Lawrence</surname><given-names>JF</given-names></name></person-group> (<role>Eds</role>) <issue-title>Coleoptera, Beetles; Volume 2: Morphology and Systematics (Elateroidea, Bostrichiformia, Cucujiformia partim).</issue-title><source>In: Kristensen NP, Beutel RG (Eds) Handbook of Zoology, <tp:taxon-name><tp:taxon-name-part taxon-name-part-type="phylum">Arthropoda</tp:taxon-name-part></tp:taxon-name>: <tp:taxon-name><tp:taxon-name-part taxon-name-part-type="class">Insecta</tp:taxon-name-part></tp:taxon-name>. Walter de Gruyter GmbH and Co KG, Berlin/New York</source>, <fpage>135</fpage>–<lpage>140</lpage>. <ext-link xlink:type="simple" ext-link-type="doi" xlink:href="10.1515/9783110911213.135">https://doi.org/10.1515/9783110911213.135</ext-link></mixed-citation></ref><ref id="B160"><mixed-citation xmlns:xlink="http://www.w3.org/1999/xlink" xlink:type="simple"><person-group><name name-style="western"><surname>Lawrence</surname><given-names>JF</given-names></name><name name-style="western"><surname>Ślipiński</surname><given-names>SA</given-names></name><name name-style="western"><surname>Seago</surname><given-names>AE</given-names></name><name name-style="western"><surname>Thayer</surname><given-names>MK</given-names></name><name name-style="western"><surname>Newton</surname><given-names>AF</given-names></name><name name-style="western"><surname>Marvaldi</surname><given-names>AE</given-names></name></person-group> (<year>2011</year>) <article-title>Phylogeny of the <tp:taxon-name><tp:taxon-name-part taxon-name-part-type="order">Coleoptera</tp:taxon-name-part></tp:taxon-name> based on morphological characters of adults and larvae.</article-title><source>Annales Zoologici</source><volume>61</volume>(<issue>1</issue>): <fpage>1</fpage>–<lpage>217</lpage>. <ext-link xlink:type="simple" ext-link-type="doi" xlink:href="10.3161/000345411X576725">https://doi.org/10.3161/000345411X576725</ext-link></mixed-citation></ref><ref id="B203"><mixed-citation xmlns:xlink="http://www.w3.org/1999/xlink" xlink:type="simple"><person-group><name name-style="western"><surname>Oba</surname><given-names>Y</given-names></name><name name-style="western"><surname>Branham</surname><given-names>MA</given-names></name><name name-style="western"><surname>Fukatsu</surname><given-names>T</given-names></name></person-group> (<year>2011</year>) <article-title>The terrestrial bioluminescent animals of Japan.</article-title><source>Zoological Science</source><volume>28</volume>(<issue>11</issue>): <fpage>771</fpage>–<lpage>789</lpage>. <ext-link xlink:type="simple" ext-link-type="doi" xlink:href="10.2108/zsj.28.771">https://doi.org/10.2108/zsj.28.771</ext-link></mixed-citation></ref><ref id="B1"><mixed-citation xmlns:xlink="http://www.w3.org/1999/xlink" xlink:type="simple"><person-group><name name-style="western"><surname>Amaral</surname><given-names>DT</given-names></name><name name-style="western"><surname>Prado</surname><given-names>RA</given-names></name><name name-style="western"><surname>Viviani</surname><given-names>VR</given-names></name></person-group> (<year>2012</year>) <article-title>Luciferase from <italic><tp:taxon-name><tp:taxon-name-part taxon-name-part-type="genus">Fulgeochlizus</tp:taxon-name-part><tp:taxon-name-part taxon-name-part-type="species">bruchi</tp:taxon-name-part></tp:taxon-name></italic> (<tp:taxon-name><tp:taxon-name-part taxon-name-part-type="order">Coleoptera</tp:taxon-name-part></tp:taxon-name>: <tp:taxon-name><tp:taxon-name-part taxon-name-part-type="family">Elateridae</tp:taxon-name-part></tp:taxon-name>), a Brazilian click-beetle with a single abdominal lantern: molecular evolution, biological function and comparison with other click-beetle luciferases.</article-title><source>Photochemical &amp; Photobiological Sciences</source><volume>11</volume>(<issue>7</issue>): <fpage>1259</fpage>–<lpage>1267</lpage>. <ext-link xlink:type="simple" ext-link-type="doi" xlink:href="10.1039/c2pp25037c">https://doi.org/10.1039/c2pp25037c</ext-link></mixed-citation></ref><ref id="B270"><mixed-citation xmlns:xlink="http://www.w3.org/1999/xlink" xlink:type="simple"><person-group><name name-style="western"><surname>Timmermans</surname><given-names>MJTN</given-names></name><name name-style="western"><surname>Vogler</surname><given-names>AP</given-names></name></person-group> (<year>2012</year>) <article-title>Phylogenetically informative rearrangements in mitochondrial genomes of <tp:taxon-name><tp:taxon-name-part taxon-name-part-type="order">Coleoptera</tp:taxon-name-part></tp:taxon-name>, and monophyly of aquatic elateriform beetles (<tp:taxon-name><tp:taxon-name-part taxon-name-part-type="superfamily">Dryopoidea</tp:taxon-name-part></tp:taxon-name>).</article-title><source>Molecular Phylogenetics and Evolution</source><volume>63</volume>(<issue>2</issue>): <fpage>299</fpage>–<lpage>304</lpage>. <ext-link xlink:type="simple" ext-link-type="doi" xlink:href="10.1016/j.ympev.2011.12.021">https://doi.org/10.1016/j.ympev.2011.12.021</ext-link></mixed-citation></ref><ref id="B2"><mixed-citation xmlns:xlink="http://www.w3.org/1999/xlink" xlink:type="simple"><person-group><name name-style="western"><surname>Amaral</surname><given-names>DT</given-names></name><name name-style="western"><surname>Arnoldi</surname><given-names>FGC</given-names></name><name name-style="western"><surname>Rosa</surname><given-names>SP</given-names></name><name name-style="western"><surname>Viviani</surname><given-names>VR</given-names></name></person-group> (<year>2014</year>) <article-title>Molecular phylogeny of Neotropical bioluminescent beetles (<tp:taxon-name><tp:taxon-name-part taxon-name-part-type="order">Coleoptera</tp:taxon-name-part></tp:taxon-name>: <tp:taxon-name><tp:taxon-name-part taxon-name-part-type="superfamily">Elateroidea</tp:taxon-name-part></tp:taxon-name>) in southern and central Brazil.</article-title><source>Luminescence</source><volume>29</volume>(<issue>5</issue>): <fpage>412</fpage>–<lpage>422</lpage>. <ext-link xlink:type="simple" ext-link-type="doi" xlink:href="10.1002/bio.2561">https://doi.org/10.1002/bio.2561</ext-link></mixed-citation></ref><ref id="B114"><mixed-citation xmlns:xlink="http://www.w3.org/1999/xlink" xlink:type="simple"><person-group><name name-style="western"><surname>Hosoe</surname><given-names>T</given-names></name><name name-style="western"><surname>Saito</surname><given-names>K</given-names></name><name name-style="western"><surname>Ichikawa</surname><given-names>M</given-names></name><name name-style="western"><surname>Ohba</surname><given-names>N</given-names></name></person-group> (<year>2014</year>) <article-title>Chemical defense in the firefly, <italic><tp:taxon-name><tp:taxon-name-part taxon-name-part-type="genus">Rhagophthalmus</tp:taxon-name-part><tp:taxon-name-part taxon-name-part-type="species">ohbai</tp:taxon-name-part></tp:taxon-name></italic> (<tp:taxon-name><tp:taxon-name-part taxon-name-part-type="order">Coleoptera</tp:taxon-name-part></tp:taxon-name>: <tp:taxon-name><tp:taxon-name-part taxon-name-part-type="family">Rhagophthalmidae</tp:taxon-name-part></tp:taxon-name>).</article-title><source>Applied Entomology and Zoology</source><volume>49</volume>(<issue>2</issue>): <fpage>331</fpage>–<lpage>335</lpage>. <ext-link xlink:type="simple" ext-link-type="doi" xlink:href="10.1007/s13355-014-0255-1">https://doi.org/10.1007/s13355-014-0255-1</ext-link></mixed-citation></ref><ref id="B144"><mixed-citation xmlns:xlink="http://www.w3.org/1999/xlink" xlink:type="simple"><person-group><name name-style="western"><surname>Kundrata</surname><given-names>R</given-names></name><name name-style="western"><surname>Bocakova</surname><given-names>M</given-names></name><name name-style="western"><surname>Bocak</surname><given-names>L</given-names></name></person-group> (<year>2014</year>) <article-title>The comprehensive phylogeny of the superfamily <tp:taxon-name><tp:taxon-name-part taxon-name-part-type="superfamily">Elateroidea</tp:taxon-name-part></tp:taxon-name> (<tp:taxon-name><tp:taxon-name-part taxon-name-part-type="order">Coleoptera</tp:taxon-name-part></tp:taxon-name>: <tp:taxon-name><tp:taxon-name-part taxon-name-part-type="infraorder">Elateriformia</tp:taxon-name-part></tp:taxon-name>).</article-title><source>Molecular Phylogenetics and Evolution</source><volume>76</volume>: <fpage>162</fpage>–<lpage>171</lpage>. <ext-link xlink:type="simple" ext-link-type="doi" xlink:href="10.1016/j.ympev.2014.03.012">https://doi.org/10.1016/j.ympev.2014.03.012</ext-link></mixed-citation></ref><ref id="B183"><mixed-citation xmlns:xlink="http://www.w3.org/1999/xlink" xlink:type="simple"><person-group><name name-style="western"><surname>Martin</surname><given-names>GJ</given-names></name><name name-style="western"><surname>Lord</surname><given-names>NP</given-names></name><name name-style="western"><surname>Branham</surname><given-names>MA</given-names></name><name name-style="western"><surname>Bybee</surname><given-names>SM</given-names></name></person-group> (<year>2015</year>) <article-title>Review of the firefly visual system (<tp:taxon-name><tp:taxon-name-part taxon-name-part-type="order">Coleoptera</tp:taxon-name-part></tp:taxon-name>: <tp:taxon-name><tp:taxon-name-part taxon-name-part-type="family">Lampyridae</tp:taxon-name-part></tp:taxon-name>) and evolution of the opsin genes underlying color vision.</article-title><source>Organisms, Diversity &amp; Evolution</source><volume>15</volume>(<issue>3</issue>): <fpage>513</fpage>–<lpage>526</lpage>. <ext-link xlink:type="simple" ext-link-type="doi" xlink:href="10.1007/s13127-015-0212-z">https://doi.org/10.1007/s13127-015-0212-z</ext-link></mixed-citation></ref><ref id="B3"><mixed-citation xmlns:xlink="http://www.w3.org/1999/xlink" xlink:type="simple"><person-group><name name-style="western"><surname>Amaral</surname><given-names>DT</given-names></name><name name-style="western"><surname>Mitani</surname><given-names>Y</given-names></name><name name-style="western"><surname>Ohmiya</surname><given-names>Y</given-names></name><name name-style="western"><surname>Viviani</surname><given-names>VR</given-names></name></person-group> (<year>2016</year>) <article-title>Organization and comparative analysis of the mitochondrial genomes of bioluminescent <tp:taxon-name><tp:taxon-name-part taxon-name-part-type="superfamily">Elateroidea</tp:taxon-name-part></tp:taxon-name> (<tp:taxon-name><tp:taxon-name-part taxon-name-part-type="order">Coleoptera</tp:taxon-name-part></tp:taxon-name>: <tp:taxon-name><tp:taxon-name-part taxon-name-part-type="suborder">Polyphaga</tp:taxon-name-part></tp:taxon-name>).</article-title><source>Gene</source><volume>586</volume>(<issue>2</issue>): <fpage>254</fpage>–<lpage>262</lpage>. <ext-link xlink:type="simple" ext-link-type="doi" xlink:href="10.1016/j.gene.2016.04.009">https://doi.org/10.1016/j.gene.2016.04.009</ext-link></mixed-citation></ref><ref id="B21"><mixed-citation xmlns:xlink="http://www.w3.org/1999/xlink" xlink:type="simple"><person-group><name name-style="western"><surname>Bocak</surname><given-names>L</given-names></name><name name-style="western"><surname>Kundrata</surname><given-names>R</given-names></name><name name-style="western"><surname>Andújar Fernández</surname><given-names>C</given-names></name><name name-style="western"><surname>Vogler</surname><given-names>AP</given-names></name></person-group> (<year>2016</year>) <article-title>The discovery of <tp:taxon-name><tp:taxon-name-part taxon-name-part-type="family">Iberobaeniidae</tp:taxon-name-part></tp:taxon-name> (<tp:taxon-name><tp:taxon-name-part taxon-name-part-type="order">Coleoptera</tp:taxon-name-part></tp:taxon-name>: <tp:taxon-name><tp:taxon-name-part taxon-name-part-type="superfamily">Elateroidea</tp:taxon-name-part></tp:taxon-name>), a new family of beetles from Spain, with immatures detected by environmental DNA sequencing.</article-title><source>Proceedings of the Royal Society B: Biological Sciences</source><volume>283</volume>(<issue>1830</issue>): <fpage>20152350</fpage>. <ext-link xlink:type="simple" ext-link-type="doi" xlink:href="10.1098/rspb.2015.2350">https://doi.org/10.1098/rspb.2015.2350</ext-link></mixed-citation></ref><ref id="B145"><mixed-citation xmlns:xlink="http://www.w3.org/1999/xlink" xlink:type="simple"><person-group><name name-style="western"><surname>Kundrata</surname><given-names>R</given-names></name><name name-style="western"><surname>Gunter</surname><given-names>NL</given-names></name><name name-style="western"><surname>Douglas</surname><given-names>H</given-names></name><name name-style="western"><surname>Bocak</surname><given-names>L</given-names></name></person-group> (<year>2016</year>) <article-title>Next step toward a molecular phylogeny of click-beetles (<tp:taxon-name><tp:taxon-name-part taxon-name-part-type="order">Coleoptera</tp:taxon-name-part></tp:taxon-name>: <tp:taxon-name><tp:taxon-name-part taxon-name-part-type="family">Elateridae</tp:taxon-name-part></tp:taxon-name>): redefinition of <tp:taxon-name><tp:taxon-name-part taxon-name-part-type="subfamily">Pityobiinae</tp:taxon-name-part></tp:taxon-name>, with a description of a new subfamily, <tp:taxon-name><tp:taxon-name-part taxon-name-part-type="subfamily">Parablacinae</tp:taxon-name-part></tp:taxon-name>, from the Australasian Region.</article-title><source>Austral Entomology</source><volume>55</volume>(<issue>3</issue>): <fpage>291</fpage>–<lpage>302</lpage>. <ext-link xlink:type="simple" ext-link-type="doi" xlink:href="10.1111/aen.12185">https://doi.org/10.1111/aen.12185</ext-link></mixed-citation></ref><ref id="B4"><mixed-citation xmlns:xlink="http://www.w3.org/1999/xlink" xlink:type="simple"><person-group><name name-style="western"><surname>Amaral</surname><given-names>DT</given-names></name><name name-style="western"><surname>Mitani</surname><given-names>Y</given-names></name><name name-style="western"><surname>Oliveira</surname><given-names>G</given-names></name><name name-style="western"><surname>Ohmiya</surname><given-names>Y</given-names></name><name name-style="western"><surname>Viviani</surname><given-names>VR</given-names></name></person-group> (<year>2017a</year>) <article-title>Revisiting <tp:taxon-name><tp:taxon-name-part taxon-name-part-type="order">Coleoptera</tp:taxon-name-part></tp:taxon-name> a1T-rich region: Structural conservation, phylogenetic and phylogeographic approaches in mitochondrial control region of bioluminescent <tp:taxon-name><tp:taxon-name-part taxon-name-part-type="family">Elateridae</tp:taxon-name-part></tp:taxon-name> species (<tp:taxon-name><tp:taxon-name-part taxon-name-part-type="order">Coleoptera</tp:taxon-name-part></tp:taxon-name>).</article-title><source>Mitochondrial DNA Part A: DNA Mapping, Sequencing, and Analysis</source><volume>28</volume>(<issue>5</issue>): <fpage>671</fpage>–<lpage>680</lpage>. <ext-link xlink:type="simple" ext-link-type="doi" xlink:href="10.3109/24701394.2016.1174220">https://doi.org/10.3109/24701394.2016.1174220</ext-link></mixed-citation></ref><ref id="B5"><mixed-citation xmlns:xlink="http://www.w3.org/1999/xlink" xlink:type="simple"><person-group><name name-style="western"><surname>Amaral</surname><given-names>DT</given-names></name><name name-style="western"><surname>Silva</surname><given-names>JR</given-names></name><name name-style="western"><surname>Viviani</surname><given-names>VR</given-names></name></person-group> (<year>2017b</year>) <article-title>Transcriptional comparison of the photogenic and non-photogenic tissues of <italic><tp:taxon-name><tp:taxon-name-part taxon-name-part-type="genus">Phrixothrix</tp:taxon-name-part><tp:taxon-name-part taxon-name-part-type="species">hirtus</tp:taxon-name-part></tp:taxon-name></italic> (<tp:taxon-name><tp:taxon-name-part taxon-name-part-type="order">Coleoptera</tp:taxon-name-part></tp:taxon-name>: <tp:taxon-name><tp:taxon-name-part taxon-name-part-type="family">Phengodidae</tp:taxon-name-part></tp:taxon-name>) and non-luminescent <italic><tp:taxon-name><tp:taxon-name-part taxon-name-part-type="genus">Chauliognathus</tp:taxon-name-part><tp:taxon-name-part taxon-name-part-type="species">flavipes</tp:taxon-name-part></tp:taxon-name></italic> (<tp:taxon-name><tp:taxon-name-part taxon-name-part-type="order">Coleoptera</tp:taxon-name-part></tp:taxon-name>: <tp:taxon-name><tp:taxon-name-part taxon-name-part-type="family">Cantharidae</tp:taxon-name-part></tp:taxon-name>) give insights on the origin of lanterns in railroad worms.</article-title><source>Gene Reports</source><volume>7</volume>: <fpage>78</fpage>–<lpage>86</lpage>. <ext-link xlink:type="simple" ext-link-type="doi" xlink:href="10.1016/j.genrep.2017.02.004">https://doi.org/10.1016/j.genrep.2017.02.004</ext-link></mixed-citation></ref><ref id="B6"><mixed-citation xmlns:xlink="http://www.w3.org/1999/xlink" xlink:type="simple"><person-group><name name-style="western"><surname>Amaral</surname><given-names>DT</given-names></name><name name-style="western"><surname>Silva</surname><given-names>JR</given-names></name><name name-style="western"><surname>Viviani</surname><given-names>VR</given-names></name></person-group> (<year>2017c</year>) <article-title>Transcriptomes from the photogenic and non-photogenetic tissues and life stages of the <italic><tp:taxon-name><tp:taxon-name-part taxon-name-part-type="genus">Aspisoma</tp:taxon-name-part><tp:taxon-name-part taxon-name-part-type="species">lineatum</tp:taxon-name-part></tp:taxon-name></italic> firefly (<tp:taxon-name><tp:taxon-name-part taxon-name-part-type="order">Coleoptera</tp:taxon-name-part></tp:taxon-name>: <tp:taxon-name><tp:taxon-name-part taxon-name-part-type="family">Lampyridae</tp:taxon-name-part></tp:taxon-name>): Implications for the evolutionary origins of bioluminescence and its associated light organs.</article-title><source>Gene Reports</source><volume>8</volume>: <fpage>150</fpage>–<lpage>159</lpage>. <ext-link xlink:type="simple" ext-link-type="doi" xlink:href="10.1016/j.genrep.2017.07.004">https://doi.org/10.1016/j.genrep.2017.07.004</ext-link></mixed-citation></ref><ref id="B184"><mixed-citation xmlns:xlink="http://www.w3.org/1999/xlink" xlink:type="simple"><person-group><name name-style="western"><surname>Martin</surname><given-names>GJ</given-names></name><name name-style="western"><surname>Branham</surname><given-names>MA</given-names></name><name name-style="western"><surname>Whiting</surname><given-names>MF</given-names></name><name name-style="western"><surname>Bybee</surname><given-names>SM</given-names></name></person-group> (<year>2017</year>) <article-title>Total evidence phylogeny and the evolution of adult bioluminescence in fireflies (<tp:taxon-name><tp:taxon-name-part taxon-name-part-type="order">Coleoptera</tp:taxon-name-part></tp:taxon-name>: <tp:taxon-name><tp:taxon-name-part taxon-name-part-type="family">Lampyridae</tp:taxon-name-part></tp:taxon-name>).</article-title><source>Molecular Phylogenetics and Evolution</source><volume>107</volume>: <fpage>564</fpage>–<lpage>575</lpage>. <ext-link xlink:type="simple" ext-link-type="doi" xlink:href="10.1016/j.ympev.2016.12.017">https://doi.org/10.1016/j.ympev.2016.12.017</ext-link></mixed-citation></ref><ref id="B286"><mixed-citation xmlns:xlink="http://www.w3.org/1999/xlink" xlink:type="simple"><person-group><name name-style="western"><surname>Wang</surname><given-names>K</given-names></name><name name-style="western"><surname>Hong</surname><given-names>W</given-names></name><name name-style="western"><surname>Jiao</surname><given-names>H</given-names></name><name name-style="western"><surname>Zhao</surname><given-names>H</given-names></name></person-group> (<year>2017</year>) <article-title>Transcriptome sequencing and phylogenetic analysis of four species of luminescent beetles.</article-title><source>Scientific Reports</source><volume>7</volume>(<issue>1</issue>): <fpage>1814</fpage>. <ext-link xlink:type="simple" ext-link-type="doi" xlink:href="10.1038/s41598-017-01835-9">https://doi.org/10.1038/s41598-017-01835-9</ext-link></mixed-citation></ref><ref id="B22"><mixed-citation xmlns:xlink="http://www.w3.org/1999/xlink" xlink:type="simple"><person-group><name name-style="western"><surname>Bocak</surname><given-names>L</given-names></name><name name-style="western"><surname>Motyka</surname><given-names>M</given-names></name><name name-style="western"><surname>Bocek</surname><given-names>M</given-names></name><name name-style="western"><surname>Bocakova</surname><given-names>M</given-names></name></person-group> (<year>2018</year>) Incomplete sclerotization and phylogeny: The phylogenetic classification of <italic><tp:taxon-name><tp:taxon-name-part taxon-name-part-type="genus">Plastocerus</tp:taxon-name-part></tp:taxon-name></italic> (<tp:taxon-name><tp:taxon-name-part taxon-name-part-type="order">Coleoptera</tp:taxon-name-part></tp:taxon-name>: <tp:taxon-name><tp:taxon-name-part taxon-name-part-type="superfamily">Elateroidea</tp:taxon-name-part></tp:taxon-name>). PLoS ONE 13(3): e0194026. <ext-link xlink:type="simple" ext-link-type="doi" xlink:href="10.1371/journal.pone.0194026">https://doi.org/10.1371/journal.pone.0194026</ext-link></mixed-citation></ref><ref id="B68"><mixed-citation xmlns:xlink="http://www.w3.org/1999/xlink" xlink:type="simple"><person-group><name name-style="western"><surname>Fallon</surname><given-names>TR</given-names></name><name name-style="western"><surname>Lower</surname><given-names>SE</given-names></name><name name-style="western"><surname>Chang</surname><given-names>C-H</given-names></name><name name-style="western"><surname>Bessho-Uehara</surname><given-names>M</given-names></name><name name-style="western"><surname>Martin</surname><given-names>GJ</given-names></name><name name-style="western"><surname>Bewick</surname><given-names>AJ</given-names></name><name name-style="western"><surname>Behringer</surname><given-names>M</given-names></name><name name-style="western"><surname>Debat</surname><given-names>HJ</given-names></name><name name-style="western"><surname>Wong</surname><given-names>I</given-names></name><name name-style="western"><surname>Day</surname><given-names>JC</given-names></name><name name-style="western"><surname>Suvorov</surname><given-names>A</given-names></name><name name-style="western"><surname>Silva</surname><given-names>CJ</given-names></name><name name-style="western"><surname>Stanger-Hall</surname><given-names>KF</given-names></name><name name-style="western"><surname>Hall</surname><given-names>DW</given-names></name><name name-style="western"><surname>Schmitz</surname><given-names>RJ</given-names></name><name name-style="western"><surname>Nelson</surname><given-names>DR</given-names></name><name name-style="western"><surname>Lewis</surname><given-names>SM</given-names></name><name name-style="western"><surname>Shigenobu</surname><given-names>S</given-names></name><name name-style="western"><surname>Bybee</surname><given-names>SM</given-names></name><name name-style="western"><surname>Larracuente</surname><given-names>AM</given-names></name><name name-style="western"><surname>Oba</surname><given-names>Y</given-names></name><name name-style="western"><surname>Weng</surname><given-names>J-K</given-names></name></person-group> (<year>2018</year>) Firefly genomes illuminate parallel origins of bioluminescence in beetles. eLife 7: e36495. <ext-link xlink:type="simple" ext-link-type="doi" xlink:href="10.7554/eLife.36495">https://doi.org/10.7554/eLife.36495</ext-link></mixed-citation></ref><ref id="B266"><mixed-citation xmlns:xlink="http://www.w3.org/1999/xlink" xlink:type="simple"><person-group><name name-style="western"><surname>Stanger-Hall</surname><given-names>KF</given-names></name><name name-style="western"><surname>Sander Lower</surname><given-names>SE</given-names></name><name name-style="western"><surname>Lindberg</surname><given-names>L</given-names></name><name name-style="western"><surname>Hopkins</surname><given-names>A</given-names></name><name name-style="western"><surname>Pallansch</surname><given-names>J</given-names></name><name name-style="western"><surname>Hall</surname><given-names>DW</given-names></name></person-group> (<year>2018</year>) <article-title>The evolution of sexual signal modes and associated sensor morphology in fireflies (<tp:taxon-name><tp:taxon-name-part taxon-name-part-type="family">Lampyridae</tp:taxon-name-part></tp:taxon-name>, <tp:taxon-name><tp:taxon-name-part taxon-name-part-type="order">Coleoptera</tp:taxon-name-part></tp:taxon-name>). Proceedings.</article-title><source>Biological Sciences</source><volume>285</volume>(<issue>1871</issue>): <fpage>20172384</fpage>. <ext-link xlink:type="simple" ext-link-type="doi" xlink:href="10.1098/rspb.2017.2384">https://doi.org/10.1098/rspb.2017.2384</ext-link></mixed-citation></ref><ref id="B47"><mixed-citation xmlns:xlink="http://www.w3.org/1999/xlink" xlink:type="simple"><person-group><name name-style="western"><surname>Chen</surname><given-names>X</given-names></name><name name-style="western"><surname>Dong</surname><given-names>Z</given-names></name><name name-style="western"><surname>Liu</surname><given-names>G</given-names></name><name name-style="western"><surname>He</surname><given-names>J</given-names></name><name name-style="western"><surname>Zhao</surname><given-names>R</given-names></name><name name-style="western"><surname>Wang</surname><given-names>W</given-names></name><name name-style="western"><surname>Peng</surname><given-names>Y</given-names></name><name name-style="western"><surname>Li</surname><given-names>X</given-names></name></person-group> (<year>2019</year>) Phylogenetic analysis provides insights into the evolution of Asian fireflies and adult bioluminescence. Molecular Phylogenetics and Evolution 140: 106600. <ext-link xlink:type="simple" ext-link-type="doi" xlink:href="10.1016/j.ympev.2019.106600">https://doi.org/10.1016/j.ympev.2019.106600</ext-link></mixed-citation></ref><ref id="B106"><mixed-citation xmlns:xlink="http://www.w3.org/1999/xlink" xlink:type="simple"><person-group><name name-style="western"><surname>He</surname><given-names>J</given-names></name><name name-style="western"><surname>Bi</surname><given-names>W</given-names></name><name name-style="western"><surname>Dong</surname><given-names>Z</given-names></name><name name-style="western"><surname>Liu</surname><given-names>G</given-names></name><name name-style="western"><surname>Zhao</surname><given-names>R</given-names></name><name name-style="western"><surname>Wang</surname><given-names>W</given-names></name><name name-style="western"><surname>Li</surname><given-names>X</given-names></name></person-group> (<year>2019</year>) <article-title>The mitochondrial genome of the first luminous click-beetle (<tp:taxon-name><tp:taxon-name-part taxon-name-part-type="order">Coleoptera</tp:taxon-name-part></tp:taxon-name>: <tp:taxon-name><tp:taxon-name-part taxon-name-part-type="family">Elateridae</tp:taxon-name-part></tp:taxon-name>) recorded in Asia.</article-title><source>Mitochondrial DNA Part B</source><volume>4</volume>(<issue>1</issue>): <fpage>565</fpage>–<lpage>567</lpage>. <ext-link xlink:type="simple" ext-link-type="doi" xlink:href="10.1080/23802359.2018.1555019">https://doi.org/10.1080/23802359.2018.1555019</ext-link></mixed-citation></ref><ref id="B147"><mixed-citation xmlns:xlink="http://www.w3.org/1999/xlink" xlink:type="simple"><person-group><name name-style="western"><surname>Kundrata</surname><given-names>R</given-names></name><name name-style="western"><surname>Blank</surname><given-names>SM</given-names></name><name name-style="western"><surname>Prosvirov</surname><given-names>AS</given-names></name><name name-style="western"><surname>Sormova</surname><given-names>E</given-names></name><name name-style="western"><surname>Gimmel</surname><given-names>ML</given-names></name><name name-style="western"><surname>Vondráček</surname><given-names>D</given-names></name><name name-style="western"><surname>Kramp</surname><given-names>K</given-names></name></person-group> (<year>2019</year>) <article-title>One less mystery in <tp:taxon-name><tp:taxon-name-part taxon-name-part-type="order">Coleoptera</tp:taxon-name-part></tp:taxon-name> systematics: The position of <tp:taxon-name><tp:taxon-name-part taxon-name-part-type="subfamily">Cydistinae</tp:taxon-name-part></tp:taxon-name> (<tp:taxon-name><tp:taxon-name-part taxon-name-part-type="infraorder">Elateriformia</tp:taxon-name-part></tp:taxon-name><italic>incertae sedis</italic>) resolved by multigene phylogenetic analysis.</article-title><source>Zoological Journal of the Linnean Society</source><volume>187</volume>(<issue>4</issue>): <fpage>1259</fpage>–<lpage>1277</lpage>. <ext-link xlink:type="simple" ext-link-type="doi" xlink:href="10.1093/zoolinnean/zlz104">https://doi.org/10.1093/zoolinnean/zlz104</ext-link></mixed-citation></ref><ref id="B173"><mixed-citation xmlns:xlink="http://www.w3.org/1999/xlink" xlink:type="simple"><person-group><name name-style="western"><surname>Liu</surname><given-names>H-Y</given-names></name><name name-style="western"><surname>Kang</surname><given-names>Z-X</given-names></name><name name-style="western"><surname>Zhang</surname><given-names>F</given-names></name><name name-style="western"><surname>Ge</surname><given-names>X-Y</given-names></name><name name-style="western"><surname>Yang</surname><given-names>Y-X</given-names></name></person-group> (<year>2019</year>) <article-title>The complete mitogenome of <italic><tp:taxon-name><tp:taxon-name-part taxon-name-part-type="genus">Lycostomus</tp:taxon-name-part></tp:taxon-name></italic> sp. (<tp:taxon-name><tp:taxon-name-part taxon-name-part-type="superfamily">Elateroidea</tp:taxon-name-part></tp:taxon-name>: <tp:taxon-name><tp:taxon-name-part taxon-name-part-type="family">Lycidae</tp:taxon-name-part></tp:taxon-name>).</article-title><source>Mitochondrial DNA Part B</source><volume>4</volume>(<issue>2</issue>): <fpage>3813</fpage>–<lpage>3815</lpage>. <ext-link xlink:type="simple" ext-link-type="doi" xlink:href="10.1080/23802359.2019.1682483">https://doi.org/10.1080/23802359.2019.1682483</ext-link></mixed-citation></ref><ref id="B185"><mixed-citation xmlns:xlink="http://www.w3.org/1999/xlink" xlink:type="simple"><person-group><name name-style="western"><surname>Martin</surname><given-names>GJ</given-names></name><name name-style="western"><surname>Stanger-Hall</surname><given-names>KF</given-names></name><name name-style="western"><surname>Branham</surname><given-names>MA</given-names></name><name name-style="western"><surname>Silveira</surname><given-names>LFL</given-names></name><name name-style="western"><surname>Lower</surname><given-names>SE</given-names></name><name name-style="western"><surname>Hall</surname><given-names>DW</given-names></name><name name-style="western"><surname>Li</surname><given-names>X-Y</given-names></name><name name-style="western"><surname>Lemmon</surname><given-names>AR</given-names></name><name name-style="western"><surname>Lemmon</surname><given-names>EM</given-names></name><name name-style="western"><surname>Bybee</surname><given-names>SM</given-names></name></person-group> (<year>2019</year>) <article-title>Higher-Level Phylogeny and Reclassification of <tp:taxon-name><tp:taxon-name-part taxon-name-part-type="family">Lampyridae</tp:taxon-name-part></tp:taxon-name> (<tp:taxon-name><tp:taxon-name-part taxon-name-part-type="order">Coleoptera</tp:taxon-name-part></tp:taxon-name>: <tp:taxon-name><tp:taxon-name-part taxon-name-part-type="superfamily">Elateroidea</tp:taxon-name-part></tp:taxon-name>).</article-title><source>Insect Systematics and Diversity</source><volume>3</volume>(<issue>6</issue>): <fpage>11</fpage>. <ext-link xlink:type="simple" ext-link-type="doi" xlink:href="10.1093/isd/ixz024">https://doi.org/10.1093/isd/ixz024</ext-link></mixed-citation></ref><ref id="B174"><mixed-citation xmlns:xlink="http://www.w3.org/1999/xlink" xlink:type="simple"><person-group><name name-style="western"><surname>Liu</surname><given-names>G-C</given-names></name><name name-style="western"><surname>Dong</surname><given-names>Z-W</given-names></name><name name-style="western"><surname>Hou</surname><given-names>Q-B</given-names></name><name name-style="western"><surname>He</surname><given-names>J-W</given-names></name><name name-style="western"><surname>Zhao</surname><given-names>R-P</given-names></name><name name-style="western"><surname>Wang</surname><given-names>W</given-names></name><name name-style="western"><surname>Li</surname><given-names>X-Y</given-names></name></person-group> (<year>2020</year>) <article-title>Second rhagophthalmid luciferase cloned from Chinese glow-worm <italic><tp:taxon-name><tp:taxon-name-part taxon-name-part-type="genus">Menghuoius</tp:taxon-name-part><tp:taxon-name-part taxon-name-part-type="species">giganteus</tp:taxon-name-part></tp:taxon-name></italic> (<tp:taxon-name><tp:taxon-name-part taxon-name-part-type="family">Rhagophthalmidae</tp:taxon-name-part></tp:taxon-name>: <tp:taxon-name><tp:taxon-name-part taxon-name-part-type="superfamily">Elateroidea</tp:taxon-name-part></tp:taxon-name>).</article-title><source>Photochemistry and Photobiology</source><volume>96</volume>(<issue>1</issue>): <fpage>46</fpage>–<lpage>54</lpage>. <ext-link xlink:type="simple" ext-link-type="doi" xlink:href="10.1111/php.13172">https://doi.org/10.1111/php.13172</ext-link></mixed-citation></ref><ref id="B310"><mixed-citation xmlns:xlink="http://www.w3.org/1999/xlink" xlink:type="simple"><person-group><name name-style="western"><surname>Zhang</surname><given-names>R</given-names></name><name name-style="western"><surname>He</surname><given-names>J</given-names></name><name name-style="western"><surname>Dong</surname><given-names>Z</given-names></name><name name-style="western"><surname>Liu</surname><given-names>G</given-names></name><name name-style="western"><surname>Yin</surname><given-names>Y</given-names></name><name name-style="western"><surname>Zhang</surname><given-names>X</given-names></name><name name-style="western"><surname>Li</surname><given-names>Q</given-names></name><name name-style="western"><surname>Ren</surname><given-names>Y</given-names></name><name name-style="western"><surname>Yang</surname><given-names>Y</given-names></name><name name-style="western"><surname>Liu</surname><given-names>W</given-names></name><name name-style="western"><surname>Chen</surname><given-names>X</given-names></name><name name-style="western"><surname>Xia</surname><given-names>W</given-names></name><name name-style="western"><surname>Duan</surname><given-names>K</given-names></name><name name-style="western"><surname>Hao</surname><given-names>F</given-names></name><name name-style="western"><surname>Lin</surname><given-names>Z</given-names></name><name name-style="western"><surname>Yang</surname><given-names>J</given-names></name><name name-style="western"><surname>Chang</surname><given-names>Z</given-names></name><name name-style="western"><surname>Zhao</surname><given-names>R</given-names></name><name name-style="western"><surname>Wan</surname><given-names>W</given-names></name><name name-style="western"><surname>Lu</surname><given-names>S</given-names></name><name name-style="western"><surname>Peng</surname><given-names>Y</given-names></name><name name-style="western"><surname>Ge</surname><given-names>S</given-names></name><name name-style="western"><surname>Wang</surname><given-names>W</given-names></name><name name-style="western"><surname>Li</surname><given-names>X</given-names></name></person-group> (<year>2020</year>) <article-title>Genomic and experimental data provide new insights into luciferin biosynthesis and bioluminescence evolution in fireflies.</article-title><source>Scientific Reports</source><volume>10</volume>(<issue>1</issue>): <fpage>15882</fpage>. <ext-link xlink:type="simple" ext-link-type="doi" xlink:href="10.1038/s41598-020-72900-z">https://doi.org/10.1038/s41598-020-72900-z</ext-link></mixed-citation></ref><ref id="B78"><mixed-citation xmlns:xlink="http://www.w3.org/1999/xlink" xlink:type="simple"><person-group><name name-style="western"><surname>Ge</surname><given-names>X</given-names></name><name name-style="western"><surname>Yuan</surname><given-names>L</given-names></name><name name-style="western"><surname>Kang</surname><given-names>Y</given-names></name><name name-style="western"><surname>Liu</surname><given-names>T</given-names></name><name name-style="western"><surname>Liu</surname><given-names>H</given-names></name><name name-style="western"><surname>Yang</surname><given-names>Y</given-names></name></person-group> (<year>2021</year>) <article-title>Characterization of the first complete mitochondrial genome of <tp:taxon-name><tp:taxon-name-part taxon-name-part-type="subfamily">Cyphonocerinae</tp:taxon-name-part></tp:taxon-name> (<tp:taxon-name><tp:taxon-name-part taxon-name-part-type="order">Coleoptera</tp:taxon-name-part></tp:taxon-name>: <tp:taxon-name><tp:taxon-name-part taxon-name-part-type="family">Lampyridae</tp:taxon-name-part></tp:taxon-name>) with implications for phylogeny and evolution of fireflies.</article-title><source>Insects</source><volume>12</volume>(<issue>7</issue>): <fpage>570</fpage>. <ext-link xlink:type="simple" ext-link-type="doi" xlink:href="10.3390/insects12070570">https://doi.org/10.3390/insects12070570</ext-link></mixed-citation></ref><ref id="B79"><mixed-citation xmlns:xlink="http://www.w3.org/1999/xlink" xlink:type="simple"><person-group><name name-style="western"><surname>Ge</surname><given-names>X</given-names></name><name name-style="western"><surname>Liu</surname><given-names>T</given-names></name><name name-style="western"><surname>Kang</surname><given-names>Y</given-names></name><name name-style="western"><surname>Liu</surname><given-names>H</given-names></name><name name-style="western"><surname>Yang</surname><given-names>Y</given-names></name></person-group> (<year>2022</year>) <article-title>First complete mitochondrial genomes of <tp:taxon-name><tp:taxon-name-part taxon-name-part-type="subfamily">Ototretinae</tp:taxon-name-part></tp:taxon-name> (<tp:taxon-name><tp:taxon-name-part taxon-name-part-type="order">Coleoptera</tp:taxon-name-part></tp:taxon-name>, <tp:taxon-name><tp:taxon-name-part taxon-name-part-type="family">Lampyridae</tp:taxon-name-part></tp:taxon-name>) with evolutionary insights into the gene rearrangement.</article-title><source>Genomics</source><volume>114</volume>(<issue>2</issue>): <fpage>110305</fpage>. <ext-link xlink:type="simple" ext-link-type="doi" xlink:href="10.1016/j.ygeno.2022.110305">https://doi.org/10.1016/j.ygeno.2022.110305</ext-link></mixed-citation></ref><ref id="B107"><mixed-citation xmlns:xlink="http://www.w3.org/1999/xlink" xlink:type="simple"><person-group><name name-style="western"><surname>He</surname><given-names>J</given-names></name><name name-style="western"><surname>Yao</surname><given-names>Y</given-names></name><name name-style="western"><surname>Dong</surname><given-names>Z</given-names></name><name name-style="western"><surname>Ruan</surname><given-names>Y</given-names></name><name name-style="western"><surname>Chang</surname><given-names>Z</given-names></name><name name-style="western"><surname>Zhao</surname><given-names>R</given-names></name><name name-style="western"><surname>Wang</surname><given-names>W</given-names></name><name name-style="western"><surname>Li</surname><given-names>X</given-names></name></person-group> (<year>2022</year>) Complete mitochondrial genome of <italic><tp:taxon-name><tp:taxon-name-part taxon-name-part-type="genus">Pectocera</tp:taxon-name-part></tp:taxon-name></italic> sp. (<tp:taxon-name><tp:taxon-name-part taxon-name-part-type="family">Elateridae</tp:taxon-name-part></tp:taxon-name>: <tp:taxon-name><tp:taxon-name-part taxon-name-part-type="subfamily">Dendrometrinae</tp:taxon-name-part></tp:taxon-name>: <tp:taxon-name><tp:taxon-name-part taxon-name-part-type="tribe">Oxynopterini</tp:taxon-name-part></tp:taxon-name>) and its phylogenetic implications. Archives of Insect Biochemistry and Physiology 111(1): e21957. <ext-link xlink:type="simple" ext-link-type="doi" xlink:href="10.1002/arch.21957">https://doi.org/10.1002/arch.21957</ext-link></mixed-citation></ref><ref id="B193"><mixed-citation xmlns:xlink="http://www.w3.org/1999/xlink" xlink:type="simple"><person-group><name name-style="western"><surname>Moreira</surname><given-names>AC</given-names></name><name name-style="western"><surname>Amaral</surname><given-names>DT</given-names></name><name name-style="western"><surname>Gabriel</surname><given-names>GVM</given-names></name><name name-style="western"><surname>Viviani</surname><given-names>VR</given-names></name></person-group> (<year>2022</year>) <article-title>Cloning and molecular properties of a novel luciferase from the Brazilian <italic><tp:taxon-name><tp:taxon-name-part taxon-name-part-type="genus">Bicellonycha</tp:taxon-name-part><tp:taxon-name-part taxon-name-part-type="species">lividipennis</tp:taxon-name-part></tp:taxon-name></italic> (<tp:taxon-name><tp:taxon-name-part taxon-name-part-type="family">Lampyridae</tp:taxon-name-part></tp:taxon-name>: <tp:taxon-name><tp:taxon-name-part taxon-name-part-type="subfamily">Photurinae</tp:taxon-name-part></tp:taxon-name>) firefly: comparison with other firefly luciferases.</article-title><source>Photochemical &amp; Photobiological Sciences</source><volume>21</volume>(<issue>9</issue>): <fpage>1559</fpage>–<lpage>1571</lpage>. <ext-link xlink:type="simple" ext-link-type="doi" xlink:href="10.1007/s43630-022-00240-0">https://doi.org/10.1007/s43630-022-00240-0</ext-link></mixed-citation></ref><ref id="B111"><mixed-citation xmlns:xlink="http://www.w3.org/1999/xlink" xlink:type="simple"><person-group><name name-style="western"><surname>Ho</surname><given-names>J-Z</given-names></name></person-group> (<year>2002</year>) <source>Larval morphology of twenty one species and bionomics of fireflies (<tp:taxon-name><tp:taxon-name-part taxon-name-part-type="order">Coleoptera</tp:taxon-name-part></tp:taxon-name>: <tp:taxon-name><tp:taxon-name-part taxon-name-part-type="family">Lampyridae</tp:taxon-name-part></tp:taxon-name>) in Taiwan. Ph.D.</source><publisher-name>Thesis</publisher-name>, <publisher-loc>National Chung Hsing University, Taichung</publisher-loc>, <size units="page">162 pp</size>.</mixed-citation></ref><ref id="B121"><mixed-citation xmlns:xlink="http://www.w3.org/1999/xlink" xlink:type="simple"><person-group><name name-style="western"><surname>Jeng</surname><given-names>M-L</given-names></name></person-group> (<year>2008</year>) <source>Comprehensive phylogenetics, systematics, and evolution of neoteny of <tp:taxon-name><tp:taxon-name-part taxon-name-part-type="family">Lampyridae</tp:taxon-name-part></tp:taxon-name> (<tp:taxon-name><tp:taxon-name-part taxon-name-part-type="class">Insecta</tp:taxon-name-part></tp:taxon-name>: <tp:taxon-name><tp:taxon-name-part taxon-name-part-type="order">Coleoptera</tp:taxon-name-part></tp:taxon-name>).</source><publisher-name>PhD Thesis</publisher-name>, <publisher-loc>University of Kansas, Lawrence, Kansas, USA</publisher-loc>, <size units="page">388 pp</size>.</mixed-citation></ref></ref-list></tp:taxon-treatment>
