# Supplementary material for: ﻿Rhagophthalmidae Olivier, 1907 (Coleoptera, Elateroidea): described genera and species, current problems, and prospects for the bioluminescent and paedomorphic beetle lineage
Source: Zookeys. 2022 Nov 1;1126:55–130. doi: 10.3897/zookeys.1126.90233 (PMC9881481; doi:10.3897/zookeys.1126.90233)
Supplement: XML Treatment for Rhagophthalmus scutellatus [file zookeys.1126.90233-treatment75.xml]

<!DOCTYPE tp:taxon-treatment
  PUBLIC "-//TaxonX//DTD Taxonomic Treatment Publishing DTD v0 20100105//EN" "tax-treatment-NSO.dtd">
<tp:taxon-treatment xmlns:tp="http://www.plazi.org/taxpub"><tp:treatment-meta><kwd-group><label>Taxon classification</label><kwd>
              <named-content content-type="kingdom">Animalia</named-content>
            </kwd><kwd>
              <named-content content-type="order">Coleoptera</named-content>
            </kwd><kwd>
              <named-content content-type="family">Rhagophthalmidae</named-content>
            </kwd></kwd-group><mixed-citation publication-type="journal"><person-group><name><surname>Kundrata</surname><given-names>Robin</given-names></name><name><surname>Hoffmannova</surname><given-names>Johana</given-names></name><name><surname>Hinson</surname><given-names>Kevin R.</given-names></name><name><surname>Keller</surname><given-names>Oliver</given-names></name><name><surname>Packova</surname><given-names>Gabriela</given-names></name></person-group><article-title>﻿<tp:taxon-name><tp:taxon-name-part taxon-name-part-type="family">Rhagophthalmidae</tp:taxon-name-part></tp:taxon-name> Olivier, 1907 (<tp:taxon-name><tp:taxon-name-part taxon-name-part-type="order">Coleoptera</tp:taxon-name-part></tp:taxon-name>, <tp:taxon-name><tp:taxon-name-part taxon-name-part-type="superfamily">Elateroidea</tp:taxon-name-part></tp:taxon-name>): described genera and species, current problems, and prospects for the bioluminescent and paedomorphic beetle lineage</article-title><source>Zookeys</source><day>01</day><month>11</month><year>2022</year><volume>1126</volume><fpage>55</fpage><lpage>130</lpage><pub-id pub-id-type="doi">10.3897/zookeys.1126.90233</pub-id></mixed-citation></tp:treatment-meta><tp:nomenclature><label>﻿</label><tp:taxon-name>
            <object-id xmlns:xlink="http://www.w3.org/1999/xlink" content-type="arpha" xlink:type="simple">BE3064F2-27B5-5EC4-B5C0-DE4690921853</object-id>
            <tp:taxon-name-part taxon-name-part-type="genus" reg="Rhagophthalmus">Rhagophthalmus</tp:taxon-name-part>
            <tp:taxon-name-part taxon-name-part-type="species" reg="scutellatus">scutellatus</tp:taxon-name-part>
          </tp:taxon-name><tp:taxon-authority>Motschulsky, 1854</tp:taxon-authority><tp:nomenclature-citation-list><tp:nomenclature-citation><tp:taxon-name>
                <tp:taxon-name-part taxon-name-part-type="genus" reg="Rhagophthalmus">Rhagophthalmus</tp:taxon-name-part>
                <tp:taxon-name-part taxon-name-part-type="species" reg="scutellatus">scutellatus</tp:taxon-name-part>
              </tp:taxon-name><comment>Motschulsky, 1854: 45.</comment></tp:nomenclature-citation></tp:nomenclature-citation-list></tp:nomenclature><tp:treatment-sec sec-type="Type depository" id="SECID0EMEBM"><title>Type depository.</title><p>Holotype, male (<abbrev xmlns:xlink="http://www.w3.org/1999/xlink" xlink:title="Zoological Museum of M.V. Lomonosov State University" id="ABBRID0ESEBM" xlink:type="simple">ZMM</abbrev>).</p></tp:treatment-sec><tp:treatment-sec sec-type="type locality" id="SECID0EWEBM"><title>Type locality.</title><p>China: Beijing.</p></tp:treatment-sec><tp:treatment-sec sec-type="distribution" id="SECID0E2EBM"><title>Distribution.</title><p>China (Beijing, Fujian, Jiangsu/Shanghai).</p></tp:treatment-sec><tp:treatment-sec sec-type="Literature" id="SECID0EAFBM"><title>Literature.</title><p><xref ref-type="bibr" rid="B195">Motschulsky (1854</xref>: 45): original description; <xref ref-type="bibr" rid="B196">Motschulsky (1859</xref>: 59): remark, drawings of male habitus, lateral head, and leg; <xref ref-type="bibr" rid="B81">Gemminger (1869</xref>: 1655): catalogue; <xref ref-type="bibr" rid="B216">Olivier (1885</xref>: 372): comparison with <italic><tp:taxon-name><tp:taxon-name-part taxon-name-part-type="genus" reg="Rhagophthalmus">R.</tp:taxon-name-part><tp:taxon-name-part taxon-name-part-type="species" reg="sumatrensis">sumatrensis</tp:taxon-name-part></tp:taxon-name></italic>; <xref ref-type="bibr" rid="B110">Heyden (1886</xref>: 286): remark; <xref ref-type="bibr" rid="B64">Fairmaire (1888</xref>: 25): comparison with <italic><tp:taxon-name><tp:taxon-name-part taxon-name-part-type="genus" reg="Rhagophthalmus">R.</tp:taxon-name-part><tp:taxon-name-part taxon-name-part-type="species" reg="giganteus">giganteus</tp:taxon-name-part></tp:taxon-name></italic>; <xref ref-type="bibr" rid="B65">Fairmaire (1889</xref>: 353): comparison with <italic><tp:taxon-name><tp:taxon-name-part taxon-name-part-type="genus" reg="Rhagophthalmus">R.</tp:taxon-name-part><tp:taxon-name-part taxon-name-part-type="species" reg="tonkineus">tonkineus</tp:taxon-name-part></tp:taxon-name></italic>; <xref ref-type="bibr" rid="B28">Bourgeois (1892</xref>: 236): distributional note; <xref ref-type="bibr" rid="B40">Cardon (1892</xref>: 238): checklist; <xref ref-type="bibr" rid="B67">Fairmaire (1899</xref>: 624): comparison with <italic><tp:taxon-name><tp:taxon-name-part taxon-name-part-type="genus" reg="Rhagophthalmus">R.</tp:taxon-name-part><tp:taxon-name-part taxon-name-part-type="species" reg="gibbosulus">gibbosulus</tp:taxon-name-part></tp:taxon-name></italic>; <xref ref-type="bibr" rid="B217">Olivier (1902</xref>: 88): catalogue; <xref ref-type="bibr" rid="B220">Olivier (1910</xref>: 1): catalogue; <xref ref-type="bibr" rid="B119">Jakobson (1911</xref>: 687): catalogue; <xref ref-type="bibr" rid="B222">Olivier (1912</xref>: 470): revision; <xref ref-type="bibr" rid="B228">Pic (1916</xref>: 9): comparison with <italic><tp:taxon-name><tp:taxon-name-part taxon-name-part-type="genus" reg="Rhagophthalmus">R.</tp:taxon-name-part><tp:taxon-name-part taxon-name-part-type="species" reg="notaticollis">notaticollis</tp:taxon-name-part></tp:taxon-name></italic>; <xref ref-type="bibr" rid="B181">Lucas (1920</xref>: 567): catalogue; <xref ref-type="bibr" rid="B290">Winkler (1925</xref>: 522): catalogue; <xref ref-type="bibr" rid="B241">Pic (1938</xref>: 15): checklist; <xref ref-type="bibr" rid="B187">McDermott (1964</xref>: 49): remark; <xref ref-type="bibr" rid="B188">McDermott (1966</xref>: 122): catalogue; <xref ref-type="bibr" rid="B299">Wittmer and Ohba (1994</xref>: 343): taxonomy, morphology, drawings of male genitalia; <xref ref-type="bibr" rid="B298">Wittmer (1997</xref>: 261): taxonomy, morphology, distribution, drawings of male genitalia; <xref ref-type="bibr" rid="B130">Kawashima and Satô (2001</xref>: 423): remark, comparison with <italic><tp:taxon-name><tp:taxon-name-part taxon-name-part-type="genus" reg="Rhagophthalmus">R.</tp:taxon-name-part><tp:taxon-name-part taxon-name-part-type="species" reg="jenniferae">jenniferae</tp:taxon-name-part></tp:taxon-name></italic>; <xref ref-type="bibr" rid="B115">Hua (2002</xref>: 71): catalogue; <xref ref-type="bibr" rid="B132">Kawashima et al. (2003</xref>: 255): remark, catalogue; <xref ref-type="bibr" rid="B131">Kawashima and Sugaya (2003</xref>: 358): remark, identification key; <xref ref-type="bibr" rid="B18">Bocak (2007</xref>: 225): catalogue; <xref ref-type="bibr" rid="B168">Li et al. (2008a</xref>: 264): comparison with <italic><tp:taxon-name><tp:taxon-name-part taxon-name-part-type="genus" reg="Rhagophthalmus">R.</tp:taxon-name-part><tp:taxon-name-part taxon-name-part-type="species" reg="gibbosulus">gibbosulus</tp:taxon-name-part></tp:taxon-name></italic>, distribution; <xref ref-type="bibr" rid="B169">Li et al. (2008b</xref>: 494): review; <xref ref-type="bibr" rid="B268">Suzuki and Kobayashi (2009</xref>: 30): remark; <xref ref-type="bibr" rid="B46">Chen et al. (2010</xref>: 196): remark; <xref ref-type="bibr" rid="B160">Lawrence et al. (2011</xref>: 7): phylogeny; <xref ref-type="bibr" rid="B305">Yiu (2017</xref>: 60): remark, comparison with <italic><tp:taxon-name><tp:taxon-name-part taxon-name-part-type="genus" reg="Rhagophthalmus">R.</tp:taxon-name-part><tp:taxon-name-part taxon-name-part-type="species" reg="hiemalis">hiemalis</tp:taxon-name-part></tp:taxon-name></italic>; <xref ref-type="bibr" rid="B161">Lawrence et al. (2021</xref>: 456): wing morphology, figure of hind wing. In addition to the aforementioned literature, this species was included in a PhD thesis by <xref ref-type="bibr" rid="B250">Roza (2022)</xref>.</p></tp:treatment-sec><ref-list><ref id="B195"><mixed-citation xmlns:xlink="http://www.w3.org/1999/xlink" xlink:type="simple"><person-group><name name-style="western"><surname>Motschulsky</surname><given-names>V</given-names></name></person-group> (<year>1854</year>) <article-title>Diagnoses de Coléoptères nouveaux, trouvés par M. M. Tararinoff et Guschkéwitsch aux environs de Pékin.</article-title><source>Études entomologiques</source><volume>2</volume>: <fpage>44</fpage>–<lpage>51</lpage>.</mixed-citation></ref><ref id="B196"><mixed-citation xmlns:xlink="http://www.w3.org/1999/xlink" xlink:type="simple"><person-group><name name-style="western"><surname>Motschulsky</surname><given-names>V</given-names></name></person-group> (<year>1859</year>) <article-title>Insectes des Indes orientales, et de contrées analogues.</article-title><source>Études entomologiques</source><volume>8</volume>: <fpage>25</fpage>–<lpage>146</lpage>.</mixed-citation></ref><ref id="B81"><mixed-citation xmlns:xlink="http://www.w3.org/1999/xlink" xlink:type="simple"><person-group><name name-style="western"><surname>Gemminger</surname><given-names>M</given-names></name></person-group> (<year>1869</year>) <article-title>Tom VI. <tp:taxon-name><tp:taxon-name-part taxon-name-part-type="family">Rhipidoceridae</tp:taxon-name-part></tp:taxon-name>, <tp:taxon-name><tp:taxon-name-part taxon-name-part-type="family">Dascillidae</tp:taxon-name-part></tp:taxon-name>, <tp:taxon-name><tp:taxon-name-part taxon-name-part-type="family">Malacodermidae</tp:taxon-name-part></tp:taxon-name>, <tp:taxon-name><tp:taxon-name-part taxon-name-part-type="family">Cleridae</tp:taxon-name-part></tp:taxon-name>, <tp:taxon-name><tp:taxon-name-part taxon-name-part-type="family">Lymexylonidae</tp:taxon-name-part></tp:taxon-name>, <tp:taxon-name><tp:taxon-name-part taxon-name-part-type="family">Cupesidae</tp:taxon-name-part></tp:taxon-name>, <tp:taxon-name><tp:taxon-name-part taxon-name-part-type="family">Ptinidae</tp:taxon-name-part></tp:taxon-name>, <tp:taxon-name><tp:taxon-name-part taxon-name-part-type="family">Bostrychidae</tp:taxon-name-part></tp:taxon-name>, <tp:taxon-name><tp:taxon-name-part taxon-name-part-type="family">Cioidae</tp:taxon-name-part></tp:taxon-name>.</article-title> In: <person-group><name name-style="western"><surname>Gemminger</surname><given-names>M</given-names></name><name name-style="western"><surname>Harold</surname><given-names>B</given-names></name></person-group> (<role>Eds</role>) <issue-title>Catalogus Coleopterorum hucusque descriptorum synonymicus et systematicus.</issue-title><source>E. H. Gummi, Monachii</source>, <fpage>1609</fpage>–<lpage>1800</lpage>. <ext-link xlink:type="simple" ext-link-type="doi" xlink:href="10.5962/bhl.title.9089">https://doi.org/10.5962/bhl.title.9089</ext-link></mixed-citation></ref><ref id="B216"><mixed-citation xmlns:xlink="http://www.w3.org/1999/xlink" xlink:type="simple"><person-group><name name-style="western"><surname>Olivier</surname><given-names>E</given-names></name></person-group> (<year>1885</year>) Catalogue des Lampyrides faisant partie des collections du Musée civique de Gênes. Annali del Museo Civico di Storia Naturale di Genova Serie 2 22: 333–374.</mixed-citation></ref><ref id="B110"><mixed-citation xmlns:xlink="http://www.w3.org/1999/xlink" xlink:type="simple"><person-group><name name-style="western"><surname>Heyden</surname><given-names>L</given-names></name></person-group> (<year>1886</year>) <article-title>Beiträge zur Coleopteren-Fauna von Pecking in Nord-China.</article-title><source>Deutsche Entomologische Zeitschrift</source><volume>30</volume>: <fpage>281</fpage>–<lpage>292</lpage>. <ext-link xlink:type="simple" ext-link-type="doi" xlink:href="10.1002/mmnd.48018860216">https://doi.org/10.1002/mmnd.48018860216</ext-link></mixed-citation></ref><ref id="B64"><mixed-citation xmlns:xlink="http://www.w3.org/1999/xlink" xlink:type="simple"><person-group><name name-style="western"><surname>Fairmaire</surname><given-names>L</given-names></name></person-group> (<year>1888</year>) <article-title>Coléoptères de l'Interieur de la Chine.</article-title><source>Annales de la Société Entomologique de Belgique</source><volume>32</volume>: <fpage>7</fpage>–<lpage>46</lpage>.</mixed-citation></ref><ref id="B65"><mixed-citation xmlns:xlink="http://www.w3.org/1999/xlink" xlink:type="simple"><person-group><name name-style="western"><surname>Fairmaire</surname><given-names>L</given-names></name></person-group> (<year>1889</year>) <article-title>Descriptions de Coléoptères de l’Indo-Chine.</article-title><source>Annales de la Société Entomologique de France</source><volume>6</volume> [<issue>1888</issue>]: <fpage>333</fpage>–<lpage>378</lpage>.</mixed-citation></ref><ref id="B28"><mixed-citation xmlns:xlink="http://www.w3.org/1999/xlink" xlink:type="simple"><person-group><name name-style="western"><surname>Bourgeois</surname><given-names>J</given-names></name></person-group> (<year>1892</year>) <article-title>Coléoptères du Bengale Occidental. 21<sup>e</sup> mémoire. Dascillides et Malacodermes.</article-title><source>Annales de la Société Entomologique de Belgique</source><volume>36</volume>: <fpage>234</fpage>–<lpage>238</lpage>.</mixed-citation></ref><ref id="B40"><mixed-citation xmlns:xlink="http://www.w3.org/1999/xlink" xlink:type="simple"><person-group><name name-style="western"><surname>Cardon</surname><given-names>RP</given-names></name></person-group> (<year>1892</year>) Liste des Dascillides et Malacodermes recueillis dans le Chota-Nagpore. Annales de la Société Entomologique de Belgique 36: 238.</mixed-citation></ref><ref id="B67"><mixed-citation xmlns:xlink="http://www.w3.org/1999/xlink" xlink:type="simple"><person-group><name name-style="western"><surname>Fairmaire</surname><given-names>L</given-names></name></person-group> (<year>1899</year>) <article-title>Descriptions de Coléoptères nouveaux recueillis en Chine par M. de Latouche.</article-title><source>Annales de la Société Entomologique de France</source><volume>68</volume>: <fpage>616</fpage>–<lpage>643</lpage>.</mixed-citation></ref><ref id="B217"><mixed-citation xmlns:xlink="http://www.w3.org/1999/xlink" xlink:type="simple"><person-group><name name-style="western"><surname>Olivier</surname><given-names>E</given-names></name></person-group> (<year>1902</year>) <article-title>Catalogue des espèces de <italic><tp:taxon-name><tp:taxon-name-part taxon-name-part-type="genus">Luciola</tp:taxon-name-part></tp:taxon-name></italic> et genres voisins decrits jusqu’a ce jour.</article-title><source>Revue Scientifique du Bourbonnais et du Centre de la France</source><volume>15</volume>: <fpage>69</fpage>–<lpage>88</lpage>.</mixed-citation></ref><ref id="B220"><mixed-citation xmlns:xlink="http://www.w3.org/1999/xlink" xlink:type="simple"><person-group><name name-style="western"><surname>Olivier</surname><given-names>E</given-names></name></person-group> (<year>1910</year>) <article-title><tp:taxon-name><tp:taxon-name-part taxon-name-part-type="family">Rhagophthalmidae</tp:taxon-name-part></tp:taxon-name>, <tp:taxon-name><tp:taxon-name-part taxon-name-part-type="family">Drilidae</tp:taxon-name-part></tp:taxon-name>.</article-title> In: <person-group><name name-style="western"><surname>Junk</surname><given-names>W</given-names></name><name name-style="western"><surname>Schenkling</surname><given-names>S</given-names></name></person-group> (<role>Eds</role>) <issue-title>Coleopterorum Catalogus, pars 10.</issue-title><source>W. Junk, Berlin, Germany</source>, <fpage>1</fpage>–<lpage>10</lpage>. <ext-link xlink:type="simple" ext-link-type="doi" xlink:href="10.1007/978-94-011-9697-0_1">https://doi.org/10.1007/978-94-011-9697-0_1</ext-link></mixed-citation></ref><ref id="B119"><mixed-citation xmlns:xlink="http://www.w3.org/1999/xlink" xlink:type="simple"><person-group><name name-style="western"><surname>Jakobson</surname><given-names>GG</given-names></name></person-group> (<year>1911</year>) Zhuki Rossii i zapadnoy Evropy. Fasc. 9. St. Petersburg, Izdaniye A. Devriena, 653–687.</mixed-citation></ref><ref id="B222"><mixed-citation xmlns:xlink="http://www.w3.org/1999/xlink" xlink:type="simple"><person-group><name name-style="western"><surname>Olivier</surname><given-names>E</given-names></name></person-group> (<year>1912</year>) <article-title>Revision du genre <italic><tp:taxon-name><tp:taxon-name-part taxon-name-part-type="genus">Rhagophthalmus</tp:taxon-name-part></tp:taxon-name></italic> (Col. Lampyr.) et descriptions d’espèces nouvelles.</article-title><source>Annales de la Société entomologique de France</source><volume>80</volume> [<issue>1911</issue>]: <fpage>467</fpage>–<lpage>472</lpage>.</mixed-citation></ref><ref id="B228"><mixed-citation xmlns:xlink="http://www.w3.org/1999/xlink" xlink:type="simple"><person-group><name name-style="western"><surname>Pic</surname><given-names>M</given-names></name></person-group> (<year>1916</year>) <article-title>Diagnoses génériques et spécifiques.</article-title><source>Mélanges Exotico-Entomologiques</source><volume>18</volume>: <fpage>2</fpage>–<lpage>20</lpage>.</mixed-citation></ref><ref id="B181"><mixed-citation xmlns:xlink="http://www.w3.org/1999/xlink" xlink:type="simple"><person-group><name name-style="western"><surname>Lucas</surname><given-names>R</given-names></name></person-group> (<year>1920</year>) <source>Catalogus alphabeticus generum et subgenerum Coleopterorum orbis terrarum totius. Pars 1. Nicolaische Verlags-Buchhandlung R.</source><publisher-name>Stricker</publisher-name>, <publisher-loc>Berlin</publisher-loc>, <size units="page">696 pp</size>.</mixed-citation></ref><ref id="B290"><mixed-citation xmlns:xlink="http://www.w3.org/1999/xlink" xlink:type="simple"><person-group><name name-style="western"><surname>Winkler</surname><given-names>A</given-names></name></person-group> (<year>1925</year>) <source>Catalogus Coleopterorum regionis palaearcticae. I. A. <tp:taxon-name><tp:taxon-name-part taxon-name-part-type="superfamily">Caraboidea</tp:taxon-name-part></tp:taxon-name>, B. Palpicornia, <tp:taxon-name><tp:taxon-name-part taxon-name-part-type="superfamily">Staphylinoidea</tp:taxon-name-part></tp:taxon-name>, C. Diversicornia. Pars 5 [pp. 497–624].</source><publisher-name>Albert Winkler</publisher-name>, <publisher-loc>Wien</publisher-loc>, <size units="page">1698 pp</size>.</mixed-citation></ref><ref id="B241"><mixed-citation xmlns:xlink="http://www.w3.org/1999/xlink" xlink:type="simple"><person-group><name name-style="western"><surname>Pic</surname><given-names>M</given-names></name></person-group> (<year>1938</year>) <article-title>Malacodermata.</article-title> In: <person-group><name name-style="western"><surname>Sjöstedt</surname><given-names>Y</given-names></name></person-group> (<role>Ed.</role>) <issue-title>Insekten aus China im Naturhistorischen Reichsmuseum zu Stockholm.</issue-title><source>Heimgebracht von Direktor Kjell Kolthoff und anderen Schwedischen Forschern und Reisende. Arkiv för Zoologi 30A</source>, <fpage>15</fpage>–<lpage>16</lpage>.</mixed-citation></ref><ref id="B187"><mixed-citation xmlns:xlink="http://www.w3.org/1999/xlink" xlink:type="simple"><person-group><name name-style="western"><surname>McDermott</surname><given-names>FA</given-names></name></person-group> (<year>1964</year>) <article-title>The taxonomy of the <tp:taxon-name><tp:taxon-name-part taxon-name-part-type="family">Lampyridae</tp:taxon-name-part></tp:taxon-name> (<tp:taxon-name><tp:taxon-name-part taxon-name-part-type="order">Coleoptera</tp:taxon-name-part></tp:taxon-name>).</article-title><source>Transactions of the American Entomological Society</source><volume>90</volume>: <fpage>1</fpage>–<lpage>72</lpage>.</mixed-citation></ref><ref id="B188"><mixed-citation xmlns:xlink="http://www.w3.org/1999/xlink" xlink:type="simple"><person-group><name name-style="western"><surname>McDermott</surname><given-names>FA</given-names></name></person-group> (<year>1966</year>) <article-title><tp:taxon-name><tp:taxon-name-part taxon-name-part-type="family">Lampyridae</tp:taxon-name-part></tp:taxon-name>.</article-title> In: <person-group><name name-style="western"><surname>Steel</surname><given-names>WO</given-names></name></person-group> (<role>Ed.</role>) <issue-title>Coleopterorum Catalogus Supplementa, Pars 9.</issue-title><source>Uitgeverij Dr. W. Junk, Gravenhage</source>, <fpage>1</fpage>–<lpage>149</lpage>.</mixed-citation></ref><ref id="B299"><mixed-citation xmlns:xlink="http://www.w3.org/1999/xlink" xlink:type="simple"><person-group><name name-style="western"><surname>Wittmer</surname><given-names>W</given-names></name><name name-style="western"><surname>Ohba</surname><given-names>N</given-names></name></person-group> (<year>1994</year>) <article-title>Neue <tp:taxon-name><tp:taxon-name-part taxon-name-part-type="family">Rhagophthalmidae</tp:taxon-name-part></tp:taxon-name> (<tp:taxon-name><tp:taxon-name-part taxon-name-part-type="order">Coleoptera</tp:taxon-name-part></tp:taxon-name>) aus China und benachbarten Ländern.</article-title><source>Japanese Journal of Entomology</source><volume>62</volume>: <fpage>341</fpage>–<lpage>355</lpage>.</mixed-citation></ref><ref id="B298"><mixed-citation xmlns:xlink="http://www.w3.org/1999/xlink" xlink:type="simple"><person-group><name name-style="western"><surname>Wittmer</surname><given-names>W</given-names></name></person-group> (<year>1997</year>) <article-title>Neue <tp:taxon-name><tp:taxon-name-part taxon-name-part-type="family">Rhagophthalmidae</tp:taxon-name-part></tp:taxon-name> und <tp:taxon-name><tp:taxon-name-part taxon-name-part-type="family">Phengodidae</tp:taxon-name-part></tp:taxon-name> (<tp:taxon-name><tp:taxon-name-part taxon-name-part-type="order">Coleoptera</tp:taxon-name-part></tp:taxon-name>).</article-title><source>Mitteilungen der Schweizerische Entomologische Gesellschaft</source><volume>70</volume>: <fpage>257</fpage>–<lpage>263</lpage>.</mixed-citation></ref><ref id="B130"><mixed-citation xmlns:xlink="http://www.w3.org/1999/xlink" xlink:type="simple"><person-group><name name-style="western"><surname>Kawashima</surname><given-names>I</given-names></name><name name-style="western"><surname>Satô</surname><given-names>M</given-names></name></person-group> (<year>2001</year>) <article-title>Three new species of the genus <italic><tp:taxon-name><tp:taxon-name-part taxon-name-part-type="genus">Rhagophthalmus</tp:taxon-name-part></tp:taxon-name></italic> (<tp:taxon-name><tp:taxon-name-part taxon-name-part-type="order">Coleoptera</tp:taxon-name-part></tp:taxon-name>, <tp:taxon-name><tp:taxon-name-part taxon-name-part-type="family">Rhagophthalmidae</tp:taxon-name-part></tp:taxon-name>) from southeast Asia.</article-title><source>Elytra, Tokyo</source><volume>29</volume>: <fpage>423</fpage>–<lpage>434</lpage>.</mixed-citation></ref><ref id="B115"><mixed-citation xmlns:xlink="http://www.w3.org/1999/xlink" xlink:type="simple"><person-group><name name-style="western"><surname>Hua</surname><given-names>LZ</given-names></name></person-group> (<year>2002</year>) <source>List of Chinese Insects. Vol. II.</source><publisher-name>Zhongshan (Sun Yat-sen) University Press</publisher-name>, <publisher-loc>Guangzhou</publisher-loc>, <size units="page">612 pp</size>.</mixed-citation></ref><ref id="B132"><mixed-citation xmlns:xlink="http://www.w3.org/1999/xlink" xlink:type="simple"><person-group><name name-style="western"><surname>Kawashima</surname><given-names>I</given-names></name><name name-style="western"><surname>Suzuki</surname><given-names>H</given-names></name><name name-style="western"><surname>Satô</surname><given-names>M</given-names></name></person-group> (<year>2003</year>) <article-title>A check-list of Japanese fireflies (<tp:taxon-name><tp:taxon-name-part taxon-name-part-type="order">Coleoptera</tp:taxon-name-part></tp:taxon-name>, <tp:taxon-name><tp:taxon-name-part taxon-name-part-type="family">Lampyridae</tp:taxon-name-part></tp:taxon-name> and <tp:taxon-name><tp:taxon-name-part taxon-name-part-type="family">Rhagophthalmidae</tp:taxon-name-part></tp:taxon-name>).</article-title><source>Japanese Journal of Systematic Entomology</source><volume>9</volume>: <fpage>241</fpage>–<lpage>261</lpage>.</mixed-citation></ref><ref id="B131"><mixed-citation xmlns:xlink="http://www.w3.org/1999/xlink" xlink:type="simple"><person-group><name name-style="western"><surname>Kawashima</surname><given-names>I</given-names></name><name name-style="western"><surname>Sugaya</surname><given-names>H</given-names></name></person-group> (<year>2003</year>) <article-title>An additional new species of the genus <italic><tp:taxon-name><tp:taxon-name-part taxon-name-part-type="genus">Rhagophthalmus</tp:taxon-name-part></tp:taxon-name></italic> (<tp:taxon-name><tp:taxon-name-part taxon-name-part-type="order">Coleoptera</tp:taxon-name-part></tp:taxon-name>, <tp:taxon-name><tp:taxon-name-part taxon-name-part-type="family">Rhagophthalmidae</tp:taxon-name-part></tp:taxon-name>) from Taiwan, with a key to the males of the Taiwanese and Japanese species.</article-title><source>Elytra, Tokyo</source><volume>31</volume>: <fpage>353</fpage>–<lpage>359</lpage>.</mixed-citation></ref><ref id="B18"><mixed-citation xmlns:xlink="http://www.w3.org/1999/xlink" xlink:type="simple"><person-group><name name-style="western"><surname>Bocak</surname><given-names>L</given-names></name></person-group> (<year>2007</year>) <article-title><tp:taxon-name><tp:taxon-name-part taxon-name-part-type="family">Phengodidae</tp:taxon-name-part></tp:taxon-name>.</article-title> In: <person-group><name name-style="western"><surname>Löbl</surname><given-names>I</given-names></name><name name-style="western"><surname>Smetana</surname><given-names>A</given-names></name></person-group> (<role>Eds</role>) <issue-title>Catalogue of Palaearctic Coleoptera, Vol.</issue-title><source>4: <tp:taxon-name><tp:taxon-name-part taxon-name-part-type="superfamily">Elateroidea</tp:taxon-name-part></tp:taxon-name>, <tp:taxon-name><tp:taxon-name-part taxon-name-part-type="superfamily">Derodontoidea</tp:taxon-name-part></tp:taxon-name>, <tp:taxon-name><tp:taxon-name-part taxon-name-part-type="superfamily">Bostrichoidea</tp:taxon-name-part></tp:taxon-name>, <tp:taxon-name><tp:taxon-name-part taxon-name-part-type="superfamily">Lymexyloidea</tp:taxon-name-part></tp:taxon-name>, <tp:taxon-name><tp:taxon-name-part taxon-name-part-type="superfamily">Cleroidea</tp:taxon-name-part></tp:taxon-name>, and <tp:taxon-name><tp:taxon-name-part taxon-name-part-type="superfamily">Cucujoidea</tp:taxon-name-part></tp:taxon-name>. Apollo Books, Stenstrup, Denmark</source>, <fpage>224</fpage>–<lpage>225</lpage>.</mixed-citation></ref><ref id="B168"><mixed-citation xmlns:xlink="http://www.w3.org/1999/xlink" xlink:type="simple"><person-group><name name-style="western"><surname>Li</surname><given-names>X</given-names></name><name name-style="western"><surname>Ohba</surname><given-names>N</given-names></name><name name-style="western"><surname>Liang</surname><given-names>X</given-names></name></person-group> (<year>2008a</year>) <article-title>Two new species of <italic><tp:taxon-name><tp:taxon-name-part taxon-name-part-type="genus">Rhagophthalmus</tp:taxon-name-part></tp:taxon-name></italic> Motschulsky (<tp:taxon-name><tp:taxon-name-part taxon-name-part-type="order">Coleoptera</tp:taxon-name-part></tp:taxon-name>: <tp:taxon-name><tp:taxon-name-part taxon-name-part-type="family">Rhagophthalmidae</tp:taxon-name-part></tp:taxon-name>) from Yunnan, south-western China, with notes on known species.</article-title><source>Entomological Science</source><volume>11</volume>(<issue>2</issue>): <fpage>259</fpage>–<lpage>267</lpage>. <ext-link xlink:type="simple" ext-link-type="doi" xlink:href="10.1111/j.1479-8298.2008.00264.x">https://doi.org/10.1111/j.1479-8298.2008.00264.x</ext-link></mixed-citation></ref><ref id="B169"><mixed-citation xmlns:xlink="http://www.w3.org/1999/xlink" xlink:type="simple"><person-group><name name-style="western"><surname>Li</surname><given-names>X</given-names></name><name name-style="western"><surname>Xie</surname><given-names>M</given-names></name><name name-style="western"><surname>Liang</surname><given-names>X</given-names></name></person-group> (<year>2008b</year>) <article-title>Rhagophthalmid – a special group of fireflies.</article-title><source>Chinese Bulletin of Entomology</source><volume>45</volume>: <fpage>494</fpage>–<lpage>498</lpage>.</mixed-citation></ref><ref id="B268"><mixed-citation xmlns:xlink="http://www.w3.org/1999/xlink" xlink:type="simple"><person-group><name name-style="western"><surname>Suzuki</surname><given-names>H</given-names></name><name name-style="western"><surname>Kobayashi</surname><given-names>Y</given-names></name></person-group> (<year>2009</year>) <article-title>Embryogenesis of firefly: Phylogenetic implication of the family <tp:taxon-name><tp:taxon-name-part taxon-name-part-type="family">Rhagophthalmidae</tp:taxon-name-part></tp:taxon-name>.</article-title> In: <person-group><name name-style="western"><surname>Napompeth</surname><given-names>B</given-names></name></person-group> (<role>Ed.</role>) <issue-title>International Symposium on Diversity and Conservation of Fireflies.</issue-title><source>Queen Sirikit Botanic Garden, Chiang Mai, Thailand</source>, <fpage>30</fpage>–<lpage>35</lpage>.</mixed-citation></ref><ref id="B46"><mixed-citation xmlns:xlink="http://www.w3.org/1999/xlink" xlink:type="simple"><person-group><name name-style="western"><surname>Chen</surname><given-names>Y-F</given-names></name><name name-style="western"><surname>Yang</surname><given-names>C-K</given-names></name><name name-style="western"><surname>Wang</surname><given-names>C-T</given-names></name><name name-style="western"><surname>Wang</surname><given-names>Y-N</given-names></name><name name-style="western"><surname>Ho</surname><given-names>J-Z</given-names></name><name name-style="western"><surname>Yang</surname><given-names>P-S</given-names></name></person-group> (<year>2010</year>) <article-title>Biology and luminescence behavior of <italic><tp:taxon-name><tp:taxon-name-part taxon-name-part-type="genus">Rhagophthalmus</tp:taxon-name-part><tp:taxon-name-part taxon-name-part-type="species">jenniferae</tp:taxon-name-part></tp:taxon-name></italic> (<tp:taxon-name><tp:taxon-name-part taxon-name-part-type="order">Coleoptera</tp:taxon-name-part></tp:taxon-name>: <tp:taxon-name><tp:taxon-name-part taxon-name-part-type="family">Rhagophthalmidae</tp:taxon-name-part></tp:taxon-name>) in Xitou Natural Education Area, Experimental Forest, National Taiwan University.</article-title><source>Journal of the Experimental Forest of National Taiwan University</source><volume>24</volume>: <fpage>195</fpage>–<lpage>208</lpage>. <ext-link xlink:type="simple" ext-link-type="doi" xlink:href="10.6542/EFNTU.201009_24(3).0005">https://doi.org/10.6542/EFNTU.201009_24(3).0005</ext-link></mixed-citation></ref><ref id="B160"><mixed-citation xmlns:xlink="http://www.w3.org/1999/xlink" xlink:type="simple"><person-group><name name-style="western"><surname>Lawrence</surname><given-names>JF</given-names></name><name name-style="western"><surname>Ślipiński</surname><given-names>SA</given-names></name><name name-style="western"><surname>Seago</surname><given-names>AE</given-names></name><name name-style="western"><surname>Thayer</surname><given-names>MK</given-names></name><name name-style="western"><surname>Newton</surname><given-names>AF</given-names></name><name name-style="western"><surname>Marvaldi</surname><given-names>AE</given-names></name></person-group> (<year>2011</year>) <article-title>Phylogeny of the <tp:taxon-name><tp:taxon-name-part taxon-name-part-type="order">Coleoptera</tp:taxon-name-part></tp:taxon-name> based on morphological characters of adults and larvae.</article-title><source>Annales Zoologici</source><volume>61</volume>(<issue>1</issue>): <fpage>1</fpage>–<lpage>217</lpage>. <ext-link xlink:type="simple" ext-link-type="doi" xlink:href="10.3161/000345411X576725">https://doi.org/10.3161/000345411X576725</ext-link></mixed-citation></ref><ref id="B305"><mixed-citation xmlns:xlink="http://www.w3.org/1999/xlink" xlink:type="simple"><person-group><name name-style="western"><surname>Yiu</surname><given-names>V</given-names></name></person-group> (<year>2017</year>) <article-title>A study of <tp:taxon-name><tp:taxon-name-part taxon-name-part-type="family">Rhagophthalmidae</tp:taxon-name-part></tp:taxon-name> and <tp:taxon-name><tp:taxon-name-part taxon-name-part-type="family">Lampyridae</tp:taxon-name-part></tp:taxon-name> in Hong Kong with descriptions of new species (<tp:taxon-name><tp:taxon-name-part taxon-name-part-type="order">Coleoptera</tp:taxon-name-part></tp:taxon-name>): Part 2.</article-title><source>Lampyrid</source><volume>4</volume>: <fpage>59</fpage>–<lpage>111</lpage>. [67–119]</mixed-citation></ref><ref id="B161"><mixed-citation xmlns:xlink="http://www.w3.org/1999/xlink" xlink:type="simple"><person-group><name name-style="western"><surname>Lawrence</surname><given-names>JF</given-names></name><name name-style="western"><surname>Zhou</surname><given-names>Y-L</given-names></name><name name-style="western"><surname>Lemann</surname><given-names>C</given-names></name><name name-style="western"><surname>Sinclair</surname><given-names>B</given-names></name><name name-style="western"><surname>Ślipiński</surname><given-names>A</given-names></name></person-group> (<year>2021</year>) <article-title>The hind wing of <tp:taxon-name><tp:taxon-name-part taxon-name-part-type="order">Coleoptera</tp:taxon-name-part></tp:taxon-name> (<tp:taxon-name><tp:taxon-name-part taxon-name-part-type="class">Insecta</tp:taxon-name-part></tp:taxon-name>): Morphology, nomenclature and phylogenetic significance. Part 1. General discussion and <tp:taxon-name><tp:taxon-name-part taxon-name-part-type="suborder">Archostemata</tp:taxon-name-part></tp:taxon-name>-<tp:taxon-name><tp:taxon-name-part taxon-name-part-type="superfamily">Elateroidea</tp:taxon-name-part></tp:taxon-name>.</article-title><source>Annales Zoologici</source><volume>71</volume>(<issue>3</issue>): <fpage>421</fpage>–<lpage>606</lpage>. <ext-link xlink:type="simple" ext-link-type="doi" xlink:href="10.3161/00034541ANZ2021.71.3.001">https://doi.org/10.3161/00034541ANZ2021.71.3.001</ext-link></mixed-citation></ref><ref id="B250"><mixed-citation xmlns:xlink="http://www.w3.org/1999/xlink" xlink:type="simple"><person-group><name name-style="western"><surname>Roza</surname><given-names>AS</given-names></name></person-group> (<year>2022</year>) Phylogeny and taxonomy of <tp:taxon-name><tp:taxon-name-part taxon-name-part-type="family">Phengodidae</tp:taxon-name-part></tp:taxon-name> (<tp:taxon-name><tp:taxon-name-part taxon-name-part-type="order">Coleoptera</tp:taxon-name-part></tp:taxon-name>: <tp:taxon-name><tp:taxon-name-part taxon-name-part-type="superfamily">Elateroidea</tp:taxon-name-part></tp:taxon-name>). PhD Thesis, Universidade Federal do Rio de Janeiro, Museu Nacional, Brazil, 1–173.</mixed-citation></ref></ref-list></tp:taxon-treatment>
