# Supplementary material for: ﻿Rhagophthalmidae Olivier, 1907 (Coleoptera, Elateroidea): described genera and species, current problems, and prospects for the bioluminescent and paedomorphic beetle lineage
Source: Zookeys. 2022 Nov 1;1126:55–130. doi: 10.3897/zookeys.1126.90233 (PMC9881481; doi:10.3897/zookeys.1126.90233)
Supplement: XML Treatment for Rhagophthalmus semiustus [file zookeys.1126.90233-treatment77.xml]

<!DOCTYPE tp:taxon-treatment
  PUBLIC "-//TaxonX//DTD Taxonomic Treatment Publishing DTD v0 20100105//EN" "tax-treatment-NSO.dtd">
<tp:taxon-treatment xmlns:tp="http://www.plazi.org/taxpub"><tp:treatment-meta><kwd-group><label>Taxon classification</label><kwd>
              <named-content content-type="kingdom">Animalia</named-content>
            </kwd><kwd>
              <named-content content-type="order">Coleoptera</named-content>
            </kwd><kwd>
              <named-content content-type="family">Rhagophthalmidae</named-content>
            </kwd></kwd-group><mixed-citation publication-type="journal"><person-group><name><surname>Kundrata</surname><given-names>Robin</given-names></name><name><surname>Hoffmannova</surname><given-names>Johana</given-names></name><name><surname>Hinson</surname><given-names>Kevin R.</given-names></name><name><surname>Keller</surname><given-names>Oliver</given-names></name><name><surname>Packova</surname><given-names>Gabriela</given-names></name></person-group><article-title>﻿<tp:taxon-name><tp:taxon-name-part taxon-name-part-type="family">Rhagophthalmidae</tp:taxon-name-part></tp:taxon-name> Olivier, 1907 (<tp:taxon-name><tp:taxon-name-part taxon-name-part-type="order">Coleoptera</tp:taxon-name-part></tp:taxon-name>, <tp:taxon-name><tp:taxon-name-part taxon-name-part-type="superfamily">Elateroidea</tp:taxon-name-part></tp:taxon-name>): described genera and species, current problems, and prospects for the bioluminescent and paedomorphic beetle lineage</article-title><source>Zookeys</source><day>01</day><month>11</month><year>2022</year><volume>1126</volume><fpage>55</fpage><lpage>130</lpage><pub-id pub-id-type="doi">10.3897/zookeys.1126.90233</pub-id></mixed-citation></tp:treatment-meta><tp:nomenclature><label>﻿</label><tp:taxon-name>
            <object-id xmlns:xlink="http://www.w3.org/1999/xlink" content-type="arpha" xlink:type="simple">34B3ED28-B807-5E6D-A707-69560ADFB6AD</object-id>
            <tp:taxon-name-part taxon-name-part-type="genus" reg="Rhagophthalmus">Rhagophthalmus</tp:taxon-name-part>
            <tp:taxon-name-part taxon-name-part-type="species" reg="semiustus">semiustus</tp:taxon-name-part>
          </tp:taxon-name><tp:taxon-authority>(Pascoe, 1862)</tp:taxon-authority><tp:nomenclature-citation-list><tp:nomenclature-citation><tp:taxon-name>
                <tp:taxon-name-part taxon-name-part-type="genus" reg="Ochotyra">Ochotyra</tp:taxon-name-part>
                <tp:taxon-name-part taxon-name-part-type="species" reg="semiusta">semiusta</tp:taxon-name-part>
              </tp:taxon-name><comment>Pascoe, 1862: 323.</comment></tp:nomenclature-citation><tp:nomenclature-citation><tp:taxon-name>
                <tp:taxon-name-part taxon-name-part-type="genus" reg="Rhagophthalmus">Rhagophthalmus</tp:taxon-name-part>
              </tp:taxon-name><comment>(<tp:taxon-name><tp:taxon-name-part taxon-name-part-type="genus" reg="Ochrotyra">Ochrotyra</tp:taxon-name-part></tp:taxon-name> [sic!]) <tp:taxon-name><tp:taxon-name-part taxon-name-part-type="genus" reg="Ochrotyra"/><tp:taxon-name-part taxon-name-part-type="species" reg="semiusta">semiusta</tp:taxon-name-part></tp:taxon-name> [sic!]: <xref ref-type="bibr" rid="B162">Lefroy 1909</xref>: 327.</comment></tp:nomenclature-citation><tp:nomenclature-citation><tp:taxon-name>
                <tp:taxon-name-part taxon-name-part-type="genus" reg="Rhagophthalmus">Rhagophthalmus</tp:taxon-name-part>
                <tp:taxon-name-part taxon-name-part-type="species" reg="semiustus">semiustus</tp:taxon-name-part>
              </tp:taxon-name><comment>: Wittmer in <xref ref-type="bibr" rid="B299">Wittmer and Ohba 1994</xref>: 342.</comment></tp:nomenclature-citation></tp:nomenclature-citation-list></tp:nomenclature><tp:treatment-sec sec-type="Type depository" id="SECID0EZSBM"><title>Type depository.</title><p>Holotype, male (<named-content xmlns:xlink="http://www.w3.org/1999/xlink" content-type="dwc:institutional_code" xlink:title="Natural History Museum, London" xlink:href="http://grbio.org/institution/natural-history-museum-london" xlink:type="simple">NHMUK</named-content>).</p></tp:treatment-sec><tp:treatment-sec sec-type="type locality" id="SECID0EDTBM"><title>Type locality.</title><p>India: “Malabar”.</p></tp:treatment-sec><tp:treatment-sec sec-type="distribution" id="SECID0EITBM"><title>Distribution.</title><p>India (Karnataka, Kerala, Tamil Nadu) [“Malabar, Coromandel”], Sri Lanka.</p></tp:treatment-sec><tp:treatment-sec sec-type="Literature" id="SECID0ENTBM"><title>Literature.</title><p><xref ref-type="bibr" rid="B224">Pascoe (1862</xref>: 323): original description, drawing of male habitus [as <italic><tp:taxon-name><tp:taxon-name-part taxon-name-part-type="genus" reg="Ochotyra">Ochotyra</tp:taxon-name-part></tp:taxon-name></italic>]; <xref ref-type="bibr" rid="B82">Gerstaecker (1863</xref>: 409): remark [as <italic><tp:taxon-name><tp:taxon-name-part taxon-name-part-type="genus" reg="Ochotyra">Ochotyra</tp:taxon-name-part></tp:taxon-name></italic>]; <xref ref-type="bibr" rid="B81">Gemminger (1869</xref>: 1647): catalogue [as <italic><tp:taxon-name><tp:taxon-name-part taxon-name-part-type="genus" reg="Ochotyra">Ochotyra</tp:taxon-name-part></tp:taxon-name></italic>]; <xref ref-type="bibr" rid="B90">Gorham (1890</xref>: 550): catalogue; <xref ref-type="bibr" rid="B91">Gorham (1895</xref>: 310): distributional note, morphology [as <italic><tp:taxon-name><tp:taxon-name-part taxon-name-part-type="genus" reg="Ochotyra">Ochotyra</tp:taxon-name-part></tp:taxon-name></italic>]; <xref ref-type="bibr" rid="B29">Bourgeois (1903</xref>: 479): distributional note [as <italic><tp:taxon-name><tp:taxon-name-part taxon-name-part-type="genus" reg="Ochotiza">Ochotiza</tp:taxon-name-part></tp:taxon-name></italic> [sic!]]; <xref ref-type="bibr" rid="B92">Gorham (1903</xref>: 330): distributional note [as <italic><tp:taxon-name><tp:taxon-name-part taxon-name-part-type="genus" reg="Ochotyra">Ochotyra</tp:taxon-name-part></tp:taxon-name></italic>]; <xref ref-type="bibr" rid="B30">Bourgeois (1905</xref>: 130): distributional note [as <italic><tp:taxon-name><tp:taxon-name-part taxon-name-part-type="genus" reg="Ochotyra">Ochotyra</tp:taxon-name-part></tp:taxon-name></italic>]; <xref ref-type="bibr" rid="B162">Lefroy (1909</xref>: 327): catalogue [as <italic><tp:taxon-name><tp:taxon-name-part taxon-name-part-type="genus" reg="Rhagophthalmus">Rhagophthalmus</tp:taxon-name-part></tp:taxon-name></italic> (<italic><tp:taxon-name><tp:taxon-name-part taxon-name-part-type="genus" reg="Ochrotyra">Ochrotyra</tp:taxon-name-part></tp:taxon-name></italic> [sic!]) <italic><tp:taxon-name><tp:taxon-name-part taxon-name-part-type="genus" reg="Ochrotyra"/><tp:taxon-name-part taxon-name-part-type="species" reg="semiusta">semiusta</tp:taxon-name-part></tp:taxon-name></italic> [sic!]]; <xref ref-type="bibr" rid="B220">Olivier (1910</xref>: 1): catalogue [as <italic><tp:taxon-name><tp:taxon-name-part taxon-name-part-type="genus" reg="Ochotyra">Ochotyra</tp:taxon-name-part></tp:taxon-name></italic>]; <xref ref-type="bibr" rid="B232">Pic (1921b</xref>: 18): comparison with <italic><tp:taxon-name><tp:taxon-name-part taxon-name-part-type="genus" reg="Rhagophthalmus">R.</tp:taxon-name-part><tp:taxon-name-part taxon-name-part-type="species" reg="neoobscurus">neoobscurus</tp:taxon-name-part></tp:taxon-name></italic> [as <italic><tp:taxon-name><tp:taxon-name-part taxon-name-part-type="genus" reg="Ochotyra">Ochotyra</tp:taxon-name-part></tp:taxon-name></italic>]; <xref ref-type="bibr" rid="B187">McDermott (1964</xref>: 50): revision [as <italic><tp:taxon-name><tp:taxon-name-part taxon-name-part-type="genus" reg="Ochotyra">Ochotyra</tp:taxon-name-part></tp:taxon-name></italic>]; <xref ref-type="bibr" rid="B188">McDermott (1966</xref>: 122): catalogue [as <italic><tp:taxon-name><tp:taxon-name-part taxon-name-part-type="genus" reg="Ochotyra">Ochotyra</tp:taxon-name-part></tp:taxon-name></italic>]; <xref ref-type="bibr" rid="B299">Wittmer and Ohba (1994</xref>: 342): taxonomic remark [as <italic><tp:taxon-name><tp:taxon-name-part taxon-name-part-type="genus" reg="Ochotyra">Ochotyra</tp:taxon-name-part></tp:taxon-name></italic>]; <xref ref-type="bibr" rid="B18">Bocak (2007</xref>: 225): catalogue [as <italic><tp:taxon-name><tp:taxon-name-part taxon-name-part-type="genus" reg="Ochotyra">Ochotyra</tp:taxon-name-part></tp:taxon-name></italic>]; <xref ref-type="bibr" rid="B168">Li et al. (2008a</xref>: 265): distribution [as <italic><tp:taxon-name><tp:taxon-name-part taxon-name-part-type="genus" reg="Rhagophthalmus">R.</tp:taxon-name-part><tp:taxon-name-part taxon-name-part-type="species" reg="semiusta">semiusta</tp:taxon-name-part></tp:taxon-name></italic> [sic!]]; <xref ref-type="bibr" rid="B169">Li et al. (2008b</xref>: 496): review [as <italic><tp:taxon-name><tp:taxon-name-part taxon-name-part-type="genus" reg="Rhagophthalmus">R.</tp:taxon-name-part><tp:taxon-name-part taxon-name-part-type="species" reg="semiusta">semiusta</tp:taxon-name-part></tp:taxon-name></italic> [sic!]]; <xref ref-type="bibr" rid="B289">Wijekoon et al. (2016</xref>: 71): checklist [as <italic><tp:taxon-name><tp:taxon-name-part taxon-name-part-type="genus" reg="Ochotyra">Ochotyra</tp:taxon-name-part></tp:taxon-name></italic>]. In addition to the aforementioned literature, this species was included in a PhD thesis by <xref ref-type="bibr" rid="B121">Jeng (2008)</xref>.</p></tp:treatment-sec><ref-list><ref id="B162"><mixed-citation xmlns:xlink="http://www.w3.org/1999/xlink" xlink:type="simple"><person-group><name name-style="western"><surname>Lefroy</surname><given-names>HM</given-names></name></person-group> (<year>1909</year>) <source>Indian Insect Life. A manual of the insects of the plains (tropical India). Calcutta &amp; Simla, Thacker, Spink &amp; Co., W. Thacker &amp; Co.</source><publisher-name>, 2 Creed Lane</publisher-name>, <publisher-loc>London</publisher-loc>, <size units="page">786 pp</size>.</mixed-citation></ref><ref id="B299"><mixed-citation xmlns:xlink="http://www.w3.org/1999/xlink" xlink:type="simple"><person-group><name name-style="western"><surname>Wittmer</surname><given-names>W</given-names></name><name name-style="western"><surname>Ohba</surname><given-names>N</given-names></name></person-group> (<year>1994</year>) <article-title>Neue <tp:taxon-name><tp:taxon-name-part taxon-name-part-type="family">Rhagophthalmidae</tp:taxon-name-part></tp:taxon-name> (<tp:taxon-name><tp:taxon-name-part taxon-name-part-type="order">Coleoptera</tp:taxon-name-part></tp:taxon-name>) aus China und benachbarten Ländern.</article-title><source>Japanese Journal of Entomology</source><volume>62</volume>: <fpage>341</fpage>–<lpage>355</lpage>.</mixed-citation></ref><ref id="B224"><mixed-citation xmlns:xlink="http://www.w3.org/1999/xlink" xlink:type="simple"><person-group><name name-style="western"><surname>Pascoe</surname><given-names>FP</given-names></name></person-group> (<year>1862</year>) <article-title>Notices of new or little known genera and species of <tp:taxon-name><tp:taxon-name-part taxon-name-part-type="order">Coleoptera</tp:taxon-name-part></tp:taxon-name>. Part III.</article-title><source>Journal of Entomology</source><volume>1</volume>: <fpage>319</fpage>–<lpage>370</lpage>.</mixed-citation></ref><ref id="B82"><mixed-citation xmlns:xlink="http://www.w3.org/1999/xlink" xlink:type="simple"><person-group><name name-style="western"><surname>Gerstaecker</surname><given-names>A</given-names></name></person-group> (<year>1863</year>) <article-title>Bericht über die wissenschaftlichen Leistungen im Gebiete der Entomologie während des Jahres 1862.</article-title><source>Archiv für Naturgeschichte</source><volume>29</volume>: <fpage>315</fpage>–<lpage>598</lpage>.</mixed-citation></ref><ref id="B81"><mixed-citation xmlns:xlink="http://www.w3.org/1999/xlink" xlink:type="simple"><person-group><name name-style="western"><surname>Gemminger</surname><given-names>M</given-names></name></person-group> (<year>1869</year>) <article-title>Tom VI. <tp:taxon-name><tp:taxon-name-part taxon-name-part-type="family">Rhipidoceridae</tp:taxon-name-part></tp:taxon-name>, <tp:taxon-name><tp:taxon-name-part taxon-name-part-type="family">Dascillidae</tp:taxon-name-part></tp:taxon-name>, <tp:taxon-name><tp:taxon-name-part taxon-name-part-type="family">Malacodermidae</tp:taxon-name-part></tp:taxon-name>, <tp:taxon-name><tp:taxon-name-part taxon-name-part-type="family">Cleridae</tp:taxon-name-part></tp:taxon-name>, <tp:taxon-name><tp:taxon-name-part taxon-name-part-type="family">Lymexylonidae</tp:taxon-name-part></tp:taxon-name>, <tp:taxon-name><tp:taxon-name-part taxon-name-part-type="family">Cupesidae</tp:taxon-name-part></tp:taxon-name>, <tp:taxon-name><tp:taxon-name-part taxon-name-part-type="family">Ptinidae</tp:taxon-name-part></tp:taxon-name>, <tp:taxon-name><tp:taxon-name-part taxon-name-part-type="family">Bostrychidae</tp:taxon-name-part></tp:taxon-name>, <tp:taxon-name><tp:taxon-name-part taxon-name-part-type="family">Cioidae</tp:taxon-name-part></tp:taxon-name>.</article-title> In: <person-group><name name-style="western"><surname>Gemminger</surname><given-names>M</given-names></name><name name-style="western"><surname>Harold</surname><given-names>B</given-names></name></person-group> (<role>Eds</role>) <issue-title>Catalogus Coleopterorum hucusque descriptorum synonymicus et systematicus.</issue-title><source>E. H. Gummi, Monachii</source>, <fpage>1609</fpage>–<lpage>1800</lpage>. <ext-link xlink:type="simple" ext-link-type="doi" xlink:href="10.5962/bhl.title.9089">https://doi.org/10.5962/bhl.title.9089</ext-link></mixed-citation></ref><ref id="B90"><mixed-citation xmlns:xlink="http://www.w3.org/1999/xlink" xlink:type="simple"><person-group><name name-style="western"><surname>Gorham</surname><given-names>HS</given-names></name></person-group> (<year>1890</year>) <article-title>XVI. Notes on the species of the families <tp:taxon-name><tp:taxon-name-part taxon-name-part-type="family">Lycidae</tp:taxon-name-part></tp:taxon-name> and <tp:taxon-name><tp:taxon-name-part taxon-name-part-type="family">Lampyridae</tp:taxon-name-part></tp:taxon-name>, contained in the Imperial Museum of Calcutta, with descriptions of new species, and a list of the species at present described from India.</article-title><source>The Transactions of the Entomological Society of London</source><volume>1890</volume>: <fpage>541</fpage>–<lpage>550</lpage>. <ext-link xlink:type="simple" ext-link-type="doi" xlink:href="10.1111/j.1365-2311.1890.tb02707.x">https://doi.org/10.1111/j.1365-2311.1890.tb02707.x</ext-link></mixed-citation></ref><ref id="B91"><mixed-citation xmlns:xlink="http://www.w3.org/1999/xlink" xlink:type="simple"><person-group><name name-style="western"><surname>Gorham</surname><given-names>HS</given-names></name></person-group> (<year>1895</year>) <article-title>List of the <tp:taxon-name><tp:taxon-name-part taxon-name-part-type="order">Coleoptera</tp:taxon-name-part></tp:taxon-name> in the collection of H. E. Andrewes, Esq., from India and Burma, with descriptions of new species and notes. Families: Malacodermata, <tp:taxon-name><tp:taxon-name-part taxon-name-part-type="family">Erotylidae</tp:taxon-name-part></tp:taxon-name>, <tp:taxon-name><tp:taxon-name-part taxon-name-part-type="family">Endomychidae</tp:taxon-name-part></tp:taxon-name>.</article-title><source>Annales de la Société Entomologique de Belgique</source><volume>39</volume>: <fpage>293</fpage>–<lpage>330</lpage>.</mixed-citation></ref><ref id="B29"><mixed-citation xmlns:xlink="http://www.w3.org/1999/xlink" xlink:type="simple"><person-group><name name-style="western"><surname>Bourgeois</surname><given-names>J</given-names></name></person-group> (<year>1903</year>) <article-title>Voyage de M. Maurice Maindron dans L'Inde Méridionale (mai à novembre 1901). Dascillides et Malacodermes.</article-title><source>Annales de la Société Entomologique de France</source><volume>72</volume>: <fpage>478</fpage>–<lpage>483</lpage>.</mixed-citation></ref><ref id="B92"><mixed-citation xmlns:xlink="http://www.w3.org/1999/xlink" xlink:type="simple"><person-group><name name-style="western"><surname>Gorham</surname><given-names>HS</given-names></name></person-group> (<year>1903</year>) <article-title>On <tp:taxon-name><tp:taxon-name-part taxon-name-part-type="order">Coleoptera</tp:taxon-name-part></tp:taxon-name> collected in India by MM. H.-E. and H.-L. Andrewes. Families Malacodermata, <tp:taxon-name><tp:taxon-name-part taxon-name-part-type="family">Erotylidae</tp:taxon-name-part></tp:taxon-name>, <tp:taxon-name><tp:taxon-name-part taxon-name-part-type="family">Endomychidae</tp:taxon-name-part></tp:taxon-name> and <tp:taxon-name><tp:taxon-name-part taxon-name-part-type="family">Coccinellidae</tp:taxon-name-part></tp:taxon-name>.</article-title><source>Annales de la Société Entomologique de Belgique</source><volume>47</volume>: <fpage>323</fpage>–<lpage>330</lpage>.</mixed-citation></ref><ref id="B30"><mixed-citation xmlns:xlink="http://www.w3.org/1999/xlink" xlink:type="simple"><person-group><name name-style="western"><surname>Bourgeois</surname><given-names>J</given-names></name></person-group> (<year>1905</year>) <article-title>Voyage du Dr W. Horn a Ceylan. Malacodermes et Lymexylonides.</article-title><source>Annales de la Société Entomologique de France</source><volume>74</volume>: <fpage>127</fpage>–<lpage>133</lpage>.</mixed-citation></ref><ref id="B220"><mixed-citation xmlns:xlink="http://www.w3.org/1999/xlink" xlink:type="simple"><person-group><name name-style="western"><surname>Olivier</surname><given-names>E</given-names></name></person-group> (<year>1910</year>) <article-title><tp:taxon-name><tp:taxon-name-part taxon-name-part-type="family">Rhagophthalmidae</tp:taxon-name-part></tp:taxon-name>, <tp:taxon-name><tp:taxon-name-part taxon-name-part-type="family">Drilidae</tp:taxon-name-part></tp:taxon-name>.</article-title> In: <person-group><name name-style="western"><surname>Junk</surname><given-names>W</given-names></name><name name-style="western"><surname>Schenkling</surname><given-names>S</given-names></name></person-group> (<role>Eds</role>) <issue-title>Coleopterorum Catalogus, pars 10.</issue-title><source>W. Junk, Berlin, Germany</source>, <fpage>1</fpage>–<lpage>10</lpage>. <ext-link xlink:type="simple" ext-link-type="doi" xlink:href="10.1007/978-94-011-9697-0_1">https://doi.org/10.1007/978-94-011-9697-0_1</ext-link></mixed-citation></ref><ref id="B232"><mixed-citation xmlns:xlink="http://www.w3.org/1999/xlink" xlink:type="simple"><person-group><name name-style="western"><surname>Pic</surname><given-names>M</given-names></name></person-group> (<year>1921b</year>) <article-title>Nouveautés diverses.</article-title><source>Mélanges Exotico-Entomologiques</source><volume>33</volume>: <fpage>1</fpage>–<lpage>32</lpage>.</mixed-citation></ref><ref id="B187"><mixed-citation xmlns:xlink="http://www.w3.org/1999/xlink" xlink:type="simple"><person-group><name name-style="western"><surname>McDermott</surname><given-names>FA</given-names></name></person-group> (<year>1964</year>) <article-title>The taxonomy of the <tp:taxon-name><tp:taxon-name-part taxon-name-part-type="family">Lampyridae</tp:taxon-name-part></tp:taxon-name> (<tp:taxon-name><tp:taxon-name-part taxon-name-part-type="order">Coleoptera</tp:taxon-name-part></tp:taxon-name>).</article-title><source>Transactions of the American Entomological Society</source><volume>90</volume>: <fpage>1</fpage>–<lpage>72</lpage>.</mixed-citation></ref><ref id="B188"><mixed-citation xmlns:xlink="http://www.w3.org/1999/xlink" xlink:type="simple"><person-group><name name-style="western"><surname>McDermott</surname><given-names>FA</given-names></name></person-group> (<year>1966</year>) <article-title><tp:taxon-name><tp:taxon-name-part taxon-name-part-type="family">Lampyridae</tp:taxon-name-part></tp:taxon-name>.</article-title> In: <person-group><name name-style="western"><surname>Steel</surname><given-names>WO</given-names></name></person-group> (<role>Ed.</role>) <issue-title>Coleopterorum Catalogus Supplementa, Pars 9.</issue-title><source>Uitgeverij Dr. W. Junk, Gravenhage</source>, <fpage>1</fpage>–<lpage>149</lpage>.</mixed-citation></ref><ref id="B18"><mixed-citation xmlns:xlink="http://www.w3.org/1999/xlink" xlink:type="simple"><person-group><name name-style="western"><surname>Bocak</surname><given-names>L</given-names></name></person-group> (<year>2007</year>) <article-title><tp:taxon-name><tp:taxon-name-part taxon-name-part-type="family">Phengodidae</tp:taxon-name-part></tp:taxon-name>.</article-title> In: <person-group><name name-style="western"><surname>Löbl</surname><given-names>I</given-names></name><name name-style="western"><surname>Smetana</surname><given-names>A</given-names></name></person-group> (<role>Eds</role>) <issue-title>Catalogue of Palaearctic Coleoptera, Vol.</issue-title><source>4: <tp:taxon-name><tp:taxon-name-part taxon-name-part-type="superfamily">Elateroidea</tp:taxon-name-part></tp:taxon-name>, <tp:taxon-name><tp:taxon-name-part taxon-name-part-type="superfamily">Derodontoidea</tp:taxon-name-part></tp:taxon-name>, <tp:taxon-name><tp:taxon-name-part taxon-name-part-type="superfamily">Bostrichoidea</tp:taxon-name-part></tp:taxon-name>, <tp:taxon-name><tp:taxon-name-part taxon-name-part-type="superfamily">Lymexyloidea</tp:taxon-name-part></tp:taxon-name>, <tp:taxon-name><tp:taxon-name-part taxon-name-part-type="superfamily">Cleroidea</tp:taxon-name-part></tp:taxon-name>, and <tp:taxon-name><tp:taxon-name-part taxon-name-part-type="superfamily">Cucujoidea</tp:taxon-name-part></tp:taxon-name>. Apollo Books, Stenstrup, Denmark</source>, <fpage>224</fpage>–<lpage>225</lpage>.</mixed-citation></ref><ref id="B168"><mixed-citation xmlns:xlink="http://www.w3.org/1999/xlink" xlink:type="simple"><person-group><name name-style="western"><surname>Li</surname><given-names>X</given-names></name><name name-style="western"><surname>Ohba</surname><given-names>N</given-names></name><name name-style="western"><surname>Liang</surname><given-names>X</given-names></name></person-group> (<year>2008a</year>) <article-title>Two new species of <italic><tp:taxon-name><tp:taxon-name-part taxon-name-part-type="genus">Rhagophthalmus</tp:taxon-name-part></tp:taxon-name></italic> Motschulsky (<tp:taxon-name><tp:taxon-name-part taxon-name-part-type="order">Coleoptera</tp:taxon-name-part></tp:taxon-name>: <tp:taxon-name><tp:taxon-name-part taxon-name-part-type="family">Rhagophthalmidae</tp:taxon-name-part></tp:taxon-name>) from Yunnan, south-western China, with notes on known species.</article-title><source>Entomological Science</source><volume>11</volume>(<issue>2</issue>): <fpage>259</fpage>–<lpage>267</lpage>. <ext-link xlink:type="simple" ext-link-type="doi" xlink:href="10.1111/j.1479-8298.2008.00264.x">https://doi.org/10.1111/j.1479-8298.2008.00264.x</ext-link></mixed-citation></ref><ref id="B169"><mixed-citation xmlns:xlink="http://www.w3.org/1999/xlink" xlink:type="simple"><person-group><name name-style="western"><surname>Li</surname><given-names>X</given-names></name><name name-style="western"><surname>Xie</surname><given-names>M</given-names></name><name name-style="western"><surname>Liang</surname><given-names>X</given-names></name></person-group> (<year>2008b</year>) <article-title>Rhagophthalmid – a special group of fireflies.</article-title><source>Chinese Bulletin of Entomology</source><volume>45</volume>: <fpage>494</fpage>–<lpage>498</lpage>.</mixed-citation></ref><ref id="B289"><mixed-citation xmlns:xlink="http://www.w3.org/1999/xlink" xlink:type="simple"><person-group><name name-style="western"><surname>Wijekoon</surname><given-names>WMCD</given-names></name><name name-style="western"><surname>Wegiriya</surname><given-names>HCE</given-names></name><name name-style="western"><surname>Bogahawatta</surname><given-names>CNL</given-names></name></person-group> (<year>2016</year>) <article-title>Systematic revision of the repository collection of <tp:taxon-name><tp:taxon-name-part taxon-name-part-type="superfamily">Canthoroidea</tp:taxon-name-part></tp:taxon-name> in the Department of National Museums, Colombo, Sri Lanka (<tp:taxon-name><tp:taxon-name-part taxon-name-part-type="order">Coleoptera</tp:taxon-name-part></tp:taxon-name>: <tp:taxon-name><tp:taxon-name-part taxon-name-part-type="family">Antharidae</tp:taxon-name-part></tp:taxon-name>, <tp:taxon-name><tp:taxon-name-part taxon-name-part-type="family">Lampyridae</tp:taxon-name-part></tp:taxon-name>, <tp:taxon-name><tp:taxon-name-part taxon-name-part-type="family">Lycidae</tp:taxon-name-part></tp:taxon-name>, <tp:taxon-name><tp:taxon-name-part taxon-name-part-type="family">Rhagophthalmidae</tp:taxon-name-part></tp:taxon-name>).</article-title><source>Ceylon Journal of Science</source><volume>45</volume>(<issue>1</issue>): <fpage>67</fpage>–<lpage>74</lpage>. <ext-link xlink:type="simple" ext-link-type="doi" xlink:href="10.4038/cjs.v45i1.7365">https://doi.org/10.4038/cjs.v45i1.7365</ext-link></mixed-citation></ref><ref id="B121"><mixed-citation xmlns:xlink="http://www.w3.org/1999/xlink" xlink:type="simple"><person-group><name name-style="western"><surname>Jeng</surname><given-names>M-L</given-names></name></person-group> (<year>2008</year>) <source>Comprehensive phylogenetics, systematics, and evolution of neoteny of <tp:taxon-name><tp:taxon-name-part taxon-name-part-type="family">Lampyridae</tp:taxon-name-part></tp:taxon-name> (<tp:taxon-name><tp:taxon-name-part taxon-name-part-type="class">Insecta</tp:taxon-name-part></tp:taxon-name>: <tp:taxon-name><tp:taxon-name-part taxon-name-part-type="order">Coleoptera</tp:taxon-name-part></tp:taxon-name>).</source><publisher-name>PhD Thesis</publisher-name>, <publisher-loc>University of Kansas, Lawrence, Kansas, USA</publisher-loc>, <size units="page">388 pp</size>.</mixed-citation></ref></ref-list></tp:taxon-treatment>
