# Supplementary material for: ﻿Rhagophthalmidae Olivier, 1907 (Coleoptera, Elateroidea): described genera and species, current problems, and prospects for the bioluminescent and paedomorphic beetle lineage
Source: Zookeys. 2022 Nov 1;1126:55–130. doi: 10.3897/zookeys.1126.90233 (PMC9881481; doi:10.3897/zookeys.1126.90233)
Supplement: XML Treatment for Cydistus [file zookeys.1126.90233-treatment85.xml]

<!DOCTYPE tp:taxon-treatment
  PUBLIC "-//TaxonX//DTD Taxonomic Treatment Publishing DTD v0 20100105//EN" "tax-treatment-NSO.dtd">
<tp:taxon-treatment xmlns:tp="http://www.plazi.org/taxpub"><tp:treatment-meta><kwd-group><label>Taxon classification</label><kwd>
              <named-content content-type="kingdom">Animalia</named-content>
            </kwd><kwd>
              <named-content content-type="order">Coleoptera</named-content>
            </kwd><kwd>
              <named-content content-type="family">Rhagophthalmidae</named-content>
            </kwd></kwd-group><mixed-citation publication-type="journal"><person-group><name><surname>Kundrata</surname><given-names>Robin</given-names></name><name><surname>Hoffmannova</surname><given-names>Johana</given-names></name><name><surname>Hinson</surname><given-names>Kevin R.</given-names></name><name><surname>Keller</surname><given-names>Oliver</given-names></name><name><surname>Packova</surname><given-names>Gabriela</given-names></name></person-group><article-title>﻿<tp:taxon-name><tp:taxon-name-part taxon-name-part-type="family">Rhagophthalmidae</tp:taxon-name-part></tp:taxon-name> Olivier, 1907 (<tp:taxon-name><tp:taxon-name-part taxon-name-part-type="order">Coleoptera</tp:taxon-name-part></tp:taxon-name>, <tp:taxon-name><tp:taxon-name-part taxon-name-part-type="superfamily">Elateroidea</tp:taxon-name-part></tp:taxon-name>): described genera and species, current problems, and prospects for the bioluminescent and paedomorphic beetle lineage</article-title><source>Zookeys</source><day>01</day><month>11</month><year>2022</year><volume>1126</volume><fpage>55</fpage><lpage>130</lpage><pub-id pub-id-type="doi">10.3897/zookeys.1126.90233</pub-id></mixed-citation></tp:treatment-meta><tp:nomenclature><label>﻿</label><tp:taxon-name>
            <object-id xmlns:xlink="http://www.w3.org/1999/xlink" content-type="arpha" xlink:type="simple">B63B8803-6966-5B25-A249-C4110F4B245C</object-id>
            <tp:taxon-name-part taxon-name-part-type="genus" reg="Cydistus">Cydistus</tp:taxon-name-part>
          </tp:taxon-name><tp:taxon-authority>Bourgeois, 1885 [Phengodidae: Cydistinae]</tp:taxon-authority><tp:nomenclature-citation-list><tp:nomenclature-citation><tp:taxon-name>
                <tp:taxon-name-part taxon-name-part-type="genus" reg="Cydistus">Cydistus</tp:taxon-name-part>
              </tp:taxon-name><comment>Bourgeois, 1885: 272. Type species. <tp:taxon-name><tp:taxon-name-part taxon-name-part-type="genus" reg="Cydistus">Cydistus</tp:taxon-name-part><tp:taxon-name-part taxon-name-part-type="species" reg="reitteri">reitteri</tp:taxon-name-part></tp:taxon-name> Bourgeois, 1885; by monotypy.</comment></tp:nomenclature-citation></tp:nomenclature-citation-list></tp:nomenclature><tp:treatment-sec sec-type="distribution" id="SECID0EW3CM"><title>Composition and distribution.</title><p>Six described species from Asia Minor, the Levant, Iraq, and Iran: <italic><tp:taxon-name><tp:taxon-name-part taxon-name-part-type="genus" reg="Cydistus">Cydistus</tp:taxon-name-part><tp:taxon-name-part taxon-name-part-type="species" reg="chindaaricus">chindaaricus</tp:taxon-name-part></tp:taxon-name></italic> Bolívar y Pieltain, 1913, <italic><tp:taxon-name><tp:taxon-name-part taxon-name-part-type="genus" reg="Cydistus">C.</tp:taxon-name-part><tp:taxon-name-part taxon-name-part-type="species" reg="escalerai">escalerai</tp:taxon-name-part></tp:taxon-name></italic> Bolívar y Pieltain, 1913, <italic><tp:taxon-name><tp:taxon-name-part taxon-name-part-type="genus" reg="Cydistus">C.</tp:taxon-name-part><tp:taxon-name-part taxon-name-part-type="species" reg="nigripennis">nigripennis</tp:taxon-name-part></tp:taxon-name></italic> Wittmer, 1979, <italic><tp:taxon-name><tp:taxon-name-part taxon-name-part-type="genus" reg="Cydistus">C.</tp:taxon-name-part><tp:taxon-name-part taxon-name-part-type="species" reg="persicus">persicus</tp:taxon-name-part></tp:taxon-name></italic> Bolívar y Pieltain, 1913, <italic><tp:taxon-name><tp:taxon-name-part taxon-name-part-type="genus" reg="Cydistus">C.</tp:taxon-name-part><tp:taxon-name-part taxon-name-part-type="species" reg="reitteri">reitteri</tp:taxon-name-part></tp:taxon-name></italic> Bourgeois, 1885, and <italic><tp:taxon-name><tp:taxon-name-part taxon-name-part-type="genus" reg="Cydistus">C.</tp:taxon-name-part><tp:taxon-name-part taxon-name-part-type="species" reg="zurcheri">zurcheri</tp:taxon-name-part></tp:taxon-name></italic> Bourgeois, 1908 (<xref ref-type="bibr" rid="B147">Kundrata et al. 2019</xref>).</p></tp:treatment-sec><tp:treatment-sec sec-type="remarks" id="SECID0EC6CM"><title>Remarks.</title><p><italic><tp:taxon-name><tp:taxon-name-part taxon-name-part-type="genus" reg="Cydistus">Cydistus</tp:taxon-name-part></tp:taxon-name></italic> was originally placed in <tp:taxon-name><tp:taxon-name-part taxon-name-part-type="family">Drilidae</tp:taxon-name-part></tp:taxon-name> (<xref ref-type="bibr" rid="B220">Olivier 1910</xref>; <xref ref-type="bibr" rid="B294">Wittmer 1944</xref>). Later, <xref ref-type="bibr" rid="B54">Crowson (1955)</xref> hypothesized <italic><tp:taxon-name><tp:taxon-name-part taxon-name-part-type="genus" reg="Cydistus">Cydistus</tp:taxon-name-part></tp:taxon-name></italic> might be an intermediate form between <tp:taxon-name><tp:taxon-name-part taxon-name-part-type="family">Karumiidae</tp:taxon-name-part></tp:taxon-name> (currently a subfamily in <tp:taxon-name><tp:taxon-name-part taxon-name-part-type="family">Dascillidae</tp:taxon-name-part></tp:taxon-name>) and <tp:taxon-name><tp:taxon-name-part taxon-name-part-type="family">Phengodidae</tp:taxon-name-part></tp:taxon-name>. Although <xref ref-type="bibr" rid="B225">Paulus (1972)</xref> erected <tp:taxon-name><tp:taxon-name-part taxon-name-part-type="subfamily">Cydistinae</tp:taxon-name-part></tp:taxon-name> within <tp:taxon-name><tp:taxon-name-part taxon-name-part-type="family">Karumiidae</tp:taxon-name-part></tp:taxon-name> for <italic><tp:taxon-name><tp:taxon-name-part taxon-name-part-type="genus" reg="Cydistus">Cydistus</tp:taxon-name-part></tp:taxon-name></italic>, <xref ref-type="bibr" rid="B55">Crowson (1972)</xref> transferred this genus into the widely delimited <tp:taxon-name><tp:taxon-name-part taxon-name-part-type="family">Phengodidae</tp:taxon-name-part></tp:taxon-name>, which also included <tp:taxon-name><tp:taxon-name-part taxon-name-part-type="family">Rhagophthalmidae</tp:taxon-name-part></tp:taxon-name>. <xref ref-type="bibr" rid="B157">Lawrence and Newton (1995)</xref> and <xref ref-type="bibr" rid="B18">Bocak (2007)</xref> classified <italic><tp:taxon-name><tp:taxon-name-part taxon-name-part-type="genus" reg="Cydistus">Cydistus</tp:taxon-name-part></tp:taxon-name></italic> in <tp:taxon-name><tp:taxon-name-part taxon-name-part-type="family">Phengodidae</tp:taxon-name-part></tp:taxon-name>: <tp:taxon-name><tp:taxon-name-part taxon-name-part-type="subfamily">Rhagophthalminae</tp:taxon-name-part></tp:taxon-name>. <xref ref-type="bibr" rid="B158">Lawrence et al. (2010a</xref>, <xref ref-type="bibr" rid="B159">b</xref>) and <xref ref-type="bibr" rid="B156">Lawrence (2016)</xref> considered <tp:taxon-name><tp:taxon-name-part taxon-name-part-type="subfamily">Cydistinae</tp:taxon-name-part></tp:taxon-name> in <tp:taxon-name><tp:taxon-name-part taxon-name-part-type="infraorder">Elateriformia</tp:taxon-name-part></tp:taxon-name><italic>incertae sedis</italic>. Finally, <xref ref-type="bibr" rid="B147">Kundrata et al. (2019)</xref> were the first to include <tp:taxon-name><tp:taxon-name-part taxon-name-part-type="subfamily">Cydistinae</tp:taxon-name-part></tp:taxon-name> in a molecular phylogenetic analysis, and found them sister to the New World <tp:taxon-name><tp:taxon-name-part taxon-name-part-type="family">Phengodidae</tp:taxon-name-part></tp:taxon-name>, which are only distantly related to <tp:taxon-name><tp:taxon-name-part taxon-name-part-type="family">Rhagophthalmidae</tp:taxon-name-part></tp:taxon-name>. This placement was confirmed by a morphology-based analysis by <xref ref-type="bibr" rid="B250">Roza (2022)</xref>.</p></tp:treatment-sec><ref-list><ref id="B147"><mixed-citation xmlns:xlink="http://www.w3.org/1999/xlink" xlink:type="simple"><person-group><name name-style="western"><surname>Kundrata</surname><given-names>R</given-names></name><name name-style="western"><surname>Blank</surname><given-names>SM</given-names></name><name name-style="western"><surname>Prosvirov</surname><given-names>AS</given-names></name><name name-style="western"><surname>Sormova</surname><given-names>E</given-names></name><name name-style="western"><surname>Gimmel</surname><given-names>ML</given-names></name><name name-style="western"><surname>Vondráček</surname><given-names>D</given-names></name><name name-style="western"><surname>Kramp</surname><given-names>K</given-names></name></person-group> (<year>2019</year>) <article-title>One less mystery in <tp:taxon-name><tp:taxon-name-part taxon-name-part-type="order">Coleoptera</tp:taxon-name-part></tp:taxon-name> systematics: The position of <tp:taxon-name><tp:taxon-name-part taxon-name-part-type="subfamily">Cydistinae</tp:taxon-name-part></tp:taxon-name> (<tp:taxon-name><tp:taxon-name-part taxon-name-part-type="infraorder">Elateriformia</tp:taxon-name-part></tp:taxon-name><italic>incertae sedis</italic>) resolved by multigene phylogenetic analysis.</article-title><source>Zoological Journal of the Linnean Society</source><volume>187</volume>(<issue>4</issue>): <fpage>1259</fpage>–<lpage>1277</lpage>. <ext-link xlink:type="simple" ext-link-type="doi" xlink:href="10.1093/zoolinnean/zlz104">https://doi.org/10.1093/zoolinnean/zlz104</ext-link></mixed-citation></ref><ref id="B220"><mixed-citation xmlns:xlink="http://www.w3.org/1999/xlink" xlink:type="simple"><person-group><name name-style="western"><surname>Olivier</surname><given-names>E</given-names></name></person-group> (<year>1910</year>) <article-title><tp:taxon-name><tp:taxon-name-part taxon-name-part-type="family">Rhagophthalmidae</tp:taxon-name-part></tp:taxon-name>, <tp:taxon-name><tp:taxon-name-part taxon-name-part-type="family">Drilidae</tp:taxon-name-part></tp:taxon-name>.</article-title> In: <person-group><name name-style="western"><surname>Junk</surname><given-names>W</given-names></name><name name-style="western"><surname>Schenkling</surname><given-names>S</given-names></name></person-group> (<role>Eds</role>) <issue-title>Coleopterorum Catalogus, pars 10.</issue-title><source>W. Junk, Berlin, Germany</source>, <fpage>1</fpage>–<lpage>10</lpage>. <ext-link xlink:type="simple" ext-link-type="doi" xlink:href="10.1007/978-94-011-9697-0_1">https://doi.org/10.1007/978-94-011-9697-0_1</ext-link></mixed-citation></ref><ref id="B294"><mixed-citation xmlns:xlink="http://www.w3.org/1999/xlink" xlink:type="simple"><person-group><name name-style="western"><surname>Wittmer</surname><given-names>W</given-names></name></person-group> (<year>1944</year>) Catalogue des <tp:taxon-name><tp:taxon-name-part taxon-name-part-type="family">Drilidae</tp:taxon-name-part></tp:taxon-name> E. Oliv. (<tp:taxon-name><tp:taxon-name-part taxon-name-part-type="order">Coleoptera</tp:taxon-name-part></tp:taxon-name>-Malacodermata). Revista de la Sociedad Entomológica Argentina XII: 203–221.</mixed-citation></ref><ref id="B54"><mixed-citation xmlns:xlink="http://www.w3.org/1999/xlink" xlink:type="simple"><person-group><name name-style="western"><surname>Crowson</surname><given-names>RA</given-names></name></person-group> (<year>1955</year>) <source>The natural classification of the families of <tp:taxon-name><tp:taxon-name-part taxon-name-part-type="order">Coleoptera</tp:taxon-name-part></tp:taxon-name>. Nathaniel Lloyd &amp; Co.</source><publisher-name>, Ltd</publisher-name>, <publisher-loc>London</publisher-loc>, <size units="page">186 pp</size>.</mixed-citation></ref><ref id="B225"><mixed-citation xmlns:xlink="http://www.w3.org/1999/xlink" xlink:type="simple"><person-group><name name-style="western"><surname>Paulus</surname><given-names>HF</given-names></name></person-group> (<year>1972</year>) <article-title>Die systematische und phylogenetische Stellung der <tp:taxon-name><tp:taxon-name-part taxon-name-part-type="family">Karumiidae</tp:taxon-name-part></tp:taxon-name>, mit einer beschreibung von <italic><tp:taxon-name><tp:taxon-name-part taxon-name-part-type="genus">Escalerina</tp:taxon-name-part><tp:taxon-name-part taxon-name-part-type="species">serraticornis</tp:taxon-name-part></tp:taxon-name></italic> n.sp. aus S-Persien.</article-title><source>Senckenbergiana Biologica</source><volume>53</volume>: <fpage>37</fpage>–<lpage>54</lpage>.</mixed-citation></ref><ref id="B55"><mixed-citation xmlns:xlink="http://www.w3.org/1999/xlink" xlink:type="simple"><person-group><name name-style="western"><surname>Crowson</surname><given-names>RA</given-names></name></person-group> (<year>1972</year>) <article-title>A review of the classification of <tp:taxon-name><tp:taxon-name-part taxon-name-part-type="superfamily">Cantharoidea</tp:taxon-name-part></tp:taxon-name> (<tp:taxon-name><tp:taxon-name-part taxon-name-part-type="order">Coleoptera</tp:taxon-name-part></tp:taxon-name>), with the definition of two new families, <tp:taxon-name><tp:taxon-name-part taxon-name-part-type="family">Cneoglossidae</tp:taxon-name-part></tp:taxon-name> and <tp:taxon-name><tp:taxon-name-part taxon-name-part-type="family">Omethidae</tp:taxon-name-part></tp:taxon-name>.</article-title><source>Revista de la Universidad de Madrid</source><volume>21</volume>: <fpage>35</fpage>–<lpage>77</lpage>.</mixed-citation></ref><ref id="B157"><mixed-citation xmlns:xlink="http://www.w3.org/1999/xlink" xlink:type="simple"><person-group><name name-style="western"><surname>Lawrence</surname><given-names>JF</given-names></name><name name-style="western"><surname>Newton</surname><given-names>AF</given-names></name></person-group> (<year>1995</year>) <article-title>Families and subfamilies of <tp:taxon-name><tp:taxon-name-part taxon-name-part-type="order">Coleoptera</tp:taxon-name-part></tp:taxon-name> (with selected genera, notes, references and data on family-group names).</article-title> In: <person-group><name name-style="western"><surname>Pakaluk</surname><given-names>J</given-names></name><name name-style="western"><surname>Ślipiński</surname><given-names>A</given-names></name></person-group> (<role>Eds</role>) <issue-title>Biology, Phylogeny, and Classification of Coleoptera.</issue-title><source>Papers Celebrating the 80<sup>th</sup> Birthday of Roy A Crowson, vol 1, 2. Muzeum i Instytut Zoologii PAN, Warszawa</source>, <fpage>779</fpage>–<lpage>1083</lpage>.</mixed-citation></ref><ref id="B18"><mixed-citation xmlns:xlink="http://www.w3.org/1999/xlink" xlink:type="simple"><person-group><name name-style="western"><surname>Bocak</surname><given-names>L</given-names></name></person-group> (<year>2007</year>) <article-title><tp:taxon-name><tp:taxon-name-part taxon-name-part-type="family">Phengodidae</tp:taxon-name-part></tp:taxon-name>.</article-title> In: <person-group><name name-style="western"><surname>Löbl</surname><given-names>I</given-names></name><name name-style="western"><surname>Smetana</surname><given-names>A</given-names></name></person-group> (<role>Eds</role>) <issue-title>Catalogue of Palaearctic Coleoptera, Vol.</issue-title><source>4: <tp:taxon-name><tp:taxon-name-part taxon-name-part-type="superfamily">Elateroidea</tp:taxon-name-part></tp:taxon-name>, <tp:taxon-name><tp:taxon-name-part taxon-name-part-type="superfamily">Derodontoidea</tp:taxon-name-part></tp:taxon-name>, <tp:taxon-name><tp:taxon-name-part taxon-name-part-type="superfamily">Bostrichoidea</tp:taxon-name-part></tp:taxon-name>, <tp:taxon-name><tp:taxon-name-part taxon-name-part-type="superfamily">Lymexyloidea</tp:taxon-name-part></tp:taxon-name>, <tp:taxon-name><tp:taxon-name-part taxon-name-part-type="superfamily">Cleroidea</tp:taxon-name-part></tp:taxon-name>, and <tp:taxon-name><tp:taxon-name-part taxon-name-part-type="superfamily">Cucujoidea</tp:taxon-name-part></tp:taxon-name>. Apollo Books, Stenstrup, Denmark</source>, <fpage>224</fpage>–<lpage>225</lpage>.</mixed-citation></ref><ref id="B158"><mixed-citation xmlns:xlink="http://www.w3.org/1999/xlink" xlink:type="simple"><person-group><name name-style="western"><surname>Lawrence</surname><given-names>JF</given-names></name><name name-style="western"><surname>Beutel</surname><given-names>RG</given-names></name><name name-style="western"><surname>Leschen</surname><given-names>RAB</given-names></name><name name-style="western"><surname>Ślipiński</surname><given-names>A</given-names></name></person-group> (<year>2010a</year>) <article-title>Changes in classification and list of families and subfamilies.</article-title> In: <person-group><name name-style="western"><surname>Leschen</surname><given-names>RAB</given-names></name><name name-style="western"><surname>Beutel</surname><given-names>RG</given-names></name><name name-style="western"><surname>Lawrence</surname><given-names>JF</given-names></name></person-group> (<role>Eds</role>) <issue-title>Coleoptera, Beetles; Volume 2: Morphology and Systematics (Elateroidea, Bostrichiformia, Cucujiformia partim).</issue-title><source>In: Kristensen NP, Beutel RG (Eds) Handbook of Zoology, <tp:taxon-name><tp:taxon-name-part taxon-name-part-type="phylum">Arthropoda</tp:taxon-name-part></tp:taxon-name>: <tp:taxon-name><tp:taxon-name-part taxon-name-part-type="class">Insecta</tp:taxon-name-part></tp:taxon-name>. Walter de Gruyter GmbH and Co KG, Berlin/New York</source>, <fpage>1</fpage>–<lpage>7</lpage>. <ext-link xlink:type="simple" ext-link-type="doi" xlink:href="10.1515/9783110911213.1">https://doi.org/10.1515/9783110911213.1</ext-link></mixed-citation></ref><ref id="B159"><mixed-citation xmlns:xlink="http://www.w3.org/1999/xlink" xlink:type="simple"><person-group><name name-style="western"><surname>Lawrence</surname><given-names>JF</given-names></name><name name-style="western"><surname>Kawashima</surname><given-names>I</given-names></name><name name-style="western"><surname>Branham</surname><given-names>MA</given-names></name></person-group> (<year>2010b</year>) <article-title><tp:taxon-name><tp:taxon-name-part taxon-name-part-type="infraorder">Elateriformia</tp:taxon-name-part></tp:taxon-name><italic>Incertae Sedis</italic>.</article-title> In: <person-group><name name-style="western"><surname>Leschen</surname><given-names>RAB</given-names></name><name name-style="western"><surname>Beutel</surname><given-names>RG</given-names></name><name name-style="western"><surname>Lawrence</surname><given-names>JF</given-names></name></person-group> (<role>Eds</role>) <issue-title>Coleoptera, Beetles; Volume 2: Morphology and Systematics (Elateroidea, Bostrichiformia, Cucujiformia partim).</issue-title><source>In: Kristensen NP, Beutel RG (Eds) Handbook of Zoology, <tp:taxon-name><tp:taxon-name-part taxon-name-part-type="phylum">Arthropoda</tp:taxon-name-part></tp:taxon-name>: <tp:taxon-name><tp:taxon-name-part taxon-name-part-type="class">Insecta</tp:taxon-name-part></tp:taxon-name>. Walter de Gruyter GmbH and Co KG, Berlin/New York</source>, <fpage>162</fpage>–<lpage>177</lpage>. <ext-link xlink:type="simple" ext-link-type="doi" xlink:href="10.1515/9783110911213.162">https://doi.org/10.1515/9783110911213.162</ext-link></mixed-citation></ref><ref id="B156"><mixed-citation xmlns:xlink="http://www.w3.org/1999/xlink" xlink:type="simple"><person-group><name name-style="western"><surname>Lawrence</surname><given-names>JF</given-names></name></person-group> (<year>2016</year>) <article-title>Classification (families &amp; subfamilies).</article-title> In: <person-group><name name-style="western"><surname>Beutel</surname><given-names>RG</given-names></name><name name-style="western"><surname>Leschen</surname><given-names>RAB</given-names></name></person-group> (<role>Eds</role>) <issue-title>Coleoptera, Beetles, Vol.</issue-title><source>1: Morphology and Systematics (<tp:taxon-name><tp:taxon-name-part taxon-name-part-type="suborder">Archostemata</tp:taxon-name-part></tp:taxon-name>, <tp:taxon-name><tp:taxon-name-part taxon-name-part-type="suborder">Adephaga</tp:taxon-name-part></tp:taxon-name>, <tp:taxon-name><tp:taxon-name-part taxon-name-part-type="suborder">Myxophaga</tp:taxon-name-part></tp:taxon-name>, <tp:taxon-name><tp:taxon-name-part taxon-name-part-type="suborder">Polyphaga</tp:taxon-name-part></tp:taxon-name> partim), 2<sup>nd</sup> Edn. In: Kristensen NP, Beutel RG (Eds) Handbook of Zoology, <tp:taxon-name><tp:taxon-name-part taxon-name-part-type="phylum">Arthropoda</tp:taxon-name-part></tp:taxon-name>: <tp:taxon-name><tp:taxon-name-part taxon-name-part-type="class">Insecta</tp:taxon-name-part></tp:taxon-name>. Walter de Gruyter GmbH: Berlin/Boston</source>, <fpage>13</fpage>–<lpage>22</lpage>. <ext-link xlink:type="simple" ext-link-type="doi" xlink:href="10.1515/9783110373929-005">https://doi.org/10.1515/9783110373929-005</ext-link></mixed-citation></ref><ref id="B250"><mixed-citation xmlns:xlink="http://www.w3.org/1999/xlink" xlink:type="simple"><person-group><name name-style="western"><surname>Roza</surname><given-names>AS</given-names></name></person-group> (<year>2022</year>) Phylogeny and taxonomy of <tp:taxon-name><tp:taxon-name-part taxon-name-part-type="family">Phengodidae</tp:taxon-name-part></tp:taxon-name> (<tp:taxon-name><tp:taxon-name-part taxon-name-part-type="order">Coleoptera</tp:taxon-name-part></tp:taxon-name>: <tp:taxon-name><tp:taxon-name-part taxon-name-part-type="superfamily">Elateroidea</tp:taxon-name-part></tp:taxon-name>). PhD Thesis, Universidade Federal do Rio de Janeiro, Museu Nacional, Brazil, 1–173.</mixed-citation></ref></ref-list></tp:taxon-treatment>
