# Supplementary material for: ﻿Rhagophthalmidae Olivier, 1907 (Coleoptera, Elateroidea): described genera and species, current problems, and prospects for the bioluminescent and paedomorphic beetle lineage
Source: Zookeys. 2022 Nov 1;1126:55–130. doi: 10.3897/zookeys.1126.90233 (PMC9881481; doi:10.3897/zookeys.1126.90233)
Supplement: XML Treatment for Luciola antipodum [file zookeys.1126.90233-treatment86.xml]

<!DOCTYPE tp:taxon-treatment
  PUBLIC "-//TaxonX//DTD Taxonomic Treatment Publishing DTD v0 20100105//EN" "tax-treatment-NSO.dtd">
<tp:taxon-treatment xmlns:tp="http://www.plazi.org/taxpub"><tp:treatment-meta><kwd-group><label>Taxon classification</label><kwd>
              <named-content content-type="kingdom">Animalia</named-content>
            </kwd><kwd>
              <named-content content-type="order">Coleoptera</named-content>
            </kwd><kwd>
              <named-content content-type="family">Rhagophthalmidae</named-content>
            </kwd></kwd-group><mixed-citation publication-type="journal"><person-group><name><surname>Kundrata</surname><given-names>Robin</given-names></name><name><surname>Hoffmannova</surname><given-names>Johana</given-names></name><name><surname>Hinson</surname><given-names>Kevin R.</given-names></name><name><surname>Keller</surname><given-names>Oliver</given-names></name><name><surname>Packova</surname><given-names>Gabriela</given-names></name></person-group><article-title>﻿<tp:taxon-name><tp:taxon-name-part taxon-name-part-type="family">Rhagophthalmidae</tp:taxon-name-part></tp:taxon-name> Olivier, 1907 (<tp:taxon-name><tp:taxon-name-part taxon-name-part-type="order">Coleoptera</tp:taxon-name-part></tp:taxon-name>, <tp:taxon-name><tp:taxon-name-part taxon-name-part-type="superfamily">Elateroidea</tp:taxon-name-part></tp:taxon-name>): described genera and species, current problems, and prospects for the bioluminescent and paedomorphic beetle lineage</article-title><source>Zookeys</source><day>01</day><month>11</month><year>2022</year><volume>1126</volume><fpage>55</fpage><lpage>130</lpage><pub-id pub-id-type="doi">10.3897/zookeys.1126.90233</pub-id></mixed-citation></tp:treatment-meta><tp:nomenclature><label>﻿</label><tp:taxon-name>
            <object-id xmlns:xlink="http://www.w3.org/1999/xlink" content-type="arpha" xlink:type="simple">11B2DB26-6DFF-502A-9ACE-3A0E5129FF50</object-id>
            <tp:taxon-name-part taxon-name-part-type="genus" reg="Luciola">Luciola</tp:taxon-name-part>
            <tp:taxon-name-part taxon-name-part-type="species" reg="antipodum">antipodum</tp:taxon-name-part>
          </tp:taxon-name><tp:taxon-authority>Bourgeois, 1884 [Lampyridae: Luciolinae]</tp:taxon-authority><tp:nomenclature-citation-list><tp:nomenclature-citation><tp:taxon-name>
                <tp:taxon-name-part taxon-name-part-type="genus" reg="Luciola">Luciola</tp:taxon-name-part>
                <tp:taxon-name-part taxon-name-part-type="species" reg="antipodum">antipodum</tp:taxon-name-part>
              </tp:taxon-name><comment>Bourgeois, 1884: 285.</comment></tp:nomenclature-citation><tp:nomenclature-citation><tp:taxon-name>
                <tp:taxon-name-part taxon-name-part-type="genus" reg="Rhagophthalmus">Rhagophthalmus</tp:taxon-name-part>
                <tp:taxon-name-part taxon-name-part-type="species" reg="antipodum">antipodum</tp:taxon-name-part>
              </tp:taxon-name><comment>: <xref ref-type="bibr" rid="B217">Olivier 1902</xref>: 87; Fauvel, 1904: 140.</comment></tp:nomenclature-citation><tp:nomenclature-citation><tp:taxon-name>
                <tp:taxon-name-part taxon-name-part-type="genus" reg="Bourgeoisia">Bourgeoisia</tp:taxon-name-part>
                <tp:taxon-name-part taxon-name-part-type="species" reg="antipodum">antipodum</tp:taxon-name-part>
              </tp:taxon-name><comment>: <xref ref-type="bibr" rid="B219">Olivier 1908</xref>: 17.</comment></tp:nomenclature-citation></tp:nomenclature-citation-list></tp:nomenclature><tp:treatment-sec sec-type="distribution" id="SECID0E6GDM"><title>Distribution.</title><p>New Caledonia, Solomon Islands.</p></tp:treatment-sec><tp:treatment-sec sec-type="remarks" id="SECID0EEHDM"><title>Remarks.</title><p>This firefly species was originally described in <italic><tp:taxon-name><tp:taxon-name-part taxon-name-part-type="genus" reg="Luciola">Luciola</tp:taxon-name-part></tp:taxon-name></italic> Laporte, 1833 (<xref ref-type="bibr" rid="B26">Bourgeois 1884</xref>) and later transferred to <italic><tp:taxon-name><tp:taxon-name-part taxon-name-part-type="genus" reg="Rhagophthalmus">Rhagophthalmus</tp:taxon-name-part></tp:taxon-name></italic> by <xref ref-type="bibr" rid="B217">Olivier (1902)</xref>. The same author later placed this species in his new genus <italic><tp:taxon-name><tp:taxon-name-part taxon-name-part-type="genus" reg="Bourgeoisia">Bourgeoisia</tp:taxon-name-part></tp:taxon-name></italic> Olivier, 1908, and <xref ref-type="bibr" rid="B188">McDermott (1966)</xref> subsequently designated it the type species of this genus. <italic><tp:taxon-name><tp:taxon-name-part taxon-name-part-type="genus" reg="Bourgeoisia">Bourgeoisia</tp:taxon-name-part></tp:taxon-name></italic> is currently considered a synonym of <italic><tp:taxon-name><tp:taxon-name-part taxon-name-part-type="genus" reg="Luciola">Luciola</tp:taxon-name-part></tp:taxon-name></italic> (e.g., <xref ref-type="bibr" rid="B10">Ballantyne and Lambkin 2013</xref>; <xref ref-type="bibr" rid="B11">Ballantyne et al. 2019</xref>). For more information on <italic><tp:taxon-name><tp:taxon-name-part taxon-name-part-type="genus" reg="Luciola">L.</tp:taxon-name-part><tp:taxon-name-part taxon-name-part-type="species" reg="antipodum">antipodum</tp:taxon-name-part></tp:taxon-name></italic> see e.g., <xref ref-type="bibr" rid="B188">McDermott (1966)</xref>; <xref ref-type="bibr" rid="B9">Ballantyne (1968)</xref>; <xref ref-type="bibr" rid="B10">Ballantyne and Lambkin (2013)</xref>; and <xref ref-type="bibr" rid="B11">Ballantyne et al. (2019)</xref>.</p></tp:treatment-sec><ref-list><ref id="B217"><mixed-citation xmlns:xlink="http://www.w3.org/1999/xlink" xlink:type="simple"><person-group><name name-style="western"><surname>Olivier</surname><given-names>E</given-names></name></person-group> (<year>1902</year>) <article-title>Catalogue des espèces de <italic><tp:taxon-name><tp:taxon-name-part taxon-name-part-type="genus">Luciola</tp:taxon-name-part></tp:taxon-name></italic> et genres voisins decrits jusqu’a ce jour.</article-title><source>Revue Scientifique du Bourbonnais et du Centre de la France</source><volume>15</volume>: <fpage>69</fpage>–<lpage>88</lpage>.</mixed-citation></ref><ref id="B219"><mixed-citation xmlns:xlink="http://www.w3.org/1999/xlink" xlink:type="simple"><person-group><name name-style="western"><surname>Olivier</surname><given-names>E</given-names></name></person-group> (<year>1908</year>) <article-title>Communications. Description d’un nouveau genre de Lampyrides.</article-title><source>Bulletin de la Société Entomologique de France</source><volume>1908</volume>: <fpage>17</fpage>–<lpage>18</lpage>. <ext-link xlink:type="simple" ext-link-type="doi" xlink:href="10.3406/bsef.1908.24253">https://doi.org/10.3406/bsef.1908.24253</ext-link></mixed-citation></ref><ref id="B26"><mixed-citation xmlns:xlink="http://www.w3.org/1999/xlink" xlink:type="simple"><person-group><name name-style="western"><surname>Bourgeois</surname><given-names>J</given-names></name></person-group> (<year>1884</year>) Dascillides et Malacodermes de Nouvelle-Calédonie. Revue d’Entomologie III: 278–290.</mixed-citation></ref><ref id="B188"><mixed-citation xmlns:xlink="http://www.w3.org/1999/xlink" xlink:type="simple"><person-group><name name-style="western"><surname>McDermott</surname><given-names>FA</given-names></name></person-group> (<year>1966</year>) <article-title><tp:taxon-name><tp:taxon-name-part taxon-name-part-type="family">Lampyridae</tp:taxon-name-part></tp:taxon-name>.</article-title> In: <person-group><name name-style="western"><surname>Steel</surname><given-names>WO</given-names></name></person-group> (<role>Ed.</role>) <issue-title>Coleopterorum Catalogus Supplementa, Pars 9.</issue-title><source>Uitgeverij Dr. W. Junk, Gravenhage</source>, <fpage>1</fpage>–<lpage>149</lpage>.</mixed-citation></ref><ref id="B10"><mixed-citation xmlns:xlink="http://www.w3.org/1999/xlink" xlink:type="simple"><person-group><name name-style="western"><surname>Ballantyne</surname><given-names>LA</given-names></name><name name-style="western"><surname>Lambkin</surname><given-names>CL</given-names></name></person-group> (<year>2013</year>) <article-title>Systematics and phylogenetics of Indo-Pacific <tp:taxon-name><tp:taxon-name-part taxon-name-part-type="subfamily">Luciolinae</tp:taxon-name-part></tp:taxon-name> fireflies (<tp:taxon-name><tp:taxon-name-part taxon-name-part-type="order">Coleoptera</tp:taxon-name-part></tp:taxon-name>: <tp:taxon-name><tp:taxon-name-part taxon-name-part-type="family">Lampyridae</tp:taxon-name-part></tp:taxon-name>) and the description of new genera.</article-title><source>Zootaxa</source><volume>3653</volume>(<issue>1</issue>): <fpage>1</fpage>–<lpage>162</lpage>. <ext-link xlink:type="simple" ext-link-type="doi" xlink:href="10.11646/zootaxa.3653.1.1">https://doi.org/10.11646/zootaxa.3653.1.1</ext-link></mixed-citation></ref><ref id="B11"><mixed-citation xmlns:xlink="http://www.w3.org/1999/xlink" xlink:type="simple"><person-group><name name-style="western"><surname>Ballantyne</surname><given-names>LA</given-names></name><name name-style="western"><surname>Lambkin</surname><given-names>CL</given-names></name><name name-style="western"><surname>Ho</surname><given-names>JZ</given-names></name><name name-style="western"><surname>Jusoh</surname><given-names>WFA</given-names></name><name name-style="western"><surname>Nada</surname><given-names>B</given-names></name><name name-style="western"><surname>Nak-Eiam</surname><given-names>S</given-names></name><name name-style="western"><surname>Thancharoen</surname><given-names>A</given-names></name><name name-style="western"><surname>Wattanachaiyingcharoen</surname><given-names>W</given-names></name><name name-style="western"><surname>Yiu</surname><given-names>V</given-names></name></person-group> (<year>2019</year>) <article-title>The <tp:taxon-name><tp:taxon-name-part taxon-name-part-type="subfamily">Luciolinae</tp:taxon-name-part></tp:taxon-name> of S. E. Asia and the Australopacific region: a revisionary checklist (<tp:taxon-name><tp:taxon-name-part taxon-name-part-type="order">Coleoptera</tp:taxon-name-part></tp:taxon-name>: <tp:taxon-name><tp:taxon-name-part taxon-name-part-type="family">Lampyridae</tp:taxon-name-part></tp:taxon-name>) including description of three new genera and 13 new species.</article-title><source>Zootaxa</source><volume>4687</volume>(<issue>1</issue>): <fpage>1</fpage>–<lpage>174</lpage>. <ext-link xlink:type="simple" ext-link-type="doi" xlink:href="10.11646/zootaxa.4687.1.1">https://doi.org/10.11646/zootaxa.4687.1.1</ext-link></mixed-citation></ref><ref id="B9"><mixed-citation xmlns:xlink="http://www.w3.org/1999/xlink" xlink:type="simple"><person-group><name name-style="western"><surname>Ballantyne</surname><given-names>LA</given-names></name></person-group> (<year>1968</year>) Revisional studies of Australian and Indomalayan <tp:taxon-name><tp:taxon-name-part taxon-name-part-type="tribe">Luciolini</tp:taxon-name-part></tp:taxon-name> (<tp:taxon-name><tp:taxon-name-part taxon-name-part-type="order">Coleoptera</tp:taxon-name-part></tp:taxon-name>, <tp:taxon-name><tp:taxon-name-part taxon-name-part-type="family">Lampyridae</tp:taxon-name-part></tp:taxon-name>, <tp:taxon-name><tp:taxon-name-part taxon-name-part-type="subfamily">Luciolinae</tp:taxon-name-part></tp:taxon-name>). University of Queensland Papers, Department of Entomology, University of Queensland Press II(6): 103–139.</mixed-citation></ref></ref-list></tp:taxon-treatment>
