# Supplementary material for: ﻿Rhagophthalmidae Olivier, 1907 (Coleoptera, Elateroidea): described genera and species, current problems, and prospects for the bioluminescent and paedomorphic beetle lineage
Source: Zookeys. 2022 Nov 1;1126:55–130. doi: 10.3897/zookeys.1126.90233 (PMC9881481; doi:10.3897/zookeys.1126.90233)
Supplement: XML Treatment for Reductodrilus [file zookeys.1126.90233-treatment87.xml]

<!DOCTYPE tp:taxon-treatment
  PUBLIC "-//TaxonX//DTD Taxonomic Treatment Publishing DTD v0 20100105//EN" "tax-treatment-NSO.dtd">
<tp:taxon-treatment xmlns:tp="http://www.plazi.org/taxpub"><tp:treatment-meta><kwd-group><label>Taxon classification</label><kwd>
              <named-content content-type="kingdom">Animalia</named-content>
            </kwd><kwd>
              <named-content content-type="order">Coleoptera</named-content>
            </kwd><kwd>
              <named-content content-type="family">Rhagophthalmidae</named-content>
            </kwd></kwd-group><mixed-citation publication-type="journal"><person-group><name><surname>Kundrata</surname><given-names>Robin</given-names></name><name><surname>Hoffmannova</surname><given-names>Johana</given-names></name><name><surname>Hinson</surname><given-names>Kevin R.</given-names></name><name><surname>Keller</surname><given-names>Oliver</given-names></name><name><surname>Packova</surname><given-names>Gabriela</given-names></name></person-group><article-title>﻿<tp:taxon-name><tp:taxon-name-part taxon-name-part-type="family">Rhagophthalmidae</tp:taxon-name-part></tp:taxon-name> Olivier, 1907 (<tp:taxon-name><tp:taxon-name-part taxon-name-part-type="order">Coleoptera</tp:taxon-name-part></tp:taxon-name>, <tp:taxon-name><tp:taxon-name-part taxon-name-part-type="superfamily">Elateroidea</tp:taxon-name-part></tp:taxon-name>): described genera and species, current problems, and prospects for the bioluminescent and paedomorphic beetle lineage</article-title><source>Zookeys</source><day>01</day><month>11</month><year>2022</year><volume>1126</volume><fpage>55</fpage><lpage>130</lpage><pub-id pub-id-type="doi">10.3897/zookeys.1126.90233</pub-id></mixed-citation></tp:treatment-meta><tp:nomenclature><label>﻿</label><tp:taxon-name>
            <object-id xmlns:xlink="http://www.w3.org/1999/xlink" content-type="arpha" xlink:type="simple">7AACD42B-C4E0-5E18-A955-6F482FE6F6C5</object-id>
            <tp:taxon-name-part taxon-name-part-type="genus" reg="Reductodrilus">Reductodrilus</tp:taxon-name-part>
          </tp:taxon-name><tp:taxon-authority>Pic, 1943 [Lampyridae: Ototretinae]</tp:taxon-authority><tp:nomenclature-citation-list><tp:nomenclature-citation><tp:taxon-name>
                <tp:taxon-name-part taxon-name-part-type="genus" reg="Reductodrilus">Reductodrilus</tp:taxon-name-part>
              </tp:taxon-name><comment>Pic, 1943: 9. Type species. <tp:taxon-name><tp:taxon-name-part taxon-name-part-type="genus" reg="Reductodrilus">Reductodrilus</tp:taxon-name-part><tp:taxon-name-part taxon-name-part-type="species" reg="nigroapicalis">nigroapicalis</tp:taxon-name-part></tp:taxon-name> Pic, 1943; by monotypy.</comment></tp:nomenclature-citation></tp:nomenclature-citation-list></tp:nomenclature><tp:treatment-sec sec-type="distribution" id="SECID0E3LDM"><title>Composition and distribution.</title><p>Only a single species, <italic><tp:taxon-name><tp:taxon-name-part taxon-name-part-type="genus" reg="Reductodrilus">R.</tp:taxon-name-part><tp:taxon-name-part taxon-name-part-type="species" reg="nigroapicalis">nigroapicalis</tp:taxon-name-part></tp:taxon-name></italic> Pic, 1943 from northern Borneo (Malaysia: Sabah). <tp:taxon-name><tp:taxon-name-part taxon-name-part-type="genus" reg="Reductodrilus">Reductodrilus</tp:taxon-name-part><tp:taxon-name-part taxon-name-part-type="species" reg="nigroapicalis">nigroapicalis</tp:taxon-name-part><tp:taxon-name-part taxon-name-part-type="infraspecific-rank">var.</tp:taxon-name-part><tp:taxon-name-part taxon-name-part-type="variety" reg="latetestaceus">latetestaceus</tp:taxon-name-part></tp:taxon-name> Pic, 1943 should have a subspecific status according to Article 45.6.4. of the Code (<xref ref-type="bibr" rid="B117">ICZN 1999</xref>).</p></tp:treatment-sec><tp:treatment-sec sec-type="remarks" id="SECID0ECNDM"><title>Remarks.</title><p><italic><tp:taxon-name><tp:taxon-name-part taxon-name-part-type="genus" reg="Reductodrilus">Reductodrilus</tp:taxon-name-part></tp:taxon-name></italic> was initially placed in <tp:taxon-name><tp:taxon-name-part taxon-name-part-type="family">Drilidae</tp:taxon-name-part></tp:taxon-name> (<xref ref-type="bibr" rid="B242">Pic 1943</xref>; <xref ref-type="bibr" rid="B295">Wittmer 1948</xref>). After most <tp:taxon-name><tp:taxon-name-part taxon-name-part-type="family">Drilidae</tp:taxon-name-part></tp:taxon-name> genera were transferred to different families (e.g., <tp:taxon-name><tp:taxon-name-part taxon-name-part-type="family">Lampyridae</tp:taxon-name-part></tp:taxon-name>, <tp:taxon-name><tp:taxon-name-part taxon-name-part-type="family">Lycidae</tp:taxon-name-part></tp:taxon-name>, <tp:taxon-name><tp:taxon-name-part taxon-name-part-type="family">Omethidae</tp:taxon-name-part></tp:taxon-name>, and <tp:taxon-name><tp:taxon-name-part taxon-name-part-type="family">Rhagophthalmidae</tp:taxon-name-part></tp:taxon-name>) by <xref ref-type="bibr" rid="B55">Crowson (1972)</xref>, <italic><tp:taxon-name><tp:taxon-name-part taxon-name-part-type="genus" reg="Reductodrilus">Reductodrilus</tp:taxon-name-part></tp:taxon-name></italic> remained in an uncertain position. <xref ref-type="bibr" rid="B140">Kundrata and Bocak (2011a)</xref> listed it in <tp:taxon-name><tp:taxon-name-part taxon-name-part-type="family">Rhagophthalmidae</tp:taxon-name-part></tp:taxon-name> in their revision of <italic><tp:taxon-name><tp:taxon-name-part taxon-name-part-type="genus" reg="Pseudothilmanus">Pseudothilmanus</tp:taxon-name-part></tp:taxon-name></italic>. Probable syntypes of both subspecies of <italic><tp:taxon-name><tp:taxon-name-part taxon-name-part-type="genus" reg="Reductodrilus">R.</tp:taxon-name-part><tp:taxon-name-part taxon-name-part-type="species" reg="nigroapicalis">nigroapicalis</tp:taxon-name-part></tp:taxon-name></italic> are deposited in <named-content xmlns:xlink="http://www.w3.org/1999/xlink" content-type="dwc:institutional_code" xlink:title="Museum National d’Histoire Naturelle, Paris" xlink:href="http://grbio.org/institution/museum-national-dhistoire-naturelle" xlink:type="simple">MNHN</named-content>. Here, we tentatively transfer <italic><tp:taxon-name><tp:taxon-name-part taxon-name-part-type="genus" reg="Reductodrilus">Reductodrilus</tp:taxon-name-part></tp:taxon-name></italic> to <tp:taxon-name><tp:taxon-name-part taxon-name-part-type="family">Lampyridae</tp:taxon-name-part></tp:taxon-name>: <tp:taxon-name><tp:taxon-name-part taxon-name-part-type="subfamily">Ototretinae</tp:taxon-name-part></tp:taxon-name> based on its suboval and somewhat flattened body, antennae with 11 antennomeres which clearly extend beyond the posterior pronotal margin, head partially covered by pronotum, eyes clearly separated by frons, pronotum transverse, medially elevated, with anterior angles inconspicuous, rounded, and posterior angles projected posteriad (for more details see <xref ref-type="bibr" rid="B120">Janisova and Bocakova 2013</xref>). A detailed revision of this genus should improve our understanding of its systematic position.</p></tp:treatment-sec><ref-list><ref id="B117"><mixed-citation xmlns:xlink="http://www.w3.org/1999/xlink" xlink:type="simple">ICZN [International Commission on Zoological Nomenclature] (<year>1999</year>) <source>International Code of Zoological Nomenclature. Fourth Edition.</source><publisher-name>The International Trust for Zoological Nomenclature</publisher-name>, <publisher-loc>London</publisher-loc>, <size units="page">305 pp</size>.</mixed-citation></ref><ref id="B242"><mixed-citation xmlns:xlink="http://www.w3.org/1999/xlink" xlink:type="simple"><person-group><name name-style="western"><surname>Pic</surname><given-names>M</given-names></name></person-group> (<year>1943</year>) <article-title>Coléoptères du globe (suite). L'Échange.</article-title><source>Revue Linnéenne</source><volume>59</volume>: <fpage>9</fpage>–<lpage>12</lpage>.</mixed-citation></ref><ref id="B295"><mixed-citation xmlns:xlink="http://www.w3.org/1999/xlink" xlink:type="simple"><person-group><name name-style="western"><surname>Wittmer</surname><given-names>W</given-names></name></person-group> (<year>1948</year>) Supplement au catalogue des <tp:taxon-name><tp:taxon-name-part taxon-name-part-type="family">Drilidae</tp:taxon-name-part></tp:taxon-name> E. Oliv. (Col. Malacodermata). Revista de la Sociedad Entomológica Argentina XIV: 115–116.</mixed-citation></ref><ref id="B55"><mixed-citation xmlns:xlink="http://www.w3.org/1999/xlink" xlink:type="simple"><person-group><name name-style="western"><surname>Crowson</surname><given-names>RA</given-names></name></person-group> (<year>1972</year>) <article-title>A review of the classification of <tp:taxon-name><tp:taxon-name-part taxon-name-part-type="superfamily">Cantharoidea</tp:taxon-name-part></tp:taxon-name> (<tp:taxon-name><tp:taxon-name-part taxon-name-part-type="order">Coleoptera</tp:taxon-name-part></tp:taxon-name>), with the definition of two new families, <tp:taxon-name><tp:taxon-name-part taxon-name-part-type="family">Cneoglossidae</tp:taxon-name-part></tp:taxon-name> and <tp:taxon-name><tp:taxon-name-part taxon-name-part-type="family">Omethidae</tp:taxon-name-part></tp:taxon-name>.</article-title><source>Revista de la Universidad de Madrid</source><volume>21</volume>: <fpage>35</fpage>–<lpage>77</lpage>.</mixed-citation></ref><ref id="B140"><mixed-citation xmlns:xlink="http://www.w3.org/1999/xlink" xlink:type="simple"><person-group><name name-style="western"><surname>Kundrata</surname><given-names>R</given-names></name><name name-style="western"><surname>Bocak</surname><given-names>L</given-names></name></person-group> (<year>2011a</year>) <article-title>Redescription and relationships of <italic><tp:taxon-name><tp:taxon-name-part taxon-name-part-type="genus">Pseudothilmanus</tp:taxon-name-part></tp:taxon-name></italic> Pic (<tp:taxon-name><tp:taxon-name-part taxon-name-part-type="order">Coleoptera</tp:taxon-name-part></tp:taxon-name>: <tp:taxon-name><tp:taxon-name-part taxon-name-part-type="family">Rhagophthalmidae</tp:taxon-name-part></tp:taxon-name>)—a long-term neglected glow-worm beetle genus from the Himalayas.</article-title><source>Zootaxa</source><volume>2794</volume>(<issue>1</issue>): <fpage>57</fpage>–<lpage>62</lpage>. <ext-link xlink:type="simple" ext-link-type="doi" xlink:href="10.11646/zootaxa.2794.1.4">https://doi.org/10.11646/zootaxa.2794.1.4</ext-link></mixed-citation></ref><ref id="B120"><mixed-citation xmlns:xlink="http://www.w3.org/1999/xlink" xlink:type="simple"><person-group><name name-style="western"><surname>Janisova</surname><given-names>K</given-names></name><name name-style="western"><surname>Bocakova</surname><given-names>M</given-names></name></person-group> (<year>2013</year>) <article-title>Revision of the subfamily <tp:taxon-name><tp:taxon-name-part taxon-name-part-type="subfamily">Ototretinae</tp:taxon-name-part></tp:taxon-name> (<tp:taxon-name><tp:taxon-name-part taxon-name-part-type="order">Coleoptera</tp:taxon-name-part></tp:taxon-name>: <tp:taxon-name><tp:taxon-name-part taxon-name-part-type="family">Lampyridae</tp:taxon-name-part></tp:taxon-name>).</article-title><source>Zoologischer Anzeiger</source><volume>252</volume>(<issue>1</issue>): <fpage>1</fpage>–<lpage>19</lpage>. <ext-link xlink:type="simple" ext-link-type="doi" xlink:href="10.1016/j.jcz.2012.01.001">https://doi.org/10.1016/j.jcz.2012.01.001</ext-link></mixed-citation></ref></ref-list></tp:taxon-treatment>
